# Supplementary material for: Precursors to non-invasive clinical dengue screening: Multivariate signature analysis of in-vivo diffuse skin reflectance spectroscopy on febrile patients in Malaysia
Source: PLoS One. 2020 Apr 1;15(4):e0228923. doi: 10.1371/journal.pone.0228923 (PMC7112162; doi:10.1371/journal.pone.0228923)
Supplement: S1 Dataset — (XLSX) [file pone.0228923.s001.xlsx]

## Sheet: Prediction Algorithm Summary
					Confirmed Positive: 28 Negative Control: 194						Test: Probable Cases (n=8)		Links	Notes
Number	Function Denote	Formula	% Misclassified	% Accuracy	TP	FP	TN	FN	Sensitivity(%)	Specificity (%)	Confirmed Dengue	Control	Reference Dataset
a	F(basic)	n/a (Raw Data)	6.3	93.7	24	10	184	4	85.7143	94.8454	3	5	a,b,c,d'!A1	Raw spectrum data only
b	F(basic & feature)	n/a (Raw + Feature)	4.95	95.05	24	7	187	4	85.7143	96.3918	3	5	a,b,c,d'!A1	Raw spectrum data and feature extracted data
c	F(basic & feature & vitals)	n/a (Raw + Feature + Vitals)	5.4	94.6	24	8	186	4	85.7143	95.8763	3	5	a,b,c,d'!A1	Raw spectrum data, features and vitals only
d	F(ethnic)	Xeth = Xraw – Xeth	5.41	94.59	22	6	188	4	84.6154	96.9072	1	7	a,b,c,d'!A1	All data types
e	F(gender)	Xgender = Xraw - Xgender	6.3	93.7	21	7	187	4	84	96.3918	2	6	e!A1	All data types
f	F(eth/gender)	Xeth / Xgender	5.4	94.6	24	8	186	6	80	95.8763	3	5	f!A1	All data types
g	F(normalized(X_eth*&+X_gender))	(Xeth * Xgender) / (Xeth + Xgender)	1.35	98.65	25	0	194	3	89.2857	100	1	7	g!A1	Only normalized data, excludes features and vitals
h	F(normalized(X_eth*&-X_gender))	(Xeth * Xgender) / (Xeth - Xgender)	6.3	93.7	21	7	187	7	75	96.3918	2	6	h!A1	All data types
i	F(Sqrt(eth^2 + gender^2))	Sqrt(Xeth^2 + Xgen^2)	5.85	94.15	23	8	186	5	82.1429	95.8763	3	5	i!A1	All data types
j	F(product(X_eth & X_gender))	Xeth * Xgender	6.31	93.69	24	10	184	4	85.7143	94.8454	3	5	j!A1	All data types
		Note: TP: True Positive, TN: True Negative, FP: False Positive, FN: False Negative Sensitivity = TP/(TP + FN) % Specificity = FN/(FN+FP) %

## Sheet: Average_Dataset
Wavelength	Malay	Chinese	Indian	All Average	Male	Female
173.851	31.2968	33.4696	19.9922	28.4564	26.2417	30.8239
174.195	30.8067	32.8805	19.6606	27.9667	25.7637	30.3217
174.539	31.4704	34.0146	20.2982	28.7231	26.4844	31.1163
174.882	31.0383	32.8609	19.9104	28.1791	25.9554	30.5562
175.226	31.5444	33.4757	20.2904	28.6714	26.4442	31.0522
175.57	31.0684	33.1918	19.8904	28.2477	26.0467	30.6006
175.914	31.6569	33.8282	20.6154	28.9056	26.6077	31.3621
176.258	31.3032	33.7162	20.244	28.56	26.3466	30.926
176.601	31.3706	33.6256	20.279	28.613	26.378	31.0021
176.945	30.8778	33.0075	19.6854	28.0473	25.748	30.5053
177.289	31.5142	33.7385	20.3961	28.7217	26.3985	31.205
177.632	30.9662	33.1043	19.8208	28.1449	25.8897	30.5555
177.976	31.0104	33.1674	19.9327	28.2163	26.0618	30.5194
178.32	30.9339	33.2789	19.7719	28.1485	25.8701	30.584
178.664	31.2958	33.3739	20.0298	28.4406	26.1746	30.8628
179.007	30.9261	32.9905	19.7353	28.0723	25.8248	30.4748
179.351	31.2802	33.4389	20.2898	28.5267	26.2834	30.9248
179.695	30.8224	33.0591	19.7697	28.0493	25.8329	30.4185
180.038	31.1548	33.272	19.9269	28.3169	26.0638	30.7255
180.382	31.0474	33.3182	19.9754	28.282	26.039	30.6797
180.726	31.3125	33.4435	20.1923	28.495	26.2484	30.8965
181.069	30.8487	32.7597	19.5575	27.94	25.7044	30.3298
181.413	31.4079	33.5495	20.2905	28.5864	26.3082	31.0217
181.756	30.982	33.1953	19.8218	28.195	25.9397	30.6059
182.1	31.3202	33.2165	19.9955	28.4153	26.1521	30.8346
182.444	31.0388	33.2347	19.8898	28.2236	26.001	30.5993
182.787	31.2522	33.29	19.9781	28.3906	26.0994	30.8398
183.131	30.6715	32.8622	19.5587	27.8774	25.6845	30.2216
183.474	32.9958	35.4959	21.9124	30.2641	27.9637	32.7231
183.818	31.0666	33.277	19.7886	28.2368	25.9983	30.6297
184.161	31.7972	34.2061	20.7955	29.0719	26.8386	31.4592
184.505	30.979	33.0398	19.6254	28.0878	25.8675	30.4612
184.848	30.9964	33.1999	20.0267	28.2596	26.0533	30.6181
185.192	31.0424	33.3828	19.7896	28.2334	25.9966	30.6245
185.535	31.1446	33.2726	19.8638	28.2963	26.0578	30.6891
185.879	31.0603	33.2271	19.8061	28.238	25.9499	30.6838
186.222	31.5424	33.5772	20.2935	28.6782	26.3926	31.1214
186.566	30.8896	32.9306	19.7529	28.0592	25.8499	30.4208
186.909	31.0994	33.4742	20.1427	28.3878	26.1804	30.7474
187.253	30.8888	33.1326	19.7136	28.0868	25.8244	30.5051
187.596	31.4504	33.5845	20.3088	28.6236	26.2998	31.1077
187.94	31.0042	33.2153	19.8619	28.2168	25.9726	30.6158
188.283	31.422	33.844	20.3339	28.6586	26.4204	31.0512
188.627	30.9801	33.1444	19.7122	28.128	25.9038	30.5056
188.97	31.2726	33.4964	20.2202	28.5105	26.2668	30.909
189.313	30.6791	32.9517	19.621	27.9083	25.6902	30.2793
189.657	31.3301	33.6745	20.1758	28.5402	26.2729	30.9638
190	30.6076	32.8348	19.577	27.8521	25.665	30.19
190.344	31.1907	33.528	20.048	28.4214	26.1814	30.8159
190.687	30.9923	33.1114	19.7559	28.1311	25.9279	30.4863
191.03	31.0787	33.3122	19.9637	28.3049	26.0913	30.6712
191.374	30.8729	32.9349	19.68	28.0094	25.7005	30.4776
191.717	31.2141	33.3783	19.9434	28.3721	26.0644	30.839
192.06	30.9424	32.9737	19.775	28.0882	25.8971	30.4305
192.404	31.0728	33.1072	20.0691	28.2915	26.0808	30.6547
192.747	30.5832	32.5492	19.5607	27.7568	25.5777	30.086
193.09	31.4262	33.5511	20.2177	28.5751	26.2953	31.0121
193.434	30.9503	33.1753	19.7624	28.1327	25.8484	30.5746
193.777	31.1796	33.2726	20.1155	28.3981	26.1525	30.7985
194.12	30.9297	33.0348	19.7714	28.1058	25.8763	30.4892
194.463	31.7548	33.9643	20.5023	28.9343	26.6589	31.3666
194.807	30.8435	33.1717	19.7884	28.0841	25.8681	30.453
195.15	31.6933	33.9905	20.45	28.8867	26.5568	31.3772
195.493	31.3609	33.66	20.1005	28.5571	26.2855	30.9852
195.836	31.2582	33.5601	20.0918	28.4671	26.2027	30.8877
196.18	30.9123	33.307	19.8655	28.1516	25.9228	30.5341
196.523	31.5602	33.7884	20.4347	28.7626	26.4612	31.2227
196.866	31.1192	33.381	19.9316	28.3101	26.0452	30.7313
197.209	31.559	33.7749	20.4095	28.7521	26.4374	31.2264
197.552	30.9144	33.133	19.6783	28.0837	25.809	30.5152
197.895	31.5947	33.6339	20.3392	28.7286	26.4441	31.1707
198.239	31.121	33.3683	20.0442	28.3335	26.0826	30.7397
198.582	31.3723	33.5356	20.0497	28.5238	26.2874	30.9145
198.925	30.8016	32.8381	19.7043	27.9893	25.7641	30.3679
199.268	31.4778	33.8582	20.3051	28.7093	26.3993	31.1785
199.611	31.0108	33.1498	19.9638	28.2081	25.9558	30.6159
199.954	31.7271	33.8185	20.4644	28.895	26.593	31.3557
200.297	30.984	33.1314	19.8706	28.1973	25.9803	30.5672
200.641	31.1982	33.4399	20.2249	28.4697	26.2038	30.8917
200.984	30.8192	33.1368	19.6878	28.0478	25.841	30.4068
201.327	31.7481	34.0508	20.7437	28.998	26.7023	31.4521
201.67	30.8942	33.084	19.7474	28.0911	25.8815	30.4531
202.013	31.6856	33.8369	20.48	28.8842	26.6421	31.281
202.356	31.2329	33.2974	20.0941	28.414	26.1574	30.8262
202.699	31.3372	33.7513	20.1594	28.5872	26.3804	30.9461
203.042	31.0946	33.2443	19.9402	28.289	26.0686	30.6625
203.385	31.5838	33.7655	20.3743	28.7675	26.5473	31.1408
203.728	31.1083	33.1861	19.8405	28.2464	26.0391	30.6058
204.071	31.4147	33.5676	20.1468	28.5689	26.3702	30.9193
204.414	30.9274	32.9309	19.7706	28.1046	25.8608	30.5031
204.757	31.3965	33.71	20.1808	28.6027	26.3713	30.988
205.1	31.0005	33.1995	19.9472	28.2155	25.9661	30.62
205.443	31.4836	33.7847	20.2893	28.6871	26.4305	31.0993
205.786	30.8543	32.8505	19.6792	28.0012	25.7908	30.364
206.129	31.4236	33.8718	20.182	28.6588	26.4548	31.0148
206.472	30.9987	32.8207	19.8005	28.1017	25.844	30.5152
206.815	32.2048	34.6019	20.9369	29.4026	27.1042	31.8595
207.158	31.37	33.4568	20.1722	28.556	26.3381	30.927
207.5	31.4366	33.5921	20.2596	28.5951	26.3141	31.0334
207.843	30.9987	32.9665	19.788	28.1457	25.9108	30.5347
208.186	31.3429	33.4417	20.234	28.5585	26.3724	30.8953
208.529	30.8873	32.986	19.7337	28.0645	25.8816	30.3978
208.872	31.7465	33.7614	20.4577	28.8767	26.5584	31.3548
209.215	31.3989	33.7085	20.0947	28.5664	26.2882	31.0018
209.558	31.4802	33.5429	20.1506	28.6079	26.3672	31.0031
209.901	31.2377	33.292	19.9908	28.3605	26.1016	30.7752
210.243	31.4675	33.7029	20.2991	28.6556	26.4063	31.0599
210.586	31.1057	32.9297	19.8132	28.2118	25.986	30.5911
210.929	31.6721	33.927	20.3937	28.8318	26.5187	31.3045
211.272	30.9338	33.0302	19.7828	28.1042	25.8979	30.4627
211.615	31.5672	33.7024	20.2642	28.7286	26.5231	31.0863
211.957	31.0756	33.0098	19.8973	28.2195	25.9721	30.6218
212.3	31.3507	33.7192	20.1317	28.563	26.2673	31.017
212.643	31.4742	33.6995	20.276	28.6619	26.3285	31.1562
212.986	31.6124	33.6937	20.4197	28.7819	26.5011	31.22
213.328	31.1765	33.4149	20.0383	28.3859	26.1068	30.8221
213.671	31.3227	33.4632	20.0176	28.4627	26.2209	30.8591
214.014	31.2021	33.4139	20.0702	28.404	26.1518	30.8115
214.357	31.702	33.6664	20.3987	28.8187	26.535	31.26
214.699	31.2708	33.5788	20.0877	28.4719	26.1735	30.9288
215.042	31.3872	33.6284	20.1447	28.5807	26.2977	31.0211
215.385	31.1888	33.0759	19.9565	28.3045	26.0986	30.6625
215.727	31.6662	33.9503	20.5334	28.8678	26.5922	31.3003
216.07	31.1661	33.4197	19.9591	28.3574	26.0993	30.7713
216.413	31.6371	33.7987	20.4591	28.8651	26.6061	31.28
216.755	31.2383	33.419	19.8908	28.4054	26.1208	30.8475
217.098	31.4011	33.4603	20.3119	28.5948	26.3685	30.9746
217.441	31.1976	33.3907	19.9301	28.3613	26.1008	30.7778
217.783	31.564	33.6185	20.2535	28.6934	26.4614	31.0793
218.126	30.8467	32.9209	19.7536	28.0341	25.7957	30.4269
218.468	31.6292	34.0426	20.4265	28.8444	26.6135	31.2291
218.811	31.218	33.3365	20.1158	28.4341	26.1589	30.8663
219.154	31.7574	34.0231	20.4958	28.9358	26.6553	31.3736
219.496	30.9749	33.1909	19.9689	28.2252	25.9671	30.6391
219.839	31.6303	33.8176	20.3503	28.808	26.5372	31.2355
220.181	30.9372	33.165	19.8297	28.1328	25.9469	30.4695
220.524	31.6073	34.1288	20.3744	28.8419	26.6289	31.2075
220.866	31.1956	33.6032	20.1409	28.4595	26.2193	30.8543
221.209	31.477	33.8368	20.3242	28.7135	26.5007	31.0789
221.551	31.3108	33.463	20.2396	28.5147	26.2341	30.9526
221.894	31.344	33.559	20.3164	28.5663	26.3079	30.9804
222.236	30.9691	32.9	19.7974	28.0986	25.8554	30.4965
222.579	31.598	33.7623	20.3096	28.7361	26.4613	31.1678
222.921	30.7038	32.844	19.6275	27.9384	25.7413	30.287
223.264	31.6555	34.2164	20.5212	28.9271	26.7021	31.3056
223.606	30.8005	33.0483	19.7036	28.0302	25.7464	30.4715
223.949	31.6346	33.7821	20.3969	28.7839	26.4448	31.2844
224.291	31.0161	33.2328	19.9592	28.2467	25.9447	30.7075
224.634	31.8896	34.0143	20.7217	29.0577	26.7925	31.4791
224.976	31.0799	33.1432	19.8665	28.241	26.033	30.6012
225.318	31.3894	33.805	20.2768	28.6389	26.4555	30.973
225.661	31.3285	33.6179	20.2129	28.5527	26.3193	30.9402
226.003	31.7055	33.859	20.492	28.892	26.6232	31.3173
226.346	31.207	33.3075	19.8574	28.3401	26.0754	30.7609
226.688	31.7154	33.9148	20.422	28.8394	26.5732	31.2619
227.03	31.1633	33.4013	20.0368	28.3753	26.1347	30.7704
227.373	31.644	33.8721	20.5375	28.8631	26.6214	31.2593
227.715	31.3834	33.4978	20.2216	28.5555	26.3093	30.9566
228.057	31.5566	33.6057	20.3679	28.7369	26.4934	31.135
228.4	31.2158	33.5465	20.0844	28.4429	26.2476	30.7897
228.742	31.6164	33.7639	20.4831	28.8003	26.5206	31.2372
229.084	31.0794	33.1887	19.87	28.2308	25.9279	30.6925
229.427	31.6718	33.8817	20.4864	28.8684	26.646	31.244
229.769	31.3504	33.7838	20.1428	28.5846	26.3885	30.9321
230.111	31.5355	33.6202	20.3248	28.7152	26.4684	31.117
230.453	31.1802	33.3425	20.1374	28.4107	26.1443	30.8334
230.796	31.3764	33.7315	20.2332	28.6021	26.3726	30.9853
231.138	31.5354	33.6838	20.2672	28.6731	26.4786	31.019
231.48	31.3798	33.7032	20.3076	28.6135	26.3326	31.0517
231.822	31.3377	33.4553	20.0686	28.5008	26.3207	30.8312
232.165	31.7857	33.8234	20.5625	28.9241	26.6387	31.3671
232.507	31.619	33.9261	20.3905	28.8249	26.5818	31.2226
232.849	31.7843	34.0997	20.5774	28.9941	26.773	31.3684
233.191	31.2787	33.3208	20.131	28.4706	26.2307	30.8649
233.533	31.6988	33.9361	20.5992	28.9	26.6197	31.3376
233.876	31.304	33.4262	19.9534	28.4526	26.2537	30.8032
234.218	31.7523	33.9894	20.6039	28.9543	26.6813	31.3841
234.56	31.2844	33.4863	20.0506	28.467	26.2197	30.8693
234.902	31.7802	33.7057	20.6491	28.9478	26.6724	31.3802
235.244	31.3597	33.5414	20.115	28.5277	26.3071	30.9015
235.586	31.6278	33.9463	20.3267	28.8165	26.5733	31.2144
235.928	31.2098	33.3562	20.095	28.423	26.1769	30.824
236.27	31.7795	33.9703	20.6314	29.0067	26.8152	31.3494
236.613	31.2651	33.4767	20.1143	28.4649	26.2671	30.8142
236.955	31.6882	33.9471	20.4969	28.8847	26.616	31.3098
237.297	31.1166	33.2632	19.9802	28.3245	26.0807	30.7231
237.639	31.9174	34.146	20.7839	29.1143	26.8271	31.5593
237.981	31.3114	33.508	20.2057	28.5186	26.2988	30.8914
238.323	31.7015	33.8217	20.4768	28.8716	26.6185	31.2802
238.665	31.4797	33.6219	20.3238	28.6729	26.4044	31.0979
239.007	31.8459	34.142	20.7407	29.0458	26.8072	31.4388
239.349	31.3554	33.5364	20.2281	28.5495	26.2903	30.9645
239.691	31.5973	33.8982	20.447	28.7975	26.5285	31.2229
240.033	31.5472	33.6369	20.3646	28.7111	26.5028	31.0717
240.375	31.8524	34.1647	20.7548	29.0656	26.7383	31.5533
240.717	31.4225	33.7872	20.2367	28.6324	26.4233	30.9938
241.059	31.7342	33.9589	20.5505	28.9203	26.6374	31.3606
241.401	31.4868	33.6932	20.3498	28.6941	26.5145	31.024
241.743	31.7783	34.047	20.5108	28.9605	26.6305	31.4512
242.085	31.361	33.5591	19.9901	28.5062	26.3541	30.8067
242.427	31.7984	34.0216	20.5489	28.9734	26.7057	31.3975
242.769	31.3698	33.5815	20.2772	28.5835	26.3525	30.9683
243.11	31.7446	34.1958	20.5665	28.9706	26.7523	31.342
243.452	31.5635	33.8403	20.3951	28.7838	26.606	31.1118
243.794	31.8184	33.9705	20.8169	29.0591	26.7918	31.4828
244.136	31.3767	33.468	20.3203	28.5684	26.3443	30.9458
244.478	31.9864	34.1347	20.7713	29.1576	26.8931	31.5782
244.82	31.6828	33.9251	20.5203	28.8898	26.6613	31.272
245.162	31.6631	33.8662	20.4912	28.8357	26.5544	31.2744
245.504	31.6347	33.7299	20.5082	28.8085	26.5035	31.2724
245.845	31.7142	34.1324	20.5288	28.9492	26.741	31.3098
246.187	31.5014	33.6657	20.2824	28.6804	26.4121	31.1051
246.529	31.6996	34.0426	20.71	28.9855	26.7148	31.4129
246.871	31.531	33.6647	20.3984	28.7098	26.4799	31.0935
247.213	31.806	34.1844	20.6045	29.063	26.8095	31.4718
247.554	31.3392	33.536	20.1762	28.5424	26.3099	30.9288
247.896	31.9547	34.1991	20.8772	29.1616	26.9197	31.5582
248.238	31.686	33.9519	20.4985	28.865	26.6146	31.2706
248.58	32.0709	34.3531	20.977	29.3119	27.0479	31.7321
248.921	31.6065	33.7956	20.7371	28.903	26.688	31.2707
249.263	32.0481	34.1146	20.906	29.2284	26.9775	31.6345
249.605	31.401	33.7378	20.4729	28.6905	26.5052	31.0266
249.947	31.7613	34.1797	20.5865	29.0138	26.7829	31.3987
250.288	31.5297	33.5835	20.4659	28.7215	26.4888	31.1081
250.63	32.2303	34.6129	21.3881	29.5302	27.2109	32.0094
250.972	31.2969	33.333	20.268	28.5012	26.3062	30.8476
251.313	32.1246	34.1189	20.9542	29.2817	27.0004	31.7202
251.655	31.3712	33.5095	20.2583	28.5624	26.3638	30.9127
251.997	31.739	33.7933	20.6437	28.8969	26.6434	31.3059
252.338	31.477	33.5389	20.3854	28.6412	26.4478	30.9859
252.68	31.7075	33.8562	20.6205	28.9115	26.6752	31.302
253.021	31.6416	33.693	20.4803	28.8025	26.597	31.1601
253.363	31.6146	33.8585	20.7244	28.8939	26.6486	31.294
253.705	31.4166	33.759	20.4257	28.6773	26.5037	31.0008
254.046	32.0741	34.2817	20.7195	29.2196	26.9853	31.6079
254.388	31.5049	33.8407	20.4423	28.7711	26.6418	31.0473
254.729	31.7781	34.0381	20.9169	29.0883	26.8535	31.4772
255.071	31.5851	33.8246	20.5221	28.8088	26.5917	31.1788
255.413	32.1644	34.4015	21.0347	29.3965	27.1651	31.7818
255.754	31.5283	33.6411	20.5412	28.7654	26.6037	31.0762
256.096	31.7202	33.8541	20.8162	28.9657	26.6853	31.4034
256.437	31.5214	33.7628	20.5991	28.7776	26.5877	31.1186
256.779	32.1039	34.3047	21.1017	29.3737	27.1471	31.7538
257.12	31.7791	33.9923	20.9162	29.0509	26.8628	31.39
257.462	32.162	34.3814	21.3491	29.452	27.2755	31.7786
257.803	31.8779	33.9162	20.9469	29.1127	26.8925	31.486
258.145	32.441	34.6342	21.4432	29.6827	27.4837	32.0334
258.486	31.7875	34.0554	20.9006	29.0904	26.8894	31.4433
258.828	32.2277	34.476	21.3331	29.5272	27.3667	31.8367
259.169	31.7585	33.856	20.8546	29.0272	26.8677	31.3357
259.51	32.5609	34.7275	21.7158	29.8411	27.6376	32.1965
259.852	32.4892	34.6226	21.5792	29.7325	27.5271	32.09
260.193	32.2352	34.39	21.3244	29.5112	27.3641	31.8063
260.535	31.7503	33.8717	20.8088	29.0144	26.8675	31.3095
260.876	32.2343	34.3134	21.4285	29.5162	27.3266	31.8567
261.217	32.0426	34.2071	21.1748	29.3225	27.109	31.6887
261.559	32.3451	34.478	21.4411	29.5877	27.3882	31.939
261.9	31.8224	33.7969	20.8715	29.0343	26.8642	31.354
262.242	32.6914	34.7801	21.8795	29.9539	27.7559	32.3035
262.583	32.1281	34.2648	21.4446	29.4693	27.2867	31.8024
262.924	32.6072	34.6267	21.7163	29.8545	27.681	32.1779
263.266	32.1178	34.2164	21.3439	29.3994	27.2179	31.7313
263.607	32.7896	34.8825	21.9834	30.0803	27.8669	32.4463
263.948	32.1871	34.1558	21.2798	29.4058	27.1988	31.765
264.289	32.6043	34.7976	21.874	29.9392	27.7241	32.307
264.631	32.2806	34.3087	21.6121	29.6168	27.4444	31.9391
264.972	32.8161	34.8892	21.9378	30.0567	27.8882	32.3748
265.313	32.1663	34.1916	21.287	29.4012	27.222	31.7308
265.655	32.7988	34.8263	21.8847	30.0252	27.8643	32.3351
265.996	32.4711	34.373	21.667	29.7169	27.5145	32.0713
266.337	32.9764	35.0538	22.2988	30.2851	28.0919	32.6294
266.678	32.6244	34.7515	21.8064	29.9271	27.7222	32.2842
267.019	32.7131	34.866	21.9573	30.0238	27.8426	32.3554
267.361	32.9262	35.101	22.4149	30.3119	28.1887	32.5815
267.702	33.0869	35.2693	22.4235	30.4079	28.1874	32.7815
268.043	32.6083	34.8204	22.0368	29.9788	27.8209	32.2855
268.384	33.1796	35.3326	22.4435	30.5127	28.2823	32.897
268.725	32.8324	34.8352	22.0593	30.1037	27.9048	32.4542
269.067	33.1955	35.43	22.5374	30.5409	28.4462	32.78
269.408	32.6249	34.8746	21.9472	29.9753	27.8478	32.2495
269.749	33.3182	35.643	22.5173	30.635	28.4986	32.9188
270.09	32.8366	34.8793	22.1011	30.1254	27.979	32.4198
270.431	33.2848	35.515	22.5898	30.6229	28.4327	32.9641
270.772	32.9665	35.0217	22.156	30.2267	28.0524	32.5508
271.113	33.4204	35.6798	22.6411	30.7359	28.5338	33.0899
271.454	33.2591	35.4595	22.4995	30.5763	28.3922	32.911
271.795	32.9879	35.1063	22.1973	30.2691	28.1409	32.5441
272.136	32.9193	35.2036	22.1863	30.2776	28.1302	32.5732
272.477	33.3657	35.5551	22.5731	30.6686	28.5352	32.9491
272.819	33.0459	35.2066	22.2925	30.3547	28.1862	32.6727
273.16	33.3627	35.425	22.485	30.6048	28.4017	32.9597
273.501	33.1217	35.2643	22.3085	30.4075	28.2077	32.759
273.842	33.5253	35.9442	22.8613	30.907	28.7174	33.2476
274.183	33.2774	35.4251	22.3953	30.5332	28.3862	32.8282
274.524	33.495	35.9717	22.8021	30.885	28.7042	33.2162
274.865	33.6022	35.8468	22.8654	30.9227	28.7757	33.2179
275.206	33.3833	35.5087	22.5663	30.6399	28.4774	32.9516
275.547	33.1541	35.2041	22.2402	30.3956	28.2446	32.695
275.887	33.6474	35.9339	22.8542	30.9554	28.8324	33.2248
276.228	33.261	35.6206	22.404	30.5619	28.3511	32.9252
276.569	33.5965	36.0283	22.8863	30.9547	28.8037	33.2541
276.91	33.1134	35.1466	21.942	30.2426	28.0816	32.5526
277.251	33.4926	35.8684	22.5616	30.7703	28.574	33.1181
277.592	33.4729	35.7245	22.572	30.7469	28.5222	33.1251
277.933	33.3191	35.5294	22.3799	30.5606	28.3667	32.9057
278.274	33.0445	35.2453	22.1105	30.3156	28.1547	32.6256
278.615	33.5159	35.7536	22.4486	30.7193	28.5583	33.0294
278.956	33.2156	35.4628	22.1082	30.4353	28.2096	32.8145
279.296	33.3859	35.7196	22.3395	30.6417	28.5235	32.9059
279.637	33.1359	35.4796	22.2577	30.4122	28.2392	32.7351
279.978	33.371	35.5238	22.3231	30.5673	28.3302	32.9587
280.319	33.051	35.203	21.975	30.2649	28.0711	32.61
280.66	33.3374	35.6005	22.2415	30.5495	28.3017	32.9524
281.001	33.0012	35.375	21.8171	30.2266	28.0442	32.5595
281.341	33.243	35.5278	22.3823	30.5274	28.3317	32.8745
281.682	33.2099	35.4885	22.0459	30.393	28.1393	32.802
282.023	33.351	35.699	22.4017	30.6184	28.3972	32.9928
282.364	33.1025	35.3963	21.9801	30.3148	28.1009	32.6815
282.704	33.0911	35.3436	22.1661	30.3513	28.1227	32.7335
283.045	33.3102	35.6496	22.4007	30.6007	28.3779	32.9768
283.386	33.1157	35.3719	21.9986	30.3441	28.1518	32.6876
283.727	32.7927	35.2031	21.8395	30.0897	27.823	32.5127
284.067	33.2914	35.4982	22.0667	30.4574	28.2047	32.8654
284.408	32.7011	35.0184	21.7138	29.9633	27.7217	32.3596
284.749	33.1622	35.4926	22.0252	30.3828	28.0946	32.8288
285.089	32.7628	35.004	21.6676	29.9725	27.7974	32.2976
285.43	33.0471	35.4145	21.883	30.286	28.041	32.686
285.771	32.9194	35.2205	21.7672	30.127	27.9004	32.5071
286.111	33.0148	35.2814	21.7022	30.1713	27.909	32.5895
286.452	32.7556	35.1922	21.7786	30.0486	27.8096	32.442
286.793	32.8714	35.2941	21.7848	30.1391	27.8407	32.596
287.133	32.5702	34.8772	21.4204	29.796	27.5507	32.1961
287.474	32.8836	35.3096	21.7845	30.129	27.9196	32.4908
287.815	32.3985	34.6405	21.2452	29.6112	27.4009	31.9739
288.155	32.8856	35.2192	21.761	30.1156	27.95	32.4305
288.496	32.2927	34.5695	21.2023	29.524	27.2636	31.9404
288.836	32.7247	35.1348	21.6712	29.9651	27.7313	32.3529
289.177	32.3412	34.5445	21.2626	29.5788	27.3426	31.9691
289.517	32.9767	35.4144	21.8467	30.2418	27.976	32.664
289.858	32.492	34.7052	21.4314	29.7118	27.4123	32.1699
290.198	32.7605	35.2197	21.8387	30.0569	27.7517	32.5211
290.539	32.4197	34.4731	21.2192	29.5528	27.2997	31.9614
290.879	32.5377	34.9402	21.6598	29.8416	27.5447	32.297
291.22	32.501	34.7819	21.491	29.7508	27.4444	32.2164
291.56	32.5929	34.8461	21.676	29.8556	27.6248	32.2402
291.901	32.0089	34.3861	21.078	29.3068	27.0596	31.709
292.241	32.5251	34.7223	21.4563	29.7544	27.4911	32.1738
292.582	32.2413	34.4958	21.2645	29.4957	27.2209	31.9275
292.922	32.3727	34.711	21.4727	29.6603	27.4666	32.0053
293.263	32.5077	34.8478	21.4954	29.7628	27.5217	32.1585
293.603	32.6313	34.9933	21.8735	29.9657	27.7312	32.3544
293.944	32.0457	34.382	21.2035	29.3528	27.1815	31.6739
294.284	32.8153	35.0902	22.055	30.1244	27.8984	32.5038
294.624	32.2806	34.6366	21.4827	29.6137	27.3953	31.985
294.965	32.6613	34.9671	21.7499	29.9478	27.6941	32.357
295.305	32.0864	34.4324	21.2441	29.3825	27.1713	31.7462
295.646	32.6749	34.7336	21.8575	29.9313	27.6949	32.3219
295.986	32.1986	34.3482	21.2888	29.478	27.2591	31.8499
296.326	32.3505	34.438	21.5368	29.6301	27.4147	31.9982
296.667	32.2546	34.3171	21.3642	29.5176	27.323	31.8636
297.007	32.5543	34.7587	21.5964	29.8378	27.6718	32.1532
297.347	32.1621	34.4033	21.3137	29.4516	27.1881	31.8713
297.687	32.8315	34.9581	22.0609	30.1196	27.9166	32.4746
298.028	32.6595	34.7671	21.8406	29.9435	27.7104	32.3306
298.368	32.6555	34.971	21.8138	29.9547	27.7886	32.2702
298.708	31.8628	34.1324	21.1555	29.2075	27.033	31.532
299.049	32.6887	34.893	21.9496	30.0068	27.7609	32.4076
299.389	32.3007	34.6411	21.5841	29.6639	27.5005	31.9764
299.729	32.8442	34.9388	21.9999	30.1051	27.8852	32.478
300.069	32.5387	34.7171	21.7757	29.8469	27.6788	32.1645
300.41	32.9463	34.9524	22.2164	30.2161	27.9958	32.5895
300.75	32.4406	34.8328	21.8777	29.8458	27.6691	32.1727
301.09	32.7627	34.9572	22.0362	30.0685	27.8683	32.4204
301.43	32.5228	34.7155	21.7926	29.8522	27.7056	32.1468
301.77	32.8739	35.2074	22.2098	30.2287	28.0311	32.5779
302.111	32.8481	35.0143	22.2418	30.2101	28.0154	32.5561
302.451	32.885	35.1345	22.152	30.1835	27.9931	32.5249
302.791	32.7125	34.7883	22.0371	30.0018	27.7844	32.372
303.131	33.0266	35.1757	22.3674	30.3443	28.1545	32.6852
303.471	32.7563	35.0124	22.2741	30.1513	27.9594	32.4942
303.811	32.9352	35.0936	22.1216	30.2069	28.0266	32.5375
304.151	32.7704	34.889	22.0487	30.0702	27.9397	32.3476
304.491	33.0911	35.308	22.4491	30.4281	28.2448	32.7621
304.832	32.8455	35.1464	22.2972	30.2118	28.082	32.4885
305.172	33.0737	35.4602	22.5278	30.4898	28.3826	32.7424
305.512	32.7811	34.892	22.278	30.1278	27.9677	32.4369
305.852	33.3724	35.5703	22.7241	30.7022	28.5214	33.0334
306.192	32.8838	35.0314	22.3237	30.2376	28.0707	32.5539
306.532	33.0718	35.3558	22.5654	30.475	28.3155	32.7835
306.872	33.0128	35.253	22.5114	30.403	28.2194	32.7373
307.212	33.6218	35.8398	23.113	30.9885	28.8365	33.2888
307.552	32.7207	34.7107	22.172	30.0538	27.8744	32.3835
307.892	33.2505	35.4767	22.5834	30.5989	28.4832	32.8606
308.232	32.942	35.1786	22.3654	30.3006	28.1576	32.5913
308.572	33.1433	35.4466	22.5978	30.526	28.3305	32.873
308.912	33.0054	35.1725	22.3406	30.3208	28.1375	32.6546
309.252	33.2493	35.4062	22.5786	30.5645	28.4499	32.825
309.592	32.8587	34.9364	22.2478	30.1953	28.0081	32.5335
309.932	33.3657	35.5544	22.8312	30.7169	28.5175	33.068
310.272	33.2274	35.3476	22.5752	30.5359	28.3858	32.8343
310.611	33.084	35.2849	22.6189	30.473	28.3008	32.795
310.951	32.7577	35.0154	22.1647	30.1208	27.9815	32.4077
311.291	33.1738	35.3617	22.5696	30.4876	28.3164	32.8085
311.631	32.8908	35.0229	22.4063	30.2518	28.1081	32.5433
311.971	33.1297	35.2017	22.4725	30.4268	28.2314	32.7736
312.311	32.7331	35.04	22.287	30.1448	27.9581	32.4822
312.651	33.2235	35.2912	22.6037	30.5382	28.3643	32.862
312.991	33.029	35.2911	22.3358	30.366	28.2025	32.6787
313.33	32.9014	35.1739	22.2036	30.2423	28.0449	32.5913
313.67	32.9056	35.232	22.2339	30.2539	28.0679	32.5907
314.01	33.1702	35.4273	22.4738	30.4964	28.3143	32.8289
314.35	32.6451	34.6663	21.9205	29.9143	27.7025	32.2785
314.69	33.131	35.2849	22.4442	30.4525	28.2545	32.802
315.029	32.3936	34.6293	21.7654	29.7298	27.6273	31.9773
315.369	32.7224	35.2193	22.1904	30.1583	28.0773	32.3828
315.709	32.7219	35.0949	22.0765	30.092	27.8907	32.4452
316.049	32.8035	35.0397	22.1319	30.1359	27.985	32.4351
316.388	32.6045	34.9286	21.965	29.9641	27.7468	32.3343
316.728	32.6846	34.8665	22.0063	29.9973	27.7643	32.3843
317.068	32.4081	34.6635	21.5666	29.6767	27.4437	32.0638
317.408	32.7478	34.9046	22.1007	30.0769	27.8524	32.4547
317.747	31.9755	34.2309	21.2124	29.2849	27.0947	31.6262
318.087	32.7887	34.8681	22.0798	30.0888	27.9023	32.4261
318.427	32.3021	34.52	21.6445	29.6519	27.4176	32.0404
318.766	32.7865	35.0879	22.1574	30.133	27.9203	32.4984
319.106	32.2323	34.5286	21.4517	29.5627	27.3556	31.922
319.446	32.5046	34.8888	21.7372	29.8299	27.6975	32.1093
319.785	32.2767	34.5919	21.4537	29.5929	27.3331	32.0085
320.125	32.4848	34.7768	21.7246	29.7973	27.524	32.2274
320.464	32.2113	34.3895	21.4925	29.515	27.3166	31.8649
320.804	32.3689	34.5822	21.5757	29.6593	27.4107	32.063
321.144	32.2282	34.4595	21.1899	29.4703	27.2368	31.8579
321.483	32.4833	34.8013	21.7918	29.811	27.4817	32.3009
321.823	31.941	34.0352	21.1569	29.2338	26.995	31.6269
322.162	32.3233	34.4852	21.4757	29.5847	27.3656	31.9569
322.502	32.0914	34.2945	21.1925	29.3475	27.1003	31.7497
322.841	32.2665	34.4713	21.4376	29.537	27.283	31.9465
323.181	31.8613	34.057	20.9514	29.1392	26.8845	31.5494
323.52	32.5125	34.5792	21.5185	29.7175	27.3898	32.2058
323.86	31.9013	34.0861	20.9774	29.1767	26.9668	31.5389
324.199	32.0954	34.3395	21.2802	29.3673	27.1485	31.7391
324.539	31.6484	34.092	20.9926	29.0346	26.7594	31.4666
324.878	32.0601	34.4586	21.2431	29.3927	27.1635	31.7756
325.218	31.4631	33.8123	20.6302	28.7857	26.5524	31.173
325.557	31.9257	34.3118	20.927	29.2003	26.9685	31.586
325.897	31.8555	34.0656	20.8288	29.0832	26.8517	31.4686
326.236	31.9973	34.193	21.1647	29.2961	27.1062	31.637
326.576	31.6262	33.7976	20.6646	28.8637	26.6376	31.2434
326.915	32.1748	34.3643	21.2323	29.4376	27.1858	31.8446
327.254	31.666	33.9485	20.7742	28.9507	26.7227	31.3324
327.594	31.9321	34.4758	21.0566	29.2559	27.0144	31.6519
327.933	31.5665	33.6142	20.6656	28.8236	26.5951	31.2058
328.273	31.8717	34.2823	20.9897	29.1804	26.9414	31.5739
328.612	31.5007	33.5987	20.6337	28.7458	26.5176	31.1278
328.951	31.9213	34.1452	20.9567	29.1824	26.9205	31.6003
329.291	31.866	34.1466	20.8805	29.1336	26.9288	31.4905
329.63	31.9937	34.4902	21.1524	29.2868	27.0347	31.6942
329.969	31.7551	33.9774	20.7516	28.9895	26.73	31.4049
330.309	31.9372	34.275	21.1185	29.2428	26.9696	31.6726
330.648	31.6731	33.9235	20.8204	28.9647	26.696	31.3899
330.987	31.9623	34.2369	21.1079	29.2655	27.0821	31.5995
331.326	31.4606	33.7005	20.6632	28.7846	26.5506	31.1726
331.666	32.2724	34.505	21.3282	29.5497	27.3506	31.9004
332.005	31.5893	33.7856	20.6634	28.8632	26.6407	31.239
332.344	31.9902	34.3216	21.1615	29.2924	26.9939	31.7493
332.683	31.4422	33.766	20.5946	28.749	26.4813	31.1731
333.023	31.9092	34.3097	21.0821	29.2306	26.9908	31.6249
333.362	31.4826	33.7611	20.6761	28.7855	26.5694	31.1544
333.701	31.8392	33.9607	20.8718	29.0925	26.8496	31.4901
334.04	31.3887	33.6757	20.4754	28.6754	26.469	31.0339
334.379	31.8475	34.1854	20.99	29.1463	26.8357	31.6163
334.719	31.5531	33.8927	20.7003	28.8283	26.6354	31.1723
335.058	31.7697	34.0493	20.9575	29.0759	26.8027	31.5058
335.397	31.6309	34.0028	20.837	28.9576	26.7168	31.353
335.736	32.0297	34.3358	21.1633	29.3176	27.0144	31.7797
336.075	31.2868	33.5841	20.2906	28.5644	26.3543	30.927
336.414	31.754	34.1497	21.075	29.1278	26.7971	31.6193
336.753	31.485	33.7604	20.6029	28.7746	26.5767	31.124
337.093	31.766	34.1044	20.8934	29.0553	26.83	31.434
337.432	31.5834	33.8554	20.8946	28.903	26.7013	31.2564
337.771	31.832	34.0192	21.0534	29.1287	26.8919	31.5198
338.11	31.3202	33.8135	20.4983	28.6675	26.4505	31.0374
338.449	31.4759	33.7553	20.5813	28.7387	26.4794	31.1537
338.788	31.4688	33.3526	20.4815	28.6725	26.3908	31.1115
339.127	31.7651	33.9423	21.0559	29.0785	26.8156	31.4975
339.466	31.1692	33.3853	20.1153	28.4215	26.1448	30.8552
339.805	31.7358	34.1175	20.8658	29.0608	26.8719	31.4006
340.144	31.4339	33.5785	20.5473	28.6679	26.4003	31.0919
340.483	31.5726	33.8699	20.6123	28.8356	26.6074	31.2175
340.822	31.0277	33.3397	20.334	28.3927	26.2367	30.6973
341.161	31.6931	34.0811	21.0741	29.0755	26.8337	31.4719
341.5	31.6445	33.8414	20.8152	28.9142	26.7429	31.2352
341.839	31.5054	33.4831	20.6406	28.7356	26.4994	31.126
342.178	31.258	33.5402	20.388	28.568	26.3005	30.9919
342.517	31.3302	33.5008	20.6627	28.6561	26.3904	31.078
342.856	31.2771	33.5035	20.407	28.5415	26.3285	30.9071
343.194	31.3262	33.5369	20.4958	28.6107	26.406	30.9675
343.533	31.2455	33.6045	20.4039	28.5751	26.3564	30.9469
343.872	31.3654	33.5764	20.5932	28.6651	26.439	31.0447
344.211	31.2063	33.36	20.4797	28.5083	26.2488	30.9236
344.55	31.6744	33.949	20.9381	28.9993	26.7187	31.4373
344.889	28.9499	31.0499	18.2135	26.2358	24.0765	28.5441
345.228	31.3261	33.4509	20.5308	28.6012	26.3357	31.023
345.566	30.9151	33.3545	20.2074	28.2856	26.0348	30.6917
345.905	31.406	33.6119	20.7555	28.7186	26.4616	31.1312
346.244	30.7982	33.1239	19.9986	28.1054	25.92	30.4417
346.583	31.246	33.5229	20.5065	28.5691	26.3371	30.955
346.922	31.1033	33.1786	20.1454	28.3364	26.0945	30.7329
347.26	31.0844	33.1318	20.3001	28.3307	26.0857	30.7304
347.599	30.8521	33.0816	20.0727	28.1473	25.9553	30.4904
347.938	31.0943	33.3415	20.3297	28.3938	26.1003	30.8455
348.277	30.8505	32.9526	20.0702	28.1296	25.8811	30.5333
348.615	30.9207	32.9804	20.2036	28.2256	25.9893	30.6163
348.954	30.7824	33.104	20.0544	28.1037	25.935	30.422
349.293	31.0876	33.4412	20.4247	28.4534	26.2104	30.8512
349.632	30.8141	32.9025	19.9699	28.0617	25.8213	30.4567
349.97	30.9691	33.2699	20.4234	28.3254	26.158	30.6423
350.309	30.4507	32.4872	19.8486	27.7789	25.5523	30.1592
350.648	31.0411	33.3455	20.392	28.4049	26.1482	30.8172
350.986	30.5794	32.7533	19.9489	27.9127	25.7353	30.2402
351.325	30.8256	33.1055	20.3304	28.2218	26.0027	30.594
351.664	30.4426	32.6809	19.8862	27.8045	25.5904	30.1714
352.002	30.8401	33.0073	20.3592	28.1866	25.9905	30.5342
352.341	30.5145	32.8649	20.0137	27.9255	25.8235	30.1724
352.679	30.7011	33.0053	20.1347	28.0949	25.8918	30.4498
353.018	30.2039	32.3604	19.6612	27.553	25.3309	29.9283
353.357	30.6596	32.794	20.0307	27.9767	25.7653	30.3405
353.695	30.1702	32.3291	19.7286	27.5504	25.3842	29.8659
354.034	30.5814	32.7264	20.006	27.9267	25.737	30.2675
354.372	30.3481	32.4927	19.994	27.7482	25.5909	30.0542
354.711	30.6521	32.8089	20.1792	28.0035	25.8163	30.3415
355.049	30.1038	32.3142	19.6084	27.4867	25.3081	29.8155
355.388	30.2716	32.3997	20.0369	27.7187	25.5188	30.0702
355.726	30.0868	32.3131	19.6569	27.4835	25.3395	29.7754
356.065	30.3211	32.5342	20.0332	27.7589	25.5724	30.0961
356.403	29.6613	31.7702	19.3319	27.0734	24.9256	29.3695
356.742	30.3183	32.5838	19.9448	27.7623	25.6046	30.069
357.08	29.8905	32.0392	19.5441	27.2843	25.1275	29.5899
357.419	30.1756	32.4306	20.0412	27.6649	25.5041	29.9748
357.757	29.6513	31.8539	19.377	27.0937	24.9452	29.3905
358.096	29.7337	31.8603	19.4347	27.1554	25.1004	29.3522
358.434	29.5061	31.6378	19.3308	26.9777	24.8748	29.2255
358.773	29.6983	31.9173	19.6157	27.2051	25.0443	29.515
359.111	29.4745	31.6029	19.2979	26.9377	24.8184	29.2033
359.449	29.6748	31.6925	19.5456	27.1186	24.9719	29.4134
359.788	29.1377	31.2521	19.0155	26.6156	24.3947	28.9896
360.126	29.94	32.069	19.9803	27.4367	25.2579	29.7659
360.464	29.2914	31.2778	19.3	26.7765	24.6654	29.0331
360.803	29.3956	31.5138	19.5961	26.9564	24.8661	29.1909
361.141	28.664	30.7852	18.7431	26.2094	24.0952	28.4695
361.479	29.1982	31.3358	19.2071	26.7266	24.6585	28.9373
361.818	28.8465	30.9145	18.9348	26.3719	24.3169	28.5686
362.156	28.8725	30.9863	18.9624	26.4087	24.3512	28.6081
362.494	28.5891	30.7355	18.7676	26.1529	24.0761	28.373
362.833	28.8979	30.908	18.9704	26.3901	24.2857	28.6397
363.171	28.6002	30.6968	18.7705	26.1565	24.096	28.3591
363.509	28.5019	30.6633	18.8631	26.1172	24.0413	28.3362
363.847	28.1609	30.2885	18.588	25.7829	23.7176	27.9907
364.186	28.3436	30.5643	18.7126	25.9839	23.8756	28.2376
364.524	27.9534	29.9778	18.2927	25.5405	23.4969	27.7251
364.862	28.5613	30.6886	19.0772	26.2089	24.1378	28.4228
365.2	27.966	30.034	18.3316	25.5703	23.5367	27.7442
365.539	28.2101	30.218	18.5808	25.8051	23.7905	27.9585
365.877	27.9244	29.8714	18.3273	25.5241	23.4513	27.74
366.215	27.9197	29.9611	18.5017	25.5697	23.5661	27.7115
366.553	27.776	29.8159	18.1962	25.3888	23.3693	27.5477
366.891	27.6258	29.7183	18.3071	25.3191	23.3014	27.4759
367.229	27.5674	29.6925	18.1476	25.2396	23.2394	27.3778
367.567	27.483	29.4799	18.1157	25.1543	23.1522	27.2945
367.906	27.1302	29.2178	17.6675	24.7673	22.8143	26.8551
368.244	27.6442	29.6343	18.2318	25.2946	23.2634	27.4658
368.582	27.3294	29.2464	17.9748	24.991	22.9625	27.1595
368.92	27.3122	29.3489	18.0884	25.0074	23.0133	27.139
369.258	26.6674	28.6938	17.4805	24.3927	22.3965	26.5267
369.596	27.3238	29.33	18.0424	25.0029	23.0297	27.1123
369.934	26.7832	28.8338	17.6709	24.5287	22.5456	26.6486
370.272	26.7921	28.7752	17.6423	24.496	22.5193	26.609
370.61	26.4549	28.47	17.3212	24.1992	22.2378	26.2958
370.948	26.7782	28.9134	17.8567	24.5853	22.6636	26.6395
371.286	26.3139	28.2614	17.2594	24.0532	22.0805	26.162
371.624	26.6282	28.5994	17.5952	24.3719	22.4189	26.4597
371.962	26.431	28.545	17.4161	24.2008	22.215	26.3234
372.3	26.2544	28.1909	17.3309	24.031	22.0903	26.1057
372.638	26.3362	28.1856	17.2475	24.0546	22.1178	26.1249
372.976	26.3922	28.4313	17.559	24.2175	22.2882	26.2799
373.314	25.8707	27.6246	16.9173	23.6014	21.6515	25.6857
373.652	26.082	27.9886	17.3277	23.9106	21.9801	25.9742
373.99	25.5928	27.6118	16.8248	23.4145	21.472	25.491
374.328	26.0807	27.9845	17.3217	23.8822	21.9546	25.9428
374.666	25.5578	27.4668	16.8565	23.4012	21.4748	25.4604
375.004	26.0247	28.1614	17.33	23.8996	21.9268	26.0085
375.342	25.5807	27.5755	16.867	23.4219	21.491	25.4861
375.679	25.5318	27.5385	17.0453	23.4488	21.5655	25.462
376.017	25.4184	27.406	16.8759	23.3125	21.4034	25.3532
376.355	25.5777	27.5652	16.9848	23.4492	21.5215	25.5098
376.693	25.0171	26.9865	16.5365	22.9095	20.9875	24.9641
377.031	25.3874	27.375	16.9906	23.319	21.3876	25.3835
377.369	24.6812	26.5666	16.2323	22.5784	20.6822	24.6052
377.706	25.3376	27.3901	16.9553	23.2666	21.3877	25.2752
378.044	24.651	26.5145	16.2832	22.5621	20.7008	24.5518
378.382	24.7497	26.8605	16.4206	22.7179	20.8413	24.724
378.72	24.3862	26.1231	15.9703	22.2701	20.4081	24.2604
379.057	24.5973	26.625	16.3976	22.5775	20.6606	24.6266
379.395	24.2421	26.2412	16.0123	22.2172	20.353	24.2099
379.733	24.6325	26.5915	16.3939	22.5981	20.7175	24.6084
380.071	24.2234	26.0955	15.916	22.1732	20.3105	24.1644
380.408	23.9554	25.9785	15.9571	21.9975	20.1322	23.9914
380.746	23.9599	25.9629	15.8133	21.9641	20.1137	23.942
381.084	24.095	25.9778	15.9657	22.0754	20.2322	24.0458
381.422	23.6669	25.6116	15.7093	21.7072	19.8525	23.6899
381.759	23.7638	25.6519	15.7845	21.7778	19.9035	23.7815
382.097	23.6519	25.5132	15.6766	21.6717	19.8739	23.5934
382.434	23.9084	25.8344	15.9183	21.9133	20.0677	23.8863
382.772	23.7179	25.5265	15.7631	21.7411	19.8899	23.7199
383.11	23.6401	25.5172	15.7875	21.6889	19.8169	23.69
383.447	23.1357	25.0511	15.156	21.1867	19.3499	23.1501
383.785	23.221	25.118	15.347	21.2692	19.4707	23.1916
384.123	23.0817	24.9107	15.2332	21.1388	19.3087	23.095
384.46	23.2861	25.1174	15.4669	21.3522	19.5285	23.3016
384.798	23.0688	25.0391	15.2531	21.153	19.2972	23.1367
385.135	23.1917	25.077	15.4164	21.2802	19.4784	23.2062
385.473	23.086	25.0068	15.3993	21.2036	19.3639	23.1702
385.81	22.9088	24.7762	15.2823	21.0274	19.1815	23.0007
386.148	22.4599	24.3619	14.8133	20.5849	18.7647	22.5306
386.485	22.7224	24.4492	15.0661	20.8044	18.9882	22.7458
386.823	22.6382	24.4246	14.8709	20.6993	18.8833	22.6404
387.16	22.4589	24.2651	14.8687	20.5842	18.7767	22.5163
387.498	22.2388	24.1137	14.6548	20.3735	18.5272	22.3472
387.835	22.4056	24.116	14.8224	20.5052	18.7094	22.4247
388.173	22.1077	23.9931	14.5436	20.2511	18.4654	22.1599
388.51	22.3126	24.1386	14.7191	20.4318	18.5974	22.3928
388.848	22.0099	23.8091	14.482	20.1492	18.3189	22.1057
389.185	21.8997	23.6489	14.4219	20.0415	18.2449	21.962
389.523	21.7271	23.4588	14.2542	19.8703	18.0553	21.8106
389.86	22.0033	23.8062	14.6088	20.158	18.3608	22.0792
390.197	21.6129	23.3611	14.1491	19.7505	17.9674	21.6566
390.535	21.7516	23.4855	14.4276	19.9411	18.1434	21.8627
390.872	21.6141	23.3343	14.2367	19.7779	18.0037	21.6744
391.21	21.7058	23.4633	14.469	19.9155	18.1139	21.8414
391.547	21.3745	23.086	14.049	19.5312	17.7403	21.4456
391.884	21.5624	23.3922	14.2582	19.767	18.0053	21.6501
392.222	21.3463	23.0025	13.9813	19.4919	17.6932	21.4147
392.559	21.3512	23.1155	14.0839	19.548	17.7896	21.4277
392.896	21.1299	22.8423	13.8808	19.3249	17.5145	21.2602
393.234	21.3207	23.1695	14.1526	19.5611	17.7712	21.4744
393.571	20.9997	22.7992	13.7935	19.2199	17.4527	21.1089
393.908	21.1926	22.9168	13.9163	19.3655	17.5657	21.2894
394.245	21.0207	22.6915	13.7749	19.2101	17.4151	21.1288
394.583	20.9258	22.5918	13.761	19.135	17.3604	21.0319
394.92	20.7419	22.4977	13.6679	18.9932	17.2345	20.8732
395.257	20.675	22.4154	13.6395	18.9341	17.137	20.8551
395.594	20.6542	22.4257	13.5946	18.909	17.1329	20.8076
395.932	20.7542	22.3834	13.737	18.9999	17.2247	20.8974
396.269	20.4856	22.2267	13.3788	18.7279	16.9764	20.6001
396.606	20.4985	22.188	13.5181	18.7612	17.01	20.6332
396.943	20.3454	22.0428	13.3143	18.6018	16.8232	20.5031
397.28	20.4862	22.1536	13.5014	18.7425	16.9643	20.6433
397.617	20.4037	22.0123	13.2598	18.6056	16.8465	20.486
397.955	20.4163	22.0947	13.4728	18.6912	16.9114	20.5939
398.292	20.0572	21.7046	13.0682	18.312	16.5487	20.1968
398.629	20.2936	21.9532	13.3728	18.5629	16.7874	20.4609
398.966	20.14	21.7896	13.1583	18.3896	16.6141	20.2875
399.303	20.2624	21.9846	13.3457	18.5551	16.7824	20.45
399.64	19.9654	21.6525	13.1517	18.2777	16.5085	20.1688
399.977	20.01	21.6305	13.1801	18.305	16.5269	20.2058
400.314	19.9677	21.6772	13.0881	18.2698	16.5023	20.1591
400.651	19.9883	21.6085	13.2035	18.2975	16.5395	20.1766
400.988	19.8856	21.5495	13.0849	18.1892	16.4106	20.0905
401.325	19.8749	21.5769	13.0528	18.1902	16.4581	20.0418
401.662	19.579	21.2612	12.7806	17.8895	16.1521	19.7466
401.999	19.6564	21.3242	12.9687	18.0004	16.262	19.8586
402.336	19.421	21.0336	12.6714	17.7378	16.0074	19.5875
402.673	19.5109	21.1855	12.8265	17.8519	16.0932	19.7319
403.01	19.5102	21.1316	12.8166	17.8488	16.1119	19.7056
403.347	19.4523	20.994	12.6872	17.7435	15.9951	19.6125
403.684	19.1514	20.7428	12.5055	17.4868	15.7437	19.3502
404.021	19.3595	20.9693	12.7395	17.7133	15.964	19.5832
404.358	19.0627	20.687	12.421	17.4128	15.671	19.2747
404.695	19.0847	20.6978	12.5389	17.4612	15.7246	19.3177
405.032	18.9228	20.5167	12.3816	17.286	15.5626	19.1283
405.369	19.0742	20.6941	12.4824	17.4293	15.6957	19.2824
405.706	18.9068	20.4992	12.3578	17.2872	15.5396	19.1554
406.043	18.924	20.4689	12.4665	17.3014	15.5682	19.1542
406.38	18.7909	20.3064	12.2265	17.1425	15.4212	18.9825
406.716	18.8923	20.5704	12.4145	17.297	15.5753	19.1374
407.053	18.4695	20.0763	12.0561	16.8777	15.1552	18.719
407.39	18.6154	20.1866	12.1951	17.0157	15.2655	18.8866
407.727	18.4437	19.9706	12.0468	16.8432	15.1317	18.6728
408.064	18.7443	20.4115	12.2844	17.1436	15.4159	18.9905
408.4	18.1414	19.6443	11.7623	16.539	14.8254	18.3708
408.737	18.5244	20.1086	12.1688	16.9455	15.238	18.7709
409.074	18.2274	19.8143	11.8711	16.642	14.9057	18.498
409.411	18.2052	19.7615	11.9314	16.6445	14.9366	18.4702
409.748	18.7314	20.4014	12.5785	17.2221	15.4869	19.0769
410.084	18.2149	19.7498	11.9193	16.6452	14.9271	18.4818
410.421	17.9867	19.486	11.7487	16.4187	14.6931	18.2633
410.758	18.0901	19.5991	11.7408	16.4973	14.796	18.3159
411.094	17.9175	19.4818	11.6162	16.3459	14.6641	18.1438
411.431	18.0801	19.6095	11.8283	16.5126	14.7816	18.363
411.768	17.8094	19.3475	11.6108	16.2553	14.5559	18.072
412.104	18.0364	19.5578	11.8312	16.4804	14.7824	18.2955
412.441	17.7672	19.3175	11.5976	16.2365	14.5338	18.0566
412.778	17.8926	19.4621	11.7023	16.3495	14.641	18.1758
413.114	17.6784	19.2154	11.5724	16.1544	14.4624	17.9631
413.451	17.9376	19.5277	11.7917	16.4092	14.6758	18.2623
413.788	17.6705	19.246	11.5034	16.1368	14.4226	17.9693
414.124	17.8353	19.3887	11.6233	16.2906	14.5912	18.1071
414.461	17.5654	19.0613	11.4159	16.0262	14.3235	17.8463
414.797	17.5645	19.0649	11.5039	16.0475	14.3593	17.8522
415.134	17.6306	19.1246	11.4603	16.0842	14.3784	17.9075
415.471	17.6405	19.1738	11.5353	16.1243	14.4198	17.9464
415.807	17.4659	18.9693	11.3353	15.9324	14.2301	17.752
416.144	17.4408	18.9864	11.3942	15.9286	14.2286	17.7459
416.48	17.3215	18.8353	11.2601	15.812	14.1234	17.617
416.817	17.7203	19.225	11.596	16.1919	14.5068	17.9932
417.153	17.4282	18.9062	11.3485	15.9093	14.2182	17.7169
417.49	17.4856	19.0118	11.453	15.9824	14.284	17.7978
417.826	17.4269	18.8878	11.3469	15.901	14.2027	17.7164
418.163	17.659	19.2245	11.629	16.1665	14.4811	17.9682
418.499	17.4597	18.989	11.3807	15.9414	14.2466	17.7531
418.836	17.551	19.0643	11.5045	16.0427	14.3635	17.8376
419.172	17.4063	18.8941	11.4191	15.9079	14.2122	17.7206
419.508	17.676	19.22	11.6547	16.1808	14.4747	18.0045
419.845	17.5573	19.0355	11.499	16.0393	14.336	17.86
420.181	17.4881	18.9965	11.4813	15.987	14.3008	17.7894
420.518	17.4865	18.9737	11.4109	15.9649	14.2628	17.7845
420.854	17.8083	19.3051	11.7734	16.3041	14.6128	18.1119
421.19	17.5956	19.0861	11.5424	16.0775	14.3896	17.8819
421.527	17.8114	19.3329	11.7651	16.3012	14.6041	18.1155
421.863	17.628	19.1217	11.5734	16.1121	14.4143	17.9271
422.199	17.8209	19.3661	11.7823	16.3193	14.6288	18.1264
422.536	17.6768	19.1849	11.6584	16.1761	14.483	17.9859
422.872	17.963	19.4468	11.8866	16.4399	14.7504	18.2458
423.208	17.6946	19.1588	11.717	16.191	14.5041	17.9941
423.545	18.0811	19.5799	12.0632	16.5761	14.876	18.3934
423.881	18.0212	19.5295	11.9662	16.5071	14.8046	18.327
424.217	18.2217	19.7187	12.2253	16.7194	15.0213	18.5346
424.554	18.1513	19.6311	12.0555	16.613	14.9208	18.422
424.89	18.1298	19.5966	12.1242	16.6181	14.9233	18.4298
425.226	18.2254	19.7165	12.1506	16.7067	15.0287	18.5004
425.562	18.3743	19.8032	12.3257	16.8485	15.1519	18.6621
425.898	18.2275	19.7199	12.1955	16.7163	15.0077	18.5428
426.235	18.547	20.077	12.4586	17.0265	15.3316	18.8382
426.571	18.2723	19.7089	12.2387	16.7489	15.053	18.5616
426.907	18.5112	19.9889	12.4941	16.9989	15.3062	18.8082
427.243	18.3581	19.8511	12.3079	16.8473	15.1537	18.6577
427.579	18.5459	20.0748	12.4948	17.0352	15.336	18.8517
427.915	18.292	19.7463	12.2492	16.774	15.0875	18.5768
428.252	18.4359	19.9435	12.4244	16.9311	15.2307	18.7489
428.588	18.4131	19.8773	12.3676	16.8924	15.1969	18.7049
428.924	18.6354	20.1325	12.5716	17.1119	15.4035	18.938
429.26	18.2985	19.7655	12.2483	16.7743	15.0907	18.5741
429.596	18.4459	19.9354	12.4519	16.9361	15.2467	18.7419
429.932	18.1884	19.6631	12.1871	16.6819	14.9827	18.4983
430.268	18.3053	19.7787	12.33	16.8018	15.1122	18.6079
430.604	18.1284	19.6236	12.1434	16.6227	14.9188	18.4441
430.94	17.9996	19.4823	12.0378	16.5032	14.8072	18.3162
431.276	18.1669	19.6761	12.1458	16.6551	14.9506	18.4772
431.612	17.9286	19.3893	11.9132	16.4114	14.7021	18.2386
431.948	17.6833	19.1804	11.7247	16.1829	14.4749	18.0087
432.284	17.8212	19.3465	11.8999	16.3433	14.6118	18.1942
432.62	17.5115	19.0224	11.5526	16.0213	14.3008	17.8605
432.956	17.5029	19.0247	11.5653	16.0203	14.3101	17.8485
433.292	17.4431	18.972	11.5095	15.9611	14.2405	17.8002
433.628	17.5834	19.0778	11.6266	16.0922	14.3375	17.968
433.964	17.4929	19.0254	11.5028	15.9954	14.2549	17.8558
434.3	17.6179	19.151	11.6266	16.1173	14.3574	17.9986
434.636	17.4144	18.8978	11.3891	15.8974	14.1458	17.7699
434.972	17.5028	19.0297	11.5083	15.9993	14.2411	17.8787
435.308	17.4467	18.9974	11.4162	15.9433	14.1882	17.8194
435.644	17.5622	19.1287	11.528	16.0587	14.2928	17.9465
435.979	17.5977	19.1364	11.494	16.0623	14.2907	17.956
436.315	17.4968	19.0133	11.4545	15.9784	14.2011	17.8783
436.651	17.5535	19.1074	11.4633	16.028	14.2424	17.9367
436.987	17.5342	19.1104	11.4986	16.0229	14.2274	17.9423
437.323	17.6319	19.2064	11.496	16.092	14.2867	18.0219
437.659	17.6755	19.2332	11.5464	16.1409	14.3306	18.0761
437.994	17.5153	19.0852	11.4057	15.982	14.173	17.9157
438.33	17.7014	19.3039	11.5415	16.1602	14.3388	18.1072
438.666	17.4952	19.057	11.3874	15.9632	14.1377	17.9146
439.002	17.5397	19.1223	11.4372	16.0116	14.1727	17.9772
439.338	17.426	18.9663	11.2329	15.8646	14.0221	17.8342
439.673	17.6068	19.1962	11.3979	16.0468	14.1851	18.0369
440.009	17.4088	18.996	11.1912	15.851	13.9796	17.8514
440.345	17.6572	19.2318	11.3909	16.077	14.2015	18.0819
440.68	17.5305	19.1306	11.2389	15.9488	14.073	17.954
441.016	17.9291	19.6113	11.6413	16.3613	14.4569	18.3971
441.352	17.571	19.2199	11.2323	15.9892	14.0867	18.0229
441.687	17.8238	19.4505	11.4602	16.2279	14.32	18.2675
442.023	17.6969	19.3343	11.271	16.0828	14.1641	18.1339
442.359	17.8239	19.473	11.4309	16.2141	14.2772	18.2846
442.694	17.7588	19.3642	11.321	16.1312	14.1773	18.2198
443.03	17.8926	19.5487	11.3989	16.2564	14.293	18.3552
443.366	17.8238	19.4141	11.3007	16.1719	14.2075	18.2718
443.701	17.8918	19.5289	11.3835	16.2461	14.2634	18.3655
444.037	17.797	19.4231	11.2085	16.1282	14.13	18.2642
444.372	17.9046	19.5647	11.349	16.2508	14.2408	18.3995
444.708	17.7483	19.4139	11.1645	16.0866	14.0724	18.2398
445.044	17.993	19.689	11.333	16.3095	14.2746	18.4847
445.379	17.9143	19.52	11.1667	16.1936	14.1554	18.3724
445.715	18.1599	19.8382	11.3692	16.4355	14.3771	18.6359
446.05	15.3996	17.1301	8.58163	13.6748	11.5951	15.8978
446.386	18.0764	19.7517	11.3052	16.3624	14.2899	18.5778
446.721	17.9947	19.6978	11.1983	16.2765	14.1931	18.5037
447.057	18.1087	19.8259	11.2308	16.3702	14.2786	18.606
447.392	18.2252	19.9123	11.2953	16.4617	14.3501	18.719
447.728	18.1445	19.82	11.2443	16.3892	14.274	18.6502
448.063	18.1757	19.825	11.1951	16.392	14.265	18.6656
448.399	18.3924	20.0885	11.3773	16.6093	14.4556	18.9116
448.734	18.3474	20.0843	11.3412	16.5746	14.4255	18.8719
449.069	18.3761	20.086	11.3404	16.5789	14.4243	18.8821
449.405	18.305	20.0006	11.2215	16.4987	14.3383	18.808
449.74	18.3685	20.0718	11.3076	16.5689	14.3921	18.8959
450.076	18.4159	20.1507	11.3012	16.608	14.4237	18.9429
450.411	18.4819	20.2373	11.3242	16.6633	14.4689	19.009
450.746	18.4733	20.2064	11.2439	16.6352	14.426	18.9967
451.082	18.5674	20.3015	11.3398	16.7286	14.521	19.0884
451.417	18.427	20.1297	11.1871	16.5762	14.3593	18.9461
451.752	18.618	20.3768	11.3249	16.7606	14.5223	19.1533
452.088	18.5638	20.2433	11.2541	16.6874	14.4588	19.0697
452.423	18.7425	20.4819	11.3818	16.8617	14.6204	19.2575
452.758	18.5744	20.2885	11.2402	16.6965	14.4408	19.1077
453.094	18.8624	20.5943	11.4308	16.9565	14.6985	19.3702
453.429	18.8291	20.5727	11.3833	16.9237	14.6658	19.3374
453.764	18.8328	20.5884	11.3769	16.9265	14.6538	19.3561
454.099	18.7577	20.4881	11.2876	16.8399	14.5599	19.2772
454.435	18.8973	20.6533	11.423	16.9861	14.6964	19.4337
454.77	18.7526	20.5187	11.2692	16.8399	14.5495	19.2882
455.105	18.9034	20.6562	11.3715	16.9743	14.6796	19.4273
455.44	18.8335	20.6009	11.287	16.8971	14.5861	19.3674
455.775	18.9067	20.6757	11.3554	16.9732	14.6547	19.4517
456.111	18.9832	20.7535	11.3496	17.0247	14.704	19.5054
456.446	18.9633	20.7406	11.3236	17.0034	14.6708	19.4968
456.781	19.0268	20.7568	11.389	17.0647	14.7383	19.5517
457.116	19.0127	20.8351	11.3678	17.0556	14.7214	19.5508
457.451	18.9923	20.7636	11.316	17.0205	14.6841	19.5181
457.786	19.1103	20.8925	11.3874	17.1259	14.7664	19.648
458.121	19.0295	20.8129	11.2956	17.0453	14.6836	19.5699
458.456	19.1024	20.8832	11.3722	17.1161	14.7538	19.6413
458.792	19.092	20.9104	11.3373	17.1086	14.7403	19.6402
459.127	19.1288	20.946	11.3779	17.1402	14.7682	19.6758
459.462	19.0861	20.914	11.2758	17.083	14.7118	19.6177
459.797	19.2065	21.0001	11.3722	17.1893	14.8108	19.7319
460.132	19.0973	20.9079	11.2819	17.0904	14.7112	19.6336
460.467	19.2659	21.0689	11.3965	17.2403	14.8513	19.7939
460.802	19.1697	20.971	11.2929	17.1467	14.7472	19.7116
461.137	19.2421	21.0334	11.349	17.2089	14.7954	19.7888
461.472	19.2601	21.073	11.3344	17.2251	14.826	19.7896
461.807	19.2855	21.0985	11.3385	17.2393	14.8322	19.8123
462.142	19.2636	21.0693	11.2882	17.2056	14.787	19.7909
462.477	19.3062	21.1135	11.3572	17.2609	14.8339	19.8553
462.812	19.2494	21.0447	11.289	17.1974	14.7761	19.7856
463.147	19.3468	21.2142	11.3767	17.3076	14.8855	19.8967
463.482	19.3745	21.1997	11.3485	17.3095	14.8761	19.9107
463.816	19.4046	21.2119	11.3701	17.3282	14.8812	19.9439
464.151	19.3212	21.1561	11.3068	17.2608	14.8105	19.88
464.486	19.3773	21.21	11.3632	17.3135	14.8695	19.9261
464.821	19.3719	21.2324	11.297	17.298	14.8499	19.9148
465.156	19.4248	21.2837	11.3709	17.3553	14.8916	19.9889
465.491	19.4069	21.2592	11.3207	17.3241	14.8744	19.9427
465.826	19.4795	21.3195	11.3777	17.3886	14.9328	20.0139
466.16	19.4927	21.3652	11.3832	17.4067	14.939	20.0445
466.495	19.5123	21.3808	11.3921	17.4215	14.95	20.0635
466.83	19.4445	21.3148	11.3179	17.3528	14.8724	20.0042
467.165	19.4795	21.3655	11.3479	17.3891	14.9062	20.0432
467.5	19.4816	21.3788	11.3396	17.3907	14.9152	20.0368
467.834	19.6321	21.52	11.459	17.5276	15.0442	20.1823
468.169	19.5393	21.393	11.3359	17.4217	14.9311	20.084
468.504	19.5709	21.4756	11.3929	17.4723	14.9855	20.1307
468.839	19.5518	21.4577	11.3379	17.4437	14.9607	20.098
469.173	19.5607	21.4513	11.3413	17.4468	14.9558	20.1096
469.508	19.5269	21.419	11.3141	17.413	14.9148	20.0834
469.843	19.6608	21.5765	11.4153	17.5427	15.0471	20.2104
470.177	19.5906	21.5033	11.3408	17.469	14.9566	20.1548
470.512	19.6466	21.5596	11.4044	17.5286	15.0161	20.2145
470.847	19.5994	21.5264	11.3404	17.4788	14.9711	20.1594
471.181	19.7513	21.666	11.4388	17.6117	15.0928	20.3044
471.516	19.6731	21.6218	11.3902	17.5467	15.033	20.2337
471.851	19.7708	21.6972	11.4537	17.6319	15.1123	20.3254
472.185	19.7181	21.632	11.4054	17.5804	15.0531	20.2821
472.52	19.7125	21.6534	11.4136	17.5802	15.0525	20.2823
472.855	19.6877	21.6384	11.3523	17.5481	15.0264	20.2437
473.189	19.7834	21.7222	11.4435	17.6398	15.1036	20.3509
473.524	19.7458	21.7026	11.3853	17.5999	15.0679	20.3066
473.858	19.785	21.7449	11.4329	17.6404	15.1035	20.3522
474.193	19.7874	21.7504	11.4075	17.6351	15.1006	20.3443
474.527	19.8139	21.7904	11.4562	17.671	15.1416	20.3748
474.862	19.7904	21.7523	11.4107	17.6369	15.098	20.3509
475.196	19.8587	21.8405	11.4689	17.7042	15.1617	20.422
475.531	19.8313	21.8107	11.4471	17.6769	15.1338	20.3954
475.865	19.8917	21.8823	11.4737	17.7322	15.1884	20.4514
476.2	19.8709	21.8581	11.438	17.7084	15.1553	20.4375
476.534	19.9051	21.8994	11.475	17.7426	15.2002	20.4603
476.869	19.8879	21.8801	11.4425	17.721	15.1696	20.4482
477.203	19.9281	21.9224	11.4776	17.7571	15.2096	20.4802
477.538	19.9481	21.9389	11.4774	17.7723	15.217	20.5038
477.872	19.9605	21.9793	11.5065	17.7938	15.241	20.5227
478.206	19.9658	21.9775	11.5034	17.7971	15.2417	20.5288
478.541	19.9993	22.0193	11.5162	17.8234	15.2591	20.5646
478.875	19.996	22.0145	11.4962	17.8175	15.2575	20.5539
479.21	20.0323	22.0615	11.5476	17.8591	15.3064	20.5879
479.544	20.0216	22.0438	11.5046	17.837	15.2689	20.5821
479.878	20.0716	22.1194	11.5433	17.8882	15.3268	20.6263
480.213	20.0654	22.1161	11.5355	17.8831	15.3194	20.6236
480.547	20.1062	22.1398	11.5704	17.9164	15.3534	20.6562
480.881	20.0698	22.1127	11.5209	17.8796	15.3158	20.6203
481.216	20.1274	22.1759	11.5776	17.9368	15.3703	20.6803
481.55	20.1325	22.1973	11.5727	17.9405	15.3682	20.6901
481.884	20.1727	22.242	11.5967	17.9794	15.4042	20.7321
482.218	20.167	22.2273	11.5725	17.9663	15.3894	20.7209
482.553	20.2287	22.3083	11.6448	18.0346	15.4524	20.7949
482.887	20.2179	22.3041	11.611	18.0181	15.4418	20.772
483.221	20.2727	22.341	11.6559	18.0667	15.4832	20.8283
483.555	20.2554	22.3397	11.639	18.0514	15.471	20.8097
483.889	20.3021	22.3914	11.6628	18.0926	15.513	20.8502
484.224	20.3112	22.4021	11.6532	18.0973	15.5109	20.8621
484.558	20.3384	22.4359	11.683	18.1247	15.5349	20.8931
484.892	20.3429	22.462	11.6684	18.1277	15.5391	20.8948
485.226	20.3913	22.5227	11.7134	18.1788	15.5824	20.9543
485.56	20.3846	22.5014	11.6962	18.1649	15.5683	20.9405
485.894	20.4463	22.556	11.748	18.2229	15.6206	21.0048
486.229	20.4186	22.5678	11.7232	18.2045	15.6049	20.9834
486.563	20.4819	22.6201	11.7662	18.2571	15.6503	21.0438
486.897	20.486	22.64	11.7458	18.2573	15.6519	21.0423
487.231	20.5283	22.6886	11.7976	18.304	15.6913	21.0969
487.565	20.5456	22.7148	11.7902	18.3158	15.7033	21.1085
487.899	20.5568	22.7315	11.7953	18.3255	15.7143	21.1168
488.233	20.5686	22.7575	11.8014	18.3393	15.7197	21.1396
488.567	20.6231	22.8179	11.8398	18.3892	15.7731	21.1858
488.901	20.6219	22.8163	11.8112	18.3798	15.7577	21.1827
489.235	20.674	22.8783	11.8773	18.4363	15.811	21.2428
489.569	20.6768	22.8915	11.862	18.4375	15.8122	21.2439
489.903	20.7222	22.9203	11.8727	18.4685	15.8371	21.2815
490.237	20.7254	22.9554	11.8767	18.4777	15.8474	21.2895
490.571	20.7646	22.9884	11.9215	18.5182	15.8848	21.3332
490.905	20.7651	23.0122	11.9103	18.5201	15.8832	21.3387
491.239	20.7965	23.0722	11.9398	18.5541	15.9141	21.3762
491.573	20.8319	23.0761	11.9448	18.5771	15.9352	21.4012
491.907	20.8746	23.1364	11.968	18.6147	15.9707	21.4411
492.241	20.8672	23.1398	11.961	18.6103	15.9582	21.4452
492.575	20.9181	23.1942	11.9954	18.6556	16.0047	21.4893
492.908	20.9332	23.2362	12.0033	18.6733	16.0213	21.5082
493.242	20.9689	23.2644	12.0248	18.7047	16.044	21.5489
493.576	20.9776	23.2946	12.0325	18.7176	16.0557	21.563
493.91	21.0097	23.349	12.0494	18.7505	16.0889	21.5958
494.244	21.032	23.3602	12.0591	18.7669	16.1003	21.6174
494.578	21.0665	23.4012	12.0882	18.799	16.1301	21.6519
494.911	21.0842	23.4445	12.096	18.8178	16.1481	21.6717
495.245	21.1167	23.4689	12.1149	18.8463	16.1707	21.7065
495.579	21.1232	23.4788	12.1056	18.8473	16.1722	21.7069
495.913	21.1782	23.5534	12.1597	18.9054	16.2237	21.7721
496.247	21.1771	23.5585	12.1421	18.9011	16.2148	21.7726
496.58	21.2118	23.6106	12.1851	18.941	16.2515	21.8159
496.914	21.1642	23.5697	12.1039	18.8824	16.1901	21.7604
497.248	21.2665	23.6847	12.2127	18.9903	16.298	21.8682
497.582	21.2758	23.6921	12.2021	18.9952	16.2982	21.8783
497.915	21.3242	23.7642	12.2476	19.0458	16.3464	21.9314
498.249	21.3301	23.7797	12.2411	19.05	16.345	21.9415
498.583	21.3693	23.8184	12.2686	19.0845	16.3779	21.9777
498.916	21.3875	23.8419	12.2746	19.1002	16.3888	21.9987
499.25	21.4124	23.8874	12.305	19.1313	16.4205	22.0291
499.584	21.4385	23.9083	12.3102	19.1484	16.4314	22.0527
499.917	21.4581	23.9581	12.329	19.1725	16.454	22.0786
500.251	21.4709	23.9716	12.3172	19.1797	16.4596	22.0873
500.584	21.5395	24.042	12.3903	19.2503	16.5291	22.1592
500.918	21.5247	24.0334	12.3451	19.2297	16.5055	22.1418
501.252	21.577	24.103	12.4105	19.2857	16.5567	22.2029
501.585	21.5641	24.0922	12.3886	19.2716	16.5421	22.1894
501.919	21.6139	24.1695	12.4293	19.3232	16.5893	22.2457
502.252	21.622	24.181	12.415	19.3244	16.5877	22.2497
502.586	21.6807	24.2323	12.476	19.3836	16.6395	22.317
502.919	21.6673	24.2475	12.4508	19.3736	16.6321	22.3042
503.253	21.7033	24.2835	12.4884	19.4077	16.6635	22.3412
503.586	21.7047	24.3014	12.4783	19.4088	16.6627	22.3443
503.92	21.7516	24.3414	12.509	19.4482	16.6966	22.3896
504.253	21.7569	24.3815	12.5167	19.4625	16.7095	22.4053
504.587	21.7974	24.4008	12.5392	19.4916	16.7349	22.4384
504.92	21.7954	24.4258	12.5415	19.4958	16.736	22.446
505.254	21.8436	24.4763	12.5728	19.5381	16.7786	22.4879
505.587	21.8352	24.4798	12.5674	19.5343	16.7707	22.4885
505.92	21.877	24.5369	12.599	19.5761	16.8128	22.5299
506.254	21.8875	24.5579	12.6052	19.5872	16.8168	22.5487
506.587	21.9223	24.5823	12.6257	19.6157	16.8451	22.5774
506.921	21.9313	24.6107	12.6335	19.6267	16.851	22.5939
507.254	21.9586	24.6525	12.6578	19.6574	16.878	22.6284
507.587	21.9619	24.6612	12.6424	19.6548	16.8758	22.6254
507.921	22.0075	24.7073	12.7024	19.7047	16.92	22.6814
508.254	21.9921	24.6995	12.6746	19.6872	16.9006	22.6661
508.587	22.0361	24.7618	12.7101	19.7303	16.946	22.7065
508.921	22.048	24.7705	12.7111	19.7404	16.9529	22.7203
509.254	22.0925	24.8075	12.7488	19.7816	16.9907	22.7649
509.587	22.0743	24.8144	12.7456	19.7707	16.9777	22.7564
509.92	22.1182	24.8749	12.7775	19.8148	17.0172	22.8053
510.254	22.1303	24.8855	12.7808	19.824	17.0209	22.8204
510.587	22.1522	24.917	12.8064	19.8492	17.054	22.8373
510.92	22.1565	24.917	12.8018	19.849	17.0458	22.8455
511.253	22.1915	24.9619	12.8336	19.8845	17.0826	22.8798
511.587	22.1915	24.9953	12.8372	19.8934	17.0833	22.8973
511.92	22.2274	25.0259	12.866	19.922	17.1141	22.9235
512.253	22.2208	25.0012	12.8488	19.9119	17.1063	22.9109
512.586	22.2563	25.0506	12.8849	19.9475	17.1358	22.9532
512.919	22.2737	25.0857	12.9062	19.9712	17.1572	22.9793
513.252	22.2898	25.1053	12.9211	19.9875	17.1729	22.9961
513.586	22.286	25.0996	12.9029	19.9795	17.1609	22.9924
513.919	22.3125	25.1279	12.938	20.0084	17.1899	23.0212
514.252	22.3059	25.1405	12.9295	20.0037	17.1861	23.0156
514.585	22.3418	25.1745	12.9708	20.04	17.2171	23.0575
514.918	22.3369	25.1686	12.9578	20.0349	17.2154	23.0487
515.251	22.3688	25.2158	12.9902	20.0689	17.2428	23.0899
515.584	22.3796	25.2202	12.9953	20.0755	17.2447	23.1016
515.917	22.3956	25.2545	13.0233	20.099	17.2701	23.1231
516.25	22.3701	25.2356	13.0042	20.0773	17.244	23.106
516.583	22.4052	25.2704	13.0363	20.1111	17.2819	23.1354
516.916	22.4003	25.2586	13.0363	20.1057	17.2729	23.1339
517.249	22.4269	25.2986	13.0648	20.133	17.2998	23.1617
517.582	22.4247	25.3074	13.0678	20.1369	17.3007	23.1688
517.915	22.4491	25.3249	13.0862	20.1573	17.3199	23.1905
518.248	22.4331	25.2948	13.0765	20.1418	17.3053	23.1739
518.581	22.4524	25.3129	13.0971	20.1599	17.3256	23.1897
518.914	22.4408	25.3116	13.0981	20.1544	17.3135	23.1913
519.247	22.4548	25.3241	13.1238	20.1727	17.3375	23.2036
519.58	22.4516	25.3243	13.1183	20.1666	17.3261	23.203
519.913	22.4653	25.3563	13.1402	20.1855	17.3489	23.2178
520.246	22.4622	25.3572	13.157	20.1887	17.3492	23.224
520.579	22.4749	25.3617	13.1643	20.1998	17.3608	23.2345
520.912	22.4622	25.3493	13.1692	20.1904	17.3533	23.2232
521.244	22.4736	25.3553	13.1862	20.2025	17.3615	23.2394
521.577	22.4491	25.336	13.1689	20.1823	17.341	23.2196
521.91	22.4671	25.3525	13.1998	20.2031	17.3633	23.2388
522.243	22.4633	25.347	13.1836	20.1965	17.3533	23.2358
522.576	22.4679	25.3681	13.2194	20.2114	17.3704	23.2483
522.908	22.4565	25.3465	13.2093	20.2002	17.3627	23.2333
523.241	22.4593	25.3435	13.2322	20.2056	17.3654	23.2416
523.574	22.4345	25.3114	13.2094	20.1809	17.3434	23.2141
523.907	22.4487	25.3358	13.2491	20.2041	17.3648	23.2391
524.24	22.4349	25.3135	13.2427	20.1904	17.348	23.2289
524.572	22.4379	25.3225	13.2564	20.1998	17.363	23.2323
524.905	22.4065	25.2894	13.2498	20.1737	17.3372	23.2058
525.238	22.4187	25.3019	13.2678	20.1874	17.3497	23.2209
525.57	22.3896	25.2611	13.2453	20.1587	17.3232	23.1897
525.903	22.3949	25.2699	13.2591	20.1661	17.3286	23.1994
526.236	22.3739	25.2554	13.2584	20.1536	17.3177	23.1851
526.568	22.3801	25.2422	13.2811	20.1596	17.3298	23.1845
526.901	22.3576	25.2247	13.2819	20.1442	17.3165	23.1668
527.234	22.3727	25.2326	13.3092	20.1607	17.3306	23.186
527.566	22.331	25.1984	13.2822	20.1256	17.2974	23.1489
527.899	22.3308	25.2044	13.3054	20.1328	17.3102	23.15
528.232	22.3054	25.1682	13.2958	20.1111	17.2852	23.1319
528.564	22.3136	25.183	13.3197	20.1263	17.3047	23.1425
528.897	22.2901	25.1508	13.3049	20.1027	17.2827	23.1172
529.229	22.2958	25.1574	13.3212	20.1099	17.2942	23.1198
529.562	22.268	25.1227	13.3167	20.0879	17.272	23.0981
529.894	22.2669	25.1115	13.3337	20.0917	17.2759	23.1017
530.227	22.2438	25.0989	13.3123	20.0714	17.258	23.0789
530.559	22.246	25.0939	13.3375	20.0769	17.2677	23.0798
530.892	22.2183	25.0653	13.327	20.0554	17.2463	23.0583
531.224	22.2258	25.0693	13.3521	20.0662	17.2604	23.0656
531.557	22.2034	25.0457	13.3386	20.047	17.2388	23.0488
531.889	22.2089	25.0483	13.3608	20.0561	17.252	23.0537
532.222	22.1894	25.0228	13.3582	20.0401	17.2363	23.0371
532.554	22.1804	25.026	13.3664	20.037	17.2337	23.0338
532.887	22.1814	25.021	13.3772	20.0409	17.238	23.0371
533.219	22.1802	25.0149	13.3964	20.0452	17.2477	23.0357
533.551	22.1581	25.0071	13.3768	20.0254	17.2269	23.017
533.884	22.1633	24.9939	13.3889	20.0313	17.2353	23.0202
534.216	22.1371	24.9688	13.3815	20.0105	17.2122	23.0018
534.549	22.1497	24.9988	13.4155	20.0313	17.2391	23.0161
534.881	22.1241	24.9607	13.387	20.0023	17.211	22.9861
535.213	22.1349	24.9647	13.4194	20.018	17.228	23.0005
535.546	22.1218	24.9572	13.4205	20.0116	17.2229	22.9926
535.878	22.1269	24.9553	13.4396	20.0165	17.2309	22.9941
536.21	22.1008	24.9283	13.4202	19.9946	17.2113	22.9697
536.542	22.1236	24.9437	13.4475	20.0169	17.2321	22.9938
536.875	22.0921	24.9155	13.4319	19.9905	17.2102	22.9625
537.207	22.1051	24.9259	13.4583	20.0058	17.2228	22.9807
537.539	22.1017	24.9323	13.4586	20.0064	17.2235	22.9813
537.872	22.0907	24.922	13.4643	20.0004	17.2247	22.9676
538.204	22.0861	24.9269	13.4661	19.9982	17.2245	22.9631
538.536	22.1023	24.9308	13.4902	20.0133	17.2413	22.9764
538.868	22.0913	24.9124	13.4988	20.0074	17.2321	22.9742
539.2	22.0963	24.9257	13.5009	20.0134	17.2425	22.9753
539.533	22.0871	24.9018	13.4953	20.003	17.235	22.962
539.865	22.1004	24.926	13.5226	20.0225	17.2569	22.9788
540.197	22.0762	24.9094	13.5158	20.005	17.2375	22.9634
540.529	22.1035	24.9497	13.5388	20.032	17.2696	22.985
540.861	22.0824	24.9256	13.5289	20.0145	17.2516	22.9679
541.193	22.0984	24.9477	13.558	20.0346	17.2711	22.9887
541.525	22.097	24.925	13.5546	20.0288	17.2682	22.9797
541.857	22.1231	24.9526	13.5822	20.0558	17.2934	23.0087
542.19	22.1127	24.9468	13.586	20.0499	17.2903	22.9998
542.522	22.1254	24.9592	13.5989	20.0639	17.3059	23.012
542.854	22.1114	24.9472	13.5865	20.05	17.2924	22.9978
543.186	22.1414	24.9801	13.623	20.0818	17.3258	23.0278
543.518	22.1474	24.9789	13.6221	20.0847	17.3256	23.034
543.85	22.1679	25.0089	13.6521	20.1096	17.3535	23.0557
544.182	22.1653	25.009	13.6465	20.1067	17.3538	23.0494
544.514	22.1946	25.0328	13.6723	20.1344	17.381	23.0777
544.846	22.1888	25.0224	13.6702	20.1294	17.3745	23.0742
545.178	22.2206	25.0543	13.7017	20.1596	17.4042	23.1049
545.51	22.2145	25.0564	13.6936	20.1554	17.4032	23.0973
545.842	22.2533	25.1007	13.7278	20.1931	17.4381	23.1382
546.174	22.2681	25.1162	13.7391	20.2069	17.4495	23.1546
546.505	22.2855	25.1335	13.7713	20.23	17.4766	23.1733
546.837	22.2967	25.151	13.7627	20.234	17.4781	23.18
547.169	22.3303	25.1817	13.7844	20.2639	17.5075	23.2103
547.501	22.3227	25.193	13.7895	20.2634	17.5087	23.208
547.833	22.3913	25.2454	13.8379	20.3218	17.5654	23.2684
548.165	22.3858	25.2522	13.8339	20.3204	17.5646	23.2663
548.497	22.4205	25.2912	13.8658	20.3554	17.6013	23.2994
548.829	22.424	25.2849	13.8658	20.3557	17.5998	23.3016
549.16	22.4735	25.331	13.9004	20.4003	17.6399	23.3512
549.492	22.4794	25.3599	13.9056	20.4106	17.6568	23.3543
549.824	22.5329	25.4022	13.9409	20.456	17.6944	23.408
550.156	22.5251	25.3902	13.9383	20.4497	17.6916	23.3981
550.488	22.5664	25.4411	13.9721	20.4892	17.7289	23.4399
550.819	22.5738	25.4517	13.9749	20.4958	17.7349	23.4471
551.151	22.6099	25.4903	14.0027	20.5297	17.7669	23.483
551.483	22.6273	25.504	14.0085	20.5423	17.7799	23.4953
551.815	22.6714	25.5538	14.0426	20.5847	17.8207	23.5393
552.146	22.6878	25.5702	14.0485	20.5989	17.835	23.5534
552.478	22.72	25.6059	14.0769	20.6308	17.8653	23.5869
552.81	22.7448	25.6359	14.0898	20.6522	17.8897	23.6052
553.141	22.7908	25.6851	14.1346	20.6997	17.9326	23.6576
553.473	22.8013	25.6831	14.1308	20.7037	17.9345	23.6638
553.805	22.8347	25.7319	14.1655	20.7396	17.974	23.696
554.136	22.8532	25.7463	14.1695	20.7537	17.9871	23.711
554.468	22.8967	25.781	14.2133	20.795	18.0296	23.7512
554.799	22.9181	25.8078	14.2138	20.8123	18.0421	23.7736
555.131	22.9485	25.8318	14.237	20.8389	18.0675	23.8015
555.463	22.97	25.8692	14.2587	20.8628	18.0922	23.8244
555.794	23.0146	25.9101	14.2837	20.9023	18.1341	23.8614
556.126	23.0176	25.9152	14.2897	20.9052	18.1383	23.863
556.457	23.0768	25.9693	14.3343	20.9606	18.1861	23.9264
556.789	23.0698	25.9594	14.3337	20.9529	18.1791	23.9181
557.12	23.1221	26.021	14.3684	21.0025	18.2291	23.9673
557.452	23.127	26.0177	14.3648	21.0034	18.2294	23.9687
557.783	23.1662	26.0574	14.4072	21.0428	18.267	24.0101
558.115	23.181	26.0696	14.415	21.056	18.2817	24.0217
558.446	23.2034	26.1056	14.4423	21.0822	18.3082	24.0475
558.778	23.2284	26.1339	14.4525	21.1032	18.3274	24.0705
559.109	23.2686	26.163	14.493	21.1414	18.3639	24.1105
559.441	23.2921	26.1952	14.4986	21.1628	18.3865	24.1304
559.772	23.3195	26.2289	14.5312	21.1915	18.4119	24.1628
560.103	23.3316	26.2325	14.5341	21.1994	18.4207	24.1696
560.435	23.3607	26.2644	14.5616	21.2282	18.4498	24.1981
560.766	23.3781	26.2988	14.5849	21.2513	18.4763	24.2178
561.098	23.4178	26.3283	14.6101	21.2849	18.5032	24.2585
561.429	23.4189	26.3297	14.6112	21.2851	18.5057	24.2561
561.76	23.4628	26.3682	14.6531	21.3295	18.5476	24.3032
562.092	23.4837	26.393	14.6699	21.3486	18.5676	24.3213
562.423	23.5197	26.4408	14.6904	21.3819	18.5934	24.3627
562.754	23.5226	26.4521	14.6992	21.3873	18.5994	24.3674
563.086	23.5597	26.4801	14.738	21.4211	18.6315	24.403
563.417	23.5891	26.5138	14.7489	21.4486	18.6619	24.4275
563.748	23.618	26.5343	14.783	21.4762	18.6858	24.459
564.079	23.629	26.548	14.7936	21.4866	18.6995	24.466
564.411	23.6515	26.5891	14.8189	21.5138	18.7237	24.4963
564.742	23.67	26.5982	14.8215	21.5266	18.7372	24.5083
565.073	23.7136	26.6436	14.8738	21.5723	18.7771	24.5603
565.404	23.721	26.6568	14.8809	21.58	18.7848	24.568
565.736	23.7436	26.6986	14.9092	21.6091	18.8159	24.5949
566.067	23.7645	26.7093	14.9194	21.6235	18.826	24.6139
566.398	23.7899	26.7347	14.9466	21.6505	18.8541	24.6398
566.729	23.7944	26.7391	14.9599	21.6548	18.8609	24.6414
567.06	23.8195	26.7705	14.9811	21.6837	18.8849	24.6755
567.391	23.827	26.7797	15.0037	21.6936	18.898	24.682
567.722	23.8584	26.8031	15.0252	21.7223	18.9259	24.7115
568.054	23.8616	26.8096	15.0365	21.7272	18.9282	24.7194
568.385	23.8736	26.8272	15.0591	21.7428	18.9482	24.7301
568.716	23.8927	26.8333	15.0861	21.7618	18.9646	24.752
569.047	23.8943	26.846	15.0947	21.7663	18.9691	24.7563
569.378	23.8773	26.8285	15.092	21.7542	18.9632	24.7378
569.709	23.9094	26.8585	15.1287	21.7865	18.9944	24.7712
570.04	23.9196	26.8618	15.1382	21.7951	18.9997	24.7833
570.371	23.9311	26.88	15.1582	21.8098	19.0187	24.7935
570.702	23.9222	26.8674	15.1696	21.8065	19.0199	24.7854
571.033	23.9454	26.8903	15.2035	21.8329	19.0423	24.8159
571.364	23.9451	26.8805	15.2021	21.831	19.0423	24.8122
571.695	23.9599	26.8893	15.2286	21.847	19.0634	24.8225
572.026	23.954	26.8905	15.2251	21.8437	19.0579	24.8217
572.357	23.9522	26.8858	15.241	21.8452	19.0618	24.8206
572.688	23.955	26.8838	15.2544	21.852	19.0699	24.826
573.019	23.9783	26.9114	15.289	21.8793	19.0991	24.8512
573.35	23.973	26.8987	15.2972	21.8761	19.0963	24.8477
573.68	23.9951	26.9243	15.3218	21.8984	19.1178	24.8708
574.011	24.0004	26.9376	15.3373	21.9087	19.1306	24.8784
574.342	24.0096	26.9529	15.3533	21.9209	19.142	24.8914
574.673	24.0305	26.9604	15.3792	21.9407	19.1622	24.9108
575.004	24.0486	26.9778	15.4032	21.9607	19.1863	24.9263
575.335	24.0625	26.9827	15.4119	21.9706	19.1968	24.9357
575.665	24.0936	27.0289	15.4506	22.0065	19.2295	24.975
575.996	24.1075	27.0299	15.4559	22.0154	19.2413	24.9809
576.327	24.134	27.0584	15.486	22.0453	19.2695	25.0125
576.658	24.1529	27.0819	15.5002	22.0629	19.2838	25.0337
576.989	24.2056	27.1277	15.5473	22.1124	19.3383	25.0779
577.319	24.2418	27.1729	15.5683	22.1451	19.3659	25.1159
577.65	24.2836	27.2073	15.6088	22.1847	19.4007	25.1606
577.981	24.3177	27.2533	15.6309	22.2173	19.4327	25.1938
578.312	24.3564	27.3058	15.6605	22.256	19.4744	25.2294
578.642	24.424	27.3645	15.702	22.3145	19.5237	25.2978
578.973	24.4918	27.4317	15.7426	22.3727	19.5792	25.3588
579.304	24.5248	27.4763	15.758	22.4032	19.6061	25.3932
579.634	24.6089	27.5653	15.8193	22.4808	19.6789	25.476
579.965	24.6618	27.6181	15.8519	22.529	19.7211	25.5306
580.296	24.739	27.7063	15.9016	22.5993	19.7877	25.6048
580.626	24.8013	27.7793	15.9323	22.6546	19.8406	25.6626
580.957	24.8887	27.8763	15.9897	22.7355	19.9162	25.7494
581.287	24.9599	27.9576	16.017	22.7954	19.9724	25.8131
581.618	25.069	28.0741	16.085	22.8941	20.0575	25.9262
581.949	25.158	28.1804	16.1345	22.9743	20.1308	26.014
582.279	25.2552	28.2689	16.1925	23.0573	20.2113	26.0997
582.61	25.3497	28.388	16.2308	23.1407	20.2878	26.1903
582.94	25.4564	28.5165	16.2958	23.2394	20.3792	26.2969
583.271	25.5621	28.625	16.3475	23.3298	20.4632	26.3941
583.601	25.6736	28.7661	16.4129	23.4333	20.5579	26.507
583.932	25.7688	28.8488	16.4603	23.5126	20.6318	26.5921
584.262	25.8781	28.9694	16.5238	23.6107	20.719	26.7018
584.593	26.0209	29.1289	16.6003	23.7359	20.835	26.8369
584.923	26.1291	29.2655	16.649	23.8333	20.9258	26.9414
585.254	26.2401	29.371	16.7088	23.9269	21.0105	27.0445
585.584	26.3783	29.5382	16.7834	24.0515	21.1271	27.1776
585.915	26.4966	29.6578	16.8413	24.1534	21.2169	27.2924
586.245	26.6345	29.8288	16.9249	24.2814	21.3405	27.4252
586.575	26.7542	29.9616	16.9729	24.3843	21.4343	27.5378
586.906	26.8874	30.1139	17.0469	24.5029	21.5426	27.6674
587.236	27.0155	30.2552	17.1062	24.6138	21.6481	27.784
587.566	27.1444	30.4092	17.1778	24.731	21.7551	27.9121
587.897	27.2595	30.5354	17.23	24.8292	21.8432	28.0211
588.227	27.4403	30.7317	17.3396	24.9918	21.9969	28.1932
588.557	27.5565	30.8645	17.3861	25.0918	22.0892	28.3014
588.888	27.6863	31.0019	17.4557	25.2057	22.1924	28.4267
589.218	27.8111	31.1303	17.5145	25.3113	22.2969	28.5336
589.548	27.9653	31.3317	17.6022	25.4548	22.4288	28.6894
589.879	28.0904	31.4663	17.6685	25.5649	22.5298	28.8094
590.209	28.2319	31.6231	17.7469	25.6913	22.6491	28.9434
590.539	28.3646	31.7697	17.8179	25.8071	22.7559	29.0687
590.869	28.4959	31.9166	17.8864	25.9254	22.8711	29.1904
591.2	28.6229	32.0621	17.9444	26.0363	22.9726	29.3113
591.53	28.7724	32.2244	18.0279	26.169	23.0981	29.4517
591.86	28.9029	32.3643	18.0936	26.2815	23.2048	29.5704
592.19	29.0186	32.5103	18.1665	26.3903	23.3074	29.6859
592.52	29.1717	32.6717	18.2447	26.5239	23.4317	29.8294
592.85	29.3123	32.8235	18.3201	26.6471	23.5474	29.9605
593.181	29.4374	32.9611	18.3757	26.7567	23.6525	30.075
593.511	29.5673	33.1053	18.4566	26.8748	23.7648	30.1993
593.841	29.673	33.2221	18.5027	26.966	23.8539	30.2926
594.171	29.8285	33.3993	18.5948	27.1064	23.9848	30.4434
594.501	29.9433	33.5272	18.6511	27.2069	24.0812	30.5482
594.831	30.0672	33.6621	18.7206	27.3183	24.1877	30.6647
595.161	30.209	33.8293	18.8088	27.4464	24.306	30.8035
595.491	30.3346	33.9596	18.8787	27.5586	24.4144	30.9196
595.821	30.4405	34.067	18.9285	27.648	24.5008	31.0122
596.151	30.5848	34.2285	19.0222	27.7815	24.6269	31.1537
596.481	30.6844	34.3454	19.0657	27.8683	24.7141	31.24
596.811	30.8077	34.4761	19.1392	27.9801	24.8197	31.3584
597.141	30.9351	34.6112	19.2032	28.0896	24.9248	31.4726
597.471	31.0698	34.7699	19.2978	28.2176	25.0492	31.6046
597.801	31.2	34.9041	19.3725	28.333	25.1538	31.7314
598.131	31.321	35.0444	19.4423	28.443	25.2625	31.8428
598.461	31.4129	35.1437	19.4749	28.5192	25.339	31.9187
598.791	31.5516	35.2883	19.5684	28.6461	25.4618	32.05
599.121	31.6557	35.4089	19.6326	28.7429	25.551	32.155
599.451	31.7734	35.5396	19.694	28.8475	25.6543	32.2609
599.781	31.8768	35.6426	19.7599	28.9405	25.7429	32.3587
600.111	32.0014	35.77	19.8358	29.0498	25.8528	32.4672
600.44	32.0576	35.8464	19.859	29.1015	25.9044	32.519
600.77	32.1955	35.99	19.9409	29.226	26.0286	32.644
601.1	32.2737	36.0597	19.9862	29.2936	26.0922	32.7159
601.43	32.3996	36.2017	20.0696	29.4111	26.205	32.8383
601.76	32.4916	36.3057	20.1179	29.4911	26.2847	32.9186
602.089	32.625	36.4569	20.2154	29.6162	26.4032	33.0508
602.419	32.7084	36.534	20.2545	29.6892	26.475	33.1251
602.749	32.8272	36.6637	20.3359	29.7969	26.5824	33.2331
603.079	32.8777	36.7284	20.3578	29.8436	26.6333	33.2752
603.409	32.9841	36.8398	20.4332	29.941	26.7302	33.3732
603.738	33.0728	36.9302	20.4826	30.0183	26.8059	33.4522
604.068	33.1704	37.0249	20.5479	30.1091	26.8937	33.5463
604.398	33.2363	37.1028	20.5731	30.1652	26.9517	33.6002
604.727	33.3519	37.2339	20.6559	30.2732	27.0573	33.7108
605.057	33.4458	37.3206	20.7094	30.356	27.1389	33.7949
605.387	33.4987	37.3807	20.7534	30.4063	27.1907	33.8437
605.716	33.5508	37.4407	20.7854	30.4559	27.2428	33.8906
606.046	33.639	37.5174	20.8422	30.5334	27.3202	33.9683
606.376	33.7308	37.6206	20.9029	30.6176	27.402	34.0548
606.705	33.8184	37.7124	20.9696	30.7004	27.4896	34.1325
607.035	33.8788	37.7725	20.9954	30.7506	27.5406	34.1818
607.364	33.9612	37.8625	21.0571	30.8299	27.6178	34.2634
607.694	34.0267	37.9301	21.0942	30.8877	27.6736	34.3235
608.024	34.0873	37.9992	21.1424	30.9465	27.737	34.3773
608.353	34.1336	38.0433	21.1768	30.9887	27.7858	34.4124
608.683	34.2001	38.1105	21.2217	31.0499	27.8457	34.4751
609.012	34.2541	38.1605	21.2454	31.0958	27.8928	34.5197
609.342	34.3094	38.2244	21.2876	31.1489	27.9487	34.5698
609.671	34.3568	38.261	21.3193	31.1901	27.9896	34.6113
610.001	34.4165	38.3193	21.3618	31.2447	28.0511	34.6585
610.33	34.4684	38.3733	21.4018	31.2938	28.1015	34.7063
610.66	34.5364	38.4464	21.4548	31.3586	28.1688	34.7684
610.989	34.5434	38.4499	21.4575	31.3638	28.1724	34.7754
611.318	34.6022	38.5116	21.509	31.4208	28.2347	34.8265
611.648	34.6521	38.5726	21.5404	31.4699	28.2875	34.8718
611.977	34.7005	38.6077	21.5767	31.5124	28.3303	34.9139
612.307	34.7486	38.6519	21.6149	31.5586	28.3789	34.9575
612.636	34.81	38.7178	21.6565	31.6142	28.438	35.0095
612.965	34.8321	38.7512	21.6786	31.639	28.4645	35.0324
613.295	34.9144	38.8239	21.7329	31.7097	28.5344	35.104
613.624	34.9318	38.8392	21.7448	31.7264	28.5568	35.1147
613.953	34.9978	38.9124	21.8029	31.7926	28.6235	35.1803
614.283	35.0386	38.969	21.8324	31.8319	28.665	35.2172
614.612	35.1008	39.0113	21.8784	31.8858	28.7163	35.2739
614.941	35.1467	39.0801	21.9174	31.9354	28.776	35.3127
615.271	35.2344	39.1669	21.9727	32.0128	28.8512	35.3924
615.6	35.2694	39.1929	22.009	32.0466	28.8874	35.4237
615.929	35.371	39.3152	22.0772	32.1412	28.9762	35.5245
616.258	35.4424	39.3771	22.1304	32.2058	29.0418	35.5881
616.588	35.5357	39.4751	22.1941	32.2929	29.1208	35.6837
616.917	35.6139	39.5716	22.2552	32.3696	29.1931	35.7652
617.246	35.6921	39.6473	22.3189	32.4435	29.2704	35.8353
617.575	35.7513	39.7135	22.3576	32.4984	29.3325	35.8826
617.904	35.8214	39.7701	22.4095	32.5603	29.3948	35.9441
618.233	35.834	39.7891	22.4318	32.5775	29.4151	35.9579
618.563	35.9151	39.874	22.4873	32.6534	29.491	36.0338
618.892	35.9524	39.905	22.5155	32.6881	29.525	36.0694
619.221	36.0124	39.9724	22.5718	32.7462	29.5863	36.1239
619.55	36.0285	39.9964	22.5994	32.7677	29.6158	36.1369
619.879	36.0709	40.0364	22.6297	32.8062	29.6538	36.176
620.208	36.1471	40.1046	22.6845	32.8764	29.7241	36.246
620.537	36.1863	40.1413	22.7224	32.9138	29.7626	36.2823
620.866	36.2393	40.1962	22.7661	32.9637	29.8132	36.3316
621.195	36.318	40.2901	22.8211	33.0406	29.8984	36.3995
621.524	36.3314	40.2964	22.8395	33.0539	29.9088	36.4159
621.853	36.3634	40.3207	22.8803	33.0888	29.9525	36.4414
622.182	36.406	40.3532	22.9016	33.1227	29.988	36.4736
622.511	36.4677	40.4145	22.9576	33.1824	30.0462	36.535
622.84	36.5104	40.474	22.9944	33.2262	30.0966	36.5717
623.169	36.5461	40.4906	23.0387	33.262	30.1325	36.6073
623.498	36.5903	40.5301	23.0775	33.303	30.1804	36.6409
623.827	36.6364	40.596	23.1219	33.3521	30.2316	36.6879
624.156	36.6641	40.6128	23.1316	33.3741	30.2549	36.7084
624.485	36.7408	40.6886	23.194	33.4469	30.331	36.7777
624.814	36.7489	40.7073	23.2047	33.4574	30.3428	36.7869
625.143	36.8194	40.7791	23.2719	33.5266	30.4098	36.8583
625.472	36.8715	40.8331	23.3181	33.5784	30.4677	36.9036
625.8	36.904	40.8523	23.3452	33.6081	30.5005	36.93
626.129	36.9531	40.9083	23.3916	33.6564	30.5475	36.9796
626.458	36.9911	40.9362	23.4332	33.6931	30.588	37.0123
626.787	37.002	40.9526	23.4495	33.7082	30.6101	37.0199
627.116	37.0906	41.0314	23.5137	33.7892	30.6891	37.1032
627.445	37.114	41.055	23.5418	33.8123	30.7168	37.1212
627.773	37.1578	41.1058	23.5841	33.8581	30.7687	37.1605
628.102	37.1684	41.1018	23.5958	33.8645	30.7762	37.1659
628.431	37.189	41.1364	23.6185	33.8916	30.8096	37.1862
628.76	37.2332	41.1727	23.6677	33.9336	30.8518	37.228
629.088	37.2882	41.2173	23.7156	33.9852	30.9005	37.2826
629.417	37.3251	41.2655	23.7454	34.0233	30.9448	37.314
629.746	37.3796	41.3337	23.797	34.0802	31.0098	37.3624
630.074	37.3984	41.3259	23.8185	34.0938	31.0209	37.3787
630.403	37.4437	41.3845	23.8594	34.1402	31.0713	37.4206
630.732	37.5205	41.4585	23.9132	34.2101	31.1417	37.4902
631.06	37.5163	41.4439	23.9276	34.2103	31.1426	37.4895
631.389	37.5645	41.496	23.9743	34.2586	31.1943	37.5344
631.718	37.6006	41.5339	24.0203	34.2983	31.2384	37.5693
632.046	37.6259	41.558	24.0315	34.3191	31.2656	37.5831
632.375	37.6839	41.6174	24.0909	34.3784	31.3231	37.6444
632.703	37.6977	41.6258	24.1158	34.3949	31.3431	37.6573
633.032	37.7589	41.6904	24.164	34.4536	31.4073	37.71
633.361	37.7883	41.7088	24.193	34.481	31.4354	37.7366
633.689	37.8317	41.7505	24.2365	34.5239	31.4829	37.7747
634.018	37.8832	41.8084	24.2874	34.576	31.5349	37.8268
634.346	37.8901	41.8131	24.3069	34.5886	31.5515	37.8352
634.675	37.9618	41.8963	24.3617	34.6569	31.6292	37.8935
635.003	37.9695	41.8922	24.3882	34.6667	31.6383	37.904
635.332	38.0005	41.9056	24.4087	34.6917	31.6617	37.9308
635.66	38.0757	42.0025	24.4753	34.7678	31.7416	38.0026
635.988	38.0892	41.998	24.4948	34.7815	31.7595	38.0119
636.317	38.0906	41.9902	24.5046	34.7846	31.7685	38.0088
636.645	38.163	42.0763	24.5752	34.8581	31.8426	38.0815
636.974	38.1867	42.0878	24.599	34.8808	31.8726	38.0964
637.302	38.2419	42.147	24.6498	34.9353	31.9263	38.1519
637.631	38.2818	42.18	24.6853	34.9729	31.9661	38.187
637.959	38.2851	42.2026	24.7107	34.9856	31.983	38.1953
638.287	38.3311	42.2388	24.7505	35.0284	32.03	38.2337
638.616	38.3774	42.2754	24.802	35.0743	32.0793	38.2758
638.944	38.3996	42.3037	24.8268	35.1003	32.1092	38.2978
639.272	38.4433	42.3364	24.864	35.1398	32.1498	38.336
639.601	38.4775	42.3741	24.9045	35.1763	32.1876	38.3712
639.929	38.4931	42.3813	24.9269	35.1919	32.2111	38.3782
640.257	38.549	42.4399	24.9731	35.2447	32.2663	38.4285
640.585	38.579	42.4636	25.0115	35.2769	32.302	38.457
640.914	38.607	42.5003	25.0494	35.3111	32.3398	38.4874
641.242	38.6276	42.5234	25.0686	35.3304	32.3607	38.5048
641.57	38.6836	42.5579	25.1224	35.3819	32.4196	38.5485
641.898	38.7343	42.6195	25.1662	35.4335	32.4706	38.6007
642.226	38.7579	42.6284	25.1949	35.456	32.4929	38.6234
642.555	38.7925	42.6672	25.2332	35.4943	32.5336	38.6593
642.883	38.8158	42.6978	25.2668	35.5205	32.563	38.682
643.211	38.8713	42.7468	25.3137	35.5734	32.6228	38.7274
643.539	38.8936	42.7675	25.3483	35.5984	32.6488	38.7515
643.867	38.9595	42.8308	25.4054	35.6613	32.7112	38.8149
644.195	38.956	42.8202	25.4134	35.6607	32.7174	38.8069
644.523	38.9951	42.863	25.4485	35.6991	32.762	38.8387
644.852	39.0813	42.9619	25.5214	35.784	32.8462	38.9244
645.18	39.0842	42.9463	25.544	35.7903	32.8567	38.9262
645.508	39.1086	42.963	25.5717	35.8136	32.8785	38.9511
645.836	39.1812	43.0342	25.6307	35.8801	32.9474	39.015
646.164	39.1723	43.0448	25.651	35.8852	32.9621	39.0099
646.492	39.2198	43.0742	25.6943	35.9274	33.0096	39.0464
646.82	39.2755	43.1221	25.7429	35.9798	33.0561	39.1052
647.148	39.2996	43.1502	25.7673	36.0053	33.0894	39.1224
647.476	39.3918	43.2338	25.8494	36.0939	33.176	39.213
647.804	39.3876	43.2409	25.8613	36.0967	33.1855	39.2086
648.132	39.5177	43.3717	25.968	36.22	33.3053	39.3358
648.46	39.5084	43.3534	25.9707	36.2126	33.3077	39.3179
648.788	39.5566	43.4026	26.0295	36.2645	33.3617	39.3676
649.116	39.6187	43.4637	26.0842	36.3255	33.4203	39.4311
649.443	39.6643	43.5193	26.131	36.3713	33.4715	39.4711
649.771	39.7272	43.5669	26.1798	36.4293	33.5287	39.5299
650.099	39.757	43.5995	26.2164	36.4615	33.5676	39.555
650.427	39.8471	43.7076	26.2943	36.5504	33.6545	39.646
650.755	39.8867	43.7337	26.3427	36.5905	33.695	39.6858
651.083	39.9245	43.7693	26.3778	36.6265	33.7402	39.7119
651.411	39.9903	43.8306	26.4378	36.6914	33.801	39.7812
651.738	40.0637	43.9281	26.5133	36.7696	33.8802	39.8582
652.066	40.111	43.9583	26.5606	36.8128	33.9235	39.9014
652.394	40.117	43.9685	26.5735	36.8233	33.9417	39.9037
652.722	40.1608	44.003	26.6278	36.8677	33.9881	39.946
653.049	40.1872	44.0282	26.6569	36.8955	34.0233	39.9658
653.377	40.2089	44.0482	26.6829	36.9194	34.0481	39.9887
653.705	40.2739	44.1228	26.7411	36.9836	34.1119	40.0534
654.033	40.2681	44.106	26.7609	36.9825	34.1177	40.0448
654.36	40.2824	44.1015	26.7861	36.9983	34.1402	40.0534
654.688	40.2568	44.0825	26.787	36.9807	34.1273	40.0309
655.016	40.2381	44.0483	26.7797	36.9627	34.115	40.0068
655.343	40.2321	44.0433	26.8031	36.9664	34.1234	40.0055
655.671	40.1426	43.9291	26.7481	36.8823	34.053	39.9068
655.999	40.1785	43.9531	26.7893	36.9168	34.0913	39.9373
656.326	40.1475	43.9299	26.7958	36.8999	34.0851	39.9089
656.654	40.1577	43.9332	26.8053	36.908	34.102	39.9076
656.982	40.1791	43.9504	26.827	36.9294	34.122	39.9304
657.309	40.2186	43.992	26.8888	36.975	34.172	39.9712
657.637	40.2285	43.9847	26.9009	36.9834	34.1833	39.9766
657.964	40.2662	44.0247	26.9387	37.0224	34.2266	40.011
658.292	40.2971	44.0593	26.976	37.0557	34.2584	40.0458
658.619	40.2667	44.0151	26.9741	37.0302	34.2437	40.0088
658.947	40.3126	44.0645	27.0196	37.0768	34.2915	40.0543
659.274	40.3567	44.1023	27.0672	37.1212	34.3372	40.0973
659.602	40.3852	44.1241	27.1066	37.1511	34.3717	40.1221
659.929	40.4206	44.1646	27.1415	37.1886	34.4145	40.1539
660.257	40.4513	44.1918	27.1743	37.2198	34.4485	40.1823
660.584	40.4679	44.1961	27.1991	37.2367	34.465	40.1997
660.912	40.4836	44.2117	27.2308	37.2571	34.4934	40.2115
661.239	40.5264	44.2487	27.2665	37.2967	34.5393	40.2442
661.566	40.5471	44.2619	27.3044	37.3212	34.5612	40.2715
661.894	40.5698	44.2891	27.3362	37.3474	34.5913	40.2936
662.221	40.5856	44.2975	27.3602	37.3647	34.6043	40.3155
662.549	40.5986	44.3162	27.3901	37.3836	34.6397	40.3167
662.876	40.6287	44.3277	27.411	37.4086	34.6632	40.3434
663.203	40.6681	44.3775	27.4516	37.4492	34.7075	40.38
663.531	40.6865	44.3847	27.4811	37.4692	34.7281	40.3993
663.858	40.7458	44.4461	27.556	37.5362	34.7999	40.4612
664.185	40.7701	44.4807	27.5752	37.5577	34.8302	40.4734
664.513	40.7947	44.4866	27.6215	37.5849	34.8553	40.5028
664.84	40.8675	44.5597	27.6749	37.653	34.9279	40.5661
665.167	40.896	44.5984	27.7277	37.6926	34.9696	40.6033
665.494	40.9378	44.6294	27.7566	37.7287	35.0055	40.6397
665.822	40.9427	44.6272	27.7802	37.7381	35.0232	40.6403
666.149	40.963	44.6499	27.8146	37.764	35.0523	40.6626
666.476	41.009	44.6906	27.8606	37.8078	35.0978	40.7048
666.803	41.0371	44.7199	27.8847	37.8357	35.1293	40.7287
667.13	41.0515	44.7101	27.9089	37.8477	35.1408	40.7412
667.458	41.0743	44.7514	27.9463	37.8782	35.1794	40.7631
667.785	41.1268	44.7838	28.0078	37.9297	35.2324	40.813
668.112	41.1775	44.8463	28.0428	37.9794	35.2849	40.8597
668.439	41.2277	44.8921	28.0948	38.0298	35.3349	40.9107
668.766	41.214	44.8704	28.1087	38.0217	35.3337	40.8952
669.093	41.2607	44.9162	28.1468	38.0663	35.381	40.9368
669.42	41.287	44.9453	28.1899	38.0976	35.4174	40.9626
669.747	41.3485	44.9973	28.2486	38.1555	35.4754	41.0204
670.074	41.4004	45.0647	28.2981	38.2113	35.5335	41.0739
670.401	41.4395	45.0993	28.343	38.2527	35.5792	41.1106
670.728	41.437	45.084	28.354	38.2504	35.5835	41.1013
671.055	41.5133	45.1473	28.4168	38.3204	35.6532	41.1715
671.382	41.4962	45.1142	28.4217	38.3066	35.6483	41.1483
671.709	41.5623	45.1825	28.4848	38.3746	35.713	41.2198
672.036	41.5437	45.1616	28.4887	38.3613	35.7117	41.1936
672.363	41.6221	45.2478	28.5655	38.4411	35.7901	41.2749
672.69	41.6425	45.2621	28.5887	38.4611	35.8167	41.2878
673.017	41.6584	45.2808	28.6225	38.4828	35.8377	41.3104
673.344	41.701	45.3235	28.6623	38.5259	35.8824	41.3517
673.671	41.7501	45.3679	28.7115	38.5736	35.9344	41.3948
673.998	41.755	45.376	28.7323	38.5842	35.9517	41.3983
674.325	41.7577	45.3656	28.7546	38.5893	35.9601	41.3997
674.652	41.7862	45.3833	28.7824	38.6183	35.9954	41.4222
674.979	41.8354	45.4318	28.8342	38.6665	36.0439	41.47
675.305	41.8132	45.4008	28.8277	38.6471	36.0361	41.4382
675.632	41.8521	45.4488	28.8724	38.6902	36.0724	41.4885
675.959	41.864	45.4614	28.8969	38.7071	36.0963	41.4979
676.286	41.8521	45.4311	28.9092	38.6984	36.0948	41.4815
676.613	41.9051	45.4791	28.9522	38.7498	36.1468	41.5323
676.939	41.9194	45.4935	28.9801	38.7668	36.1684	41.5444
677.266	41.9654	45.5301	29.0225	38.8099	36.2177	41.5808
677.593	41.9587	45.5189	29.0428	38.8106	36.2233	41.5763
677.92	42.0004	45.5588	29.0862	38.8531	36.2652	41.6196
678.246	41.9842	45.5266	29.0856	38.8384	36.2567	41.5981
678.573	41.9832	45.534	29.0978	38.8434	36.2682	41.5961
678.9	42.0575	45.5933	29.1614	38.9118	36.3363	41.6648
679.227	42.0536	45.5765	29.1779	38.9114	36.3417	41.6582
679.553	42.0764	45.6101	29.2182	38.9398	36.3709	41.6859
679.88	42.0969	45.628	29.2389	38.9616	36.4049	41.6947
680.206	42.1375	45.6633	29.2945	39.0052	36.452	41.7344
680.533	42.1221	45.6409	29.2944	38.9924	36.4381	41.7229
680.86	42.1687	45.6901	29.3435	39.0419	36.4931	41.7665
681.186	42.1931	45.7091	29.3705	39.0671	36.5198	41.7901
681.513	42.1988	45.7057	29.3987	39.0768	36.5395	41.7891
681.839	42.2667	45.7737	29.4532	39.142	36.6032	41.8558
682.166	42.2956	45.7995	29.4841	39.1693	36.6325	41.8811
682.493	42.2887	45.7853	29.5127	39.173	36.6441	41.8764
682.819	42.3189	45.7981	29.5495	39.2024	36.6758	41.9032
683.146	42.3248	45.8113	29.5506	39.2084	36.6901	41.9003
683.472	42.3672	45.8491	29.6152	39.2559	36.7363	41.9493
683.799	42.3849	45.8656	29.637	39.2761	36.7643	41.9612
684.125	42.3847	45.8582	29.6652	39.2809	36.7736	41.9611
684.452	42.4556	45.9184	29.7051	39.3418	36.8361	42.0203
684.778	42.4754	45.9407	29.7474	39.3675	36.8601	42.0478
685.104	42.491	45.9442	29.7706	39.3847	36.8847	42.0572
685.431	42.5212	45.9712	29.8035	39.4149	36.9155	42.0867
685.757	42.5829	46.049	29.8652	39.4804	36.9906	42.142
686.084	42.5976	46.0502	29.899	39.4996	37.0112	42.1595
686.41	42.6767	46.1302	29.9589	39.5744	37.0845	42.2359
686.736	42.6604	46.0994	29.9777	39.563	37.0791	42.2182
687.063	42.6791	46.1193	29.9992	39.5828	37.104	42.2326
687.389	42.7509	46.1984	30.0729	39.6586	37.1854	42.3024
687.715	42.77	46.1983	30.0923	39.6748	37.2005	42.3197
688.042	42.7973	46.2248	30.1357	39.7055	37.241	42.3399
688.368	42.8188	46.2475	30.1673	39.7308	37.2674	42.364
688.694	42.8498	46.2875	30.2108	39.7682	37.3095	42.3964
689.021	42.8848	46.3132	30.2417	39.7999	37.3391	42.4303
689.347	42.9282	46.3311	30.2953	39.8433	37.3867	42.4694
689.673	42.9133	46.3247	30.3007	39.8348	37.385	42.4536
689.999	42.996	46.4152	30.3752	39.9168	37.47	42.5323
690.325	43.0336	46.4452	30.4147	39.9535	37.5044	42.5716
690.652	43.032	46.4476	30.435	39.9586	37.5184	42.5672
690.978	43.031	46.4314	30.4436	39.9588	37.5203	42.5654
691.304	43.0579	46.4607	30.4865	39.99	37.5533	42.5947
691.63	43.1166	46.4952	30.5376	40.0427	37.6136	42.6394
691.956	43.1365	46.5329	30.5727	40.0709	37.6462	42.6629
692.282	43.1656	46.5488	30.6061	40.0996	37.6767	42.6896
692.609	43.1659	46.5507	30.6375	40.1074	37.6889	42.6928
692.935	43.1707	46.5533	30.6515	40.1164	37.703	42.6963
693.261	43.2146	46.5919	30.7053	40.1617	37.7511	42.7385
693.587	43.2036	46.5615	30.6956	40.1478	37.7411	42.7204
693.913	43.2106	46.5783	30.7291	40.1659	37.7647	42.7328
694.239	43.2623	46.6261	30.7777	40.2155	37.8177	42.7786
694.565	43.3027	46.6623	30.8273	40.2583	37.8673	42.8143
694.891	43.2875	46.6314	30.8207	40.2434	37.8532	42.7984
695.217	43.3062	46.6504	30.8639	40.2681	37.8801	42.8209
695.543	43.3183	46.6515	30.8732	40.2778	37.8974	42.8223
695.869	43.3824	46.71	30.9395	40.3403	37.9532	42.892
696.195	43.336	46.6458	30.9193	40.3002	37.927	42.8371
696.521	43.3693	46.6921	30.9739	40.3417	37.974	42.8726
696.847	43.3712	46.6976	30.9844	40.3464	37.982	42.8739
697.173	43.4422	46.7521	31.0535	40.4153	38.0548	42.9387
697.499	43.4098	46.7164	31.0397	40.3886	38.0305	42.9094
697.825	43.4308	46.7366	31.0812	40.4145	38.0635	42.9277
698.15	43.45	46.7438	31.1003	40.4325	38.0842	42.9426
698.476	43.4479	46.7432	31.1248	40.4368	38.0899	42.9455
698.802	43.4923	46.7701	31.1633	40.4778	38.1404	42.9763
699.128	43.4846	46.7821	31.1742	40.4782	38.138	42.9798
699.454	43.5222	46.821	31.2313	40.5219	38.1875	43.0172
699.78	43.53	46.8073	31.2456	40.5289	38.1963	43.0223
700.106	43.5319	46.8055	31.2514	40.5312	38.2063	43.0165
700.431	43.5618	46.8092	31.2992	40.5608	38.2347	43.0473
700.757	43.5755	46.8284	31.3221	40.5789	38.2576	43.0603
701.083	43.5878	46.8471	31.3522	40.5989	38.2862	43.0712
701.409	43.5801	46.8164	31.3559	40.5907	38.2801	43.0607
701.734	43.6	46.8547	31.4	40.6194	38.3129	43.085
702.06	43.6166	46.8678	31.424	40.6381	38.3352	43.0999
702.386	43.6337	46.8714	31.4611	40.6581	38.355	43.12
702.711	43.6434	46.8922	31.4617	40.6681	38.3746	43.1197
703.037	43.6744	46.9094	31.5164	40.7037	38.4105	43.155
703.363	43.6883	46.9105	31.535	40.7157	38.4273	43.1619
703.688	43.6837	46.8995	31.5393	40.714	38.432	43.1534
704.014	43.7107	46.9225	31.5878	40.7478	38.4682	43.1847
704.34	43.7364	46.9377	31.6211	40.7717	38.4925	43.208
704.665	43.7375	46.9544	31.6429	40.7829	38.5157	43.2065
704.991	43.7689	46.972	31.675	40.8122	38.5407	43.2404
705.316	43.7653	46.96	31.683	40.8112	38.546	43.2326
705.642	43.7666	46.9664	31.7225	40.8233	38.5643	43.238
705.968	43.8099	47.0024	31.7618	40.8644	38.6049	43.2797
706.293	43.7718	46.9708	31.7451	40.835	38.5902	43.2347
706.619	43.8055	46.9708	31.7774	40.8622	38.6144	43.2651
706.944	43.8398	47.0084	31.8292	40.9015	38.6559	43.302
707.27	43.8323	47.0015	31.8375	40.8978	38.6573	43.2927
707.595	43.8277	47.0008	31.8567	40.9007	38.6696	43.2856
707.921	43.8494	47.0033	31.8851	40.9242	38.6922	43.3102
708.246	43.8672	47.0073	31.9105	40.942	38.7179	43.3194
708.572	43.9033	47.0552	31.9683	40.9857	38.7586	43.3663
708.897	43.8874	47.0281	31.9504	40.9672	38.7443	43.3433
709.222	43.9131	47.0416	31.9887	40.9942	38.7776	43.3636
709.548	43.9154	47.0364	32.0126	41.0014	38.7857	43.3698
709.873	43.9491	47.0678	32.0532	41.0377	38.8258	43.4021
710.199	43.9625	47.0853	32.0915	41.0592	38.8523	43.4184
710.524	43.9354	47.0343	32.0847	41.0334	38.8315	43.3872
710.849	43.9556	47.0797	32.1152	41.0611	38.8638	43.4099
711.175	43.9583	47.0477	32.1247	41.0594	38.8687	43.4012
711.5	43.998	47.0874	32.1652	41.1	38.9094	43.4418
711.825	43.9939	47.0791	32.1938	41.1044	38.9171	43.4425
712.15	44.0435	47.1339	32.2393	41.1535	38.9724	43.4851
712.476	43.9979	47.0831	32.2253	41.1156	38.9403	43.4408
712.801	44.008	47.0816	32.2502	41.1297	38.9524	43.4571
713.126	44.0469	47.111	32.2904	41.1667	38.9935	43.4898
713.452	44.0447	47.1056	32.3104	41.1712	38.9993	43.4929
713.777	44.0623	47.1208	32.334	41.1883	39.0246	43.5013
714.102	44.0879	47.1393	32.3716	41.219	39.0581	43.529
714.427	44.0743	47.1214	32.3811	41.2105	39.0502	43.5198
714.752	44.0935	47.1421	32.4317	41.239	39.0836	43.5431
715.077	44.0904	47.1332	32.4302	41.2361	39.0874	43.5331
715.403	44.1319	47.1831	32.4673	41.2782	39.1335	43.5707
715.728	44.1332	47.1727	32.4934	41.2841	39.1421	43.5738
716.053	44.1351	47.1596	32.5089	41.2865	39.1535	43.5665
716.378	44.1443	47.1655	32.5229	41.2962	39.1641	43.5753
716.703	44.1556	47.1744	32.5595	41.3162	39.1897	43.5893
717.028	44.1844	47.1798	32.5975	41.3435	39.2204	43.613
717.353	44.1905	47.1861	32.613	41.3522	39.2309	43.6198
717.678	44.1633	47.1692	32.6097	41.3356	39.2221	43.5948
718.003	44.196	47.1925	32.6518	41.3687	39.2549	43.6283
718.328	44.2032	47.2006	32.6691	41.3777	39.2666	43.6343
718.653	44.2028	47.1801	32.689	41.3806	39.2719	43.6348
718.978	44.218	47.1897	32.7186	41.3985	39.2987	43.6432
719.303	44.2154	47.1911	32.7407	41.404	39.3046	43.6482
719.628	44.2233	47.2074	32.7606	41.4177	39.3231	43.6566
719.953	44.2313	47.195	32.7813	41.4247	39.3347	43.6588
720.278	44.2408	47.188	32.801	41.4341	39.3502	43.6617
720.603	44.253	47.1928	32.8241	41.4501	39.3627	43.6815
720.928	44.2554	47.1986	32.8406	41.4585	39.3791	43.6814
721.253	44.2499	47.201	32.8796	41.4651	39.3917	43.6815
721.578	44.2596	47.1947	32.8802	41.47	39.4028	43.6798
721.903	44.2853	47.2084	32.9134	41.4945	39.4293	43.7021
722.228	44.2819	47.206	32.9313	41.4984	39.4391	43.6997
722.552	44.2921	47.2144	32.9638	41.5162	39.4567	43.7179
722.877	44.2921	47.2029	32.9749	41.5167	39.4621	43.713
723.202	44.3165	47.2364	33.0118	41.5481	39.5031	43.7342
723.527	44.3336	47.2344	33.0278	41.5592	39.5108	43.749
723.852	44.3402	47.2503	33.0761	41.5789	39.5375	43.7612
724.176	44.3435	47.2277	33.0732	41.5786	39.5392	43.7586
724.501	44.3569	47.2501	33.1057	41.597	39.5541	43.7808
724.826	44.3438	47.224	33.1204	41.5895	39.5562	43.763
725.151	44.371	47.2397	33.1464	41.6145	39.5879	43.7808
725.475	44.3784	47.2477	33.1803	41.6311	39.608	43.7937
725.8	44.3943	47.2651	33.2124	41.6516	39.6296	43.8131
726.125	44.3911	47.2438	33.2183	41.6483	39.6274	43.8084
726.449	44.4248	47.2709	33.2644	41.6836	39.662	43.8446
726.774	44.405	47.2537	33.2644	41.6727	39.6635	43.8206
727.099	44.4306	47.2806	33.3034	41.7032	39.6966	43.8481
727.423	44.4442	47.2865	33.3178	41.7137	39.7047	43.8612
727.748	44.4448	47.2901	33.3497	41.7246	39.7269	43.8601
728.073	44.4387	47.269	33.3506	41.7175	39.7245	43.848
728.397	44.4623	47.2859	33.3918	41.7447	39.7524	43.8743
728.722	44.4575	47.2823	33.4112	41.7497	39.7597	43.8768
729.046	44.4583	47.2803	33.4276	41.753	39.77	43.8727
729.371	44.4716	47.2744	33.4527	41.7658	39.7872	43.8809
729.695	44.4813	47.27	33.4782	41.7787	39.8022	43.8915
730.02	44.4827	47.277	33.4946	41.7854	39.8123	43.8946
730.344	44.481	47.2761	33.519	41.788	39.8188	43.8929
730.669	44.4935	47.2919	33.5468	41.8086	39.845	43.9076
730.993	44.5113	47.294	33.5622	41.8235	39.8595	43.923
731.318	44.4894	47.2695	33.5763	41.8115	39.8516	43.9065
731.642	44.5259	47.2907	33.6174	41.8446	39.8848	43.9396
731.967	44.531	47.291	33.6353	41.853	39.8981	43.9427
732.291	44.551	47.3087	33.6824	41.8796	39.9246	43.9694
732.616	44.5439	47.2992	33.6777	41.8738	39.9223	43.9598
732.94	44.5477	47.2765	33.6879	41.8747	39.9302	43.9533
733.264	44.5404	47.2915	33.7163	41.8835	39.9436	43.9572
733.589	44.5432	47.2788	33.7438	41.8905	39.9475	43.9675
733.913	44.5461	47.2807	33.7506	41.8949	39.959	43.9643
734.237	44.5556	47.265	33.7775	41.9038	39.9694	43.9717
734.562	44.5724	47.2897	33.8061	41.9247	39.9961	43.9863
734.886	44.5779	47.3006	33.8431	41.9412	40.0144	44.0009
735.21	44.5822	47.2863	33.8542	41.9455	40.0259	43.9974
735.535	44.591	47.3052	33.8817	41.9604	40.0445	44.0084
735.859	44.5802	47.2852	33.8911	41.9538	40.0422	43.9972
736.183	44.5784	47.2656	33.9071	41.9559	40.0485	43.9948
736.507	44.6018	47.2979	33.9393	41.9804	40.0696	44.0229
736.832	44.6001	47.2889	33.9547	41.9828	40.0787	44.0183
737.156	44.5874	47.274	33.9542	41.9742	40.0768	44.0026
737.48	44.6124	47.3056	34.0084	42.01	40.111	44.0401
737.804	44.6108	47.2759	34.0104	42.0044	40.1076	44.032
738.128	44.6205	47.2853	34.0301	42.0156	40.1178	44.0444
738.453	44.633	47.3038	34.0759	42.0378	40.1543	44.0511
738.777	44.6509	47.2999	34.098	42.055	40.1717	44.0682
739.101	44.6405	47.2854	34.1038	42.05	40.1706	44.059
739.425	44.6461	47.3122	34.1317	42.0647	40.1878	44.071
739.749	44.6495	47.2995	34.1439	42.0673	40.1947	44.0691
740.073	44.6556	47.3005	34.169	42.0778	40.2042	44.0805
740.397	44.6591	47.2817	34.1807	42.0808	40.2086	44.0822
740.721	44.6718	47.3068	34.2083	42.1002	40.2361	44.0928
741.045	44.6734	47.301	34.2369	42.1078	40.2456	44.0983
741.369	44.6866	47.3221	34.257	42.124	40.2579	44.1188
741.693	44.6817	47.3079	34.259	42.1175	40.26	44.1032
742.017	44.6783	47.2901	34.2797	42.1197	40.2637	44.1036
742.341	44.6882	47.3021	34.307	42.1348	40.2861	44.111
742.665	44.7104	47.3264	34.3429	42.1632	40.3137	44.1403
742.989	44.694	47.288	34.3517	42.15	40.3059	44.1212
743.313	44.7008	47.2922	34.3845	42.1613	40.3231	44.1263
743.637	44.714	47.3024	34.3893	42.1731	40.3363	44.1366
743.961	44.709	47.311	34.4163	42.1819	40.3532	44.1368
744.285	44.7252	47.3111	34.4229	42.1923	40.3653	44.1454
744.609	44.745	47.3507	34.462	42.2204	40.3914	44.1756
744.933	44.7426	47.3323	34.4857	42.2213	40.3963	44.1721
745.257	44.7358	47.3228	34.4949	42.2208	40.3997	44.1675
745.58	44.747	47.31	34.5235	42.2343	40.4173	44.1766
745.904	44.7241	47.2842	34.5137	42.2134	40.3953	44.1568
746.228	44.7422	47.3071	34.5495	42.2359	40.4268	44.1699
746.552	44.7578	47.3261	34.5735	42.2543	40.4442	44.1892
746.876	44.7489	47.2961	34.5803	42.2459	40.4394	44.177
747.199	44.7509	47.3078	34.6038	42.2587	40.4586	44.183
747.523	44.7634	47.3167	34.6421	42.2757	40.4755	44.2001
747.847	44.7644	47.3109	34.6557	42.278	40.4773	44.2029
748.171	44.7452	47.2865	34.6609	42.2659	40.4724	44.1831
748.494	44.7584	47.2959	34.6844	42.2824	40.4881	44.2003
748.818	44.7672	47.2904	34.7041	42.291	40.5077	44.1973
749.142	44.7867	47.3038	34.722	42.3085	40.5251	44.2149
749.465	44.7665	47.2763	34.726	42.2975	40.5135	44.2046
749.789	44.7901	47.3078	34.7708	42.326	40.5459	44.2289
750.113	44.784	47.2964	34.7751	42.3233	40.5454	44.2238
750.436	44.7932	47.3114	34.8051	42.3382	40.5633	44.2355
750.76	44.8027	47.3068	34.8265	42.3492	40.5837	44.2365
751.084	44.8004	47.2955	34.8499	42.3524	40.5822	44.2446
751.407	44.8023	47.3269	34.8701	42.3642	40.6011	44.2488
751.731	44.7981	47.32	34.8751	42.3603	40.5947	44.2477
752.054	44.7866	47.2805	34.89	42.3538	40.5952	44.2337
752.378	44.7842	47.2725	34.8894	42.3513	40.5972	44.2263
752.701	44.7897	47.2687	34.9194	42.3628	40.6107	44.2358
753.025	44.8183	47.2918	34.9547	42.3931	40.6388	44.2684
753.348	44.8097	47.2831	34.9643	42.3873	40.6393	44.2559
753.672	44.8249	47.3066	34.9827	42.404	40.6628	44.2651
753.995	44.8041	47.2845	35.0035	42.3981	40.6574	44.2589
754.319	44.8277	47.2941	35.03	42.4191	40.6825	44.2754
754.642	44.8211	47.2888	35.0412	42.4173	40.6826	44.2716
754.966	44.8314	47.2637	35.06	42.4234	40.6968	44.2691
755.289	44.8363	47.2765	35.0791	42.4349	40.7063	44.2826
755.613	44.8466	47.2926	35.1068	42.4501	40.7215	44.298
755.936	44.8346	47.2781	35.1104	42.4431	40.7228	44.2822
756.259	44.8388	47.2773	35.1393	42.4531	40.7334	44.2915
756.583	44.842	47.2651	35.1439	42.4542	40.737	44.2899
756.906	44.8485	47.286	35.1753	42.4713	40.7573	44.3036
757.229	44.8532	47.2903	35.2009	42.4818	40.77	44.3118
757.553	44.8521	47.2819	35.2147	42.4832	40.7782	44.3057
757.876	44.8582	47.2878	35.2368	42.4966	40.7994	44.3109
758.199	44.8608	47.2778	35.2533	42.4994	40.7998	44.3163
758.522	44.8641	47.2707	35.2569	42.4998	40.8037	44.313
758.846	44.8837	47.2918	35.2946	42.5238	40.8247	44.3401
759.169	44.8769	47.2874	35.3068	42.5228	40.8305	44.3318
759.492	44.9201	47.3119	35.3515	42.5629	40.8694	44.3731
759.815	44.8982	47.2899	35.3403	42.5453	40.8586	44.3484
760.139	44.9002	47.2958	35.3844	42.5619	40.8814	44.3583
760.462	44.9244	47.3143	35.4082	42.5844	40.9038	44.3809
760.785	44.9085	47.2922	35.4161	42.5755	40.902	44.3643
761.108	44.9236	47.3146	35.4406	42.5925	40.9197	44.3807
761.431	44.9422	47.3138	35.4666	42.6128	40.9405	44.4004
761.754	44.9359	47.3074	35.4816	42.6127	40.9482	44.392
762.078	44.9726	47.3391	35.5208	42.647	40.9826	44.4261
762.401	44.9731	47.3547	35.5385	42.6554	40.9957	44.4296
762.724	44.9808	47.3428	35.5555	42.6634	41.0056	44.4356
763.047	44.9853	47.33	35.579	42.6696	41.0148	44.4385
763.37	45.0054	47.362	35.6063	42.6952	41.0385	44.4661
763.693	45.0038	47.3617	35.6236	42.6998	41.0465	44.4671
764.016	45.0265	47.3663	35.6618	42.7212	41.0745	44.4814
764.339	45.0258	47.3634	35.6794	42.7266	41.08	44.4867
764.662	45.0522	47.3949	35.7048	42.7534	41.1166	44.5032
764.985	45.0599	47.3968	35.7299	42.7652	41.1281	44.5151
765.308	45.0691	47.3938	35.7486	42.7759	41.1363	44.5285
765.631	45.0713	47.3875	35.7555	42.7774	41.1446	44.5229
765.954	45.0927	47.4218	35.7951	42.8066	41.1756	44.5502
766.277	45.0872	47.4064	35.8067	42.8059	41.185	44.5387
766.6	45.1155	47.4444	35.8564	42.8386	41.2154	44.5737
766.923	45.1238	47.4113	35.87	42.8427	41.2167	44.5809
767.245	45.1369	47.4472	35.8869	42.8626	41.2449	44.5919
767.568	45.1326	47.4347	35.8944	42.8616	41.2475	44.5871
767.891	45.1675	47.4577	35.9363	42.8952	41.2819	44.6197
768.214	45.1867	47.4716	35.9734	42.9172	41.3029	44.6429
768.537	45.191	47.486	35.9902	42.927	41.3151	44.6501
768.86	45.1932	47.4841	36.0138	42.9364	41.3278	44.656
769.182	45.2323	47.5063	36.0569	42.9731	41.3673	44.6897
769.505	45.2303	47.5003	36.0622	42.9718	41.3721	44.6819
769.828	45.2431	47.5233	36.0952	42.9943	41.3907	44.7085
770.151	45.2605	47.5305	36.1226	43.0126	41.4162	44.7191
770.474	45.2874	47.5512	36.1542	43.0383	41.4414	44.7455
770.796	45.2888	47.5484	36.1706	43.0422	41.4493	44.745
771.119	45.2963	47.5591	36.1922	43.0553	41.4662	44.754
771.442	45.308	47.5762	36.2064	43.0694	41.491	44.7565
771.764	45.3275	47.5695	36.236	43.0857	41.4981	44.7828
772.087	45.3406	47.5756	36.2715	43.1064	41.5304	44.791
772.41	45.3478	47.5949	36.2799	43.1158	41.5373	44.8032
772.732	45.35	47.5673	36.2945	43.1169	41.5465	44.7956
773.055	45.3808	47.6056	36.3425	43.1529	41.5793	44.8349
773.378	45.3701	47.599	36.35	43.1494	41.5761	44.8312
773.7	45.4202	47.6494	36.4044	43.1986	41.6336	44.8716
774.023	45.4046	47.6328	36.408	43.1894	41.6247	44.8619
774.345	45.418	47.6245	36.4342	43.2032	41.6447	44.8692
774.668	45.4415	47.6539	36.4747	43.2326	41.6795	44.8927
774.99	45.4557	47.6619	36.4928	43.2462	41.6876	44.9122
775.313	45.4625	47.6591	36.5169	43.2577	41.7081	44.9142
775.635	45.4545	47.6312	36.5081	43.2466	41.6921	44.9084
775.958	45.4937	47.6889	36.5584	43.2906	41.7447	44.9431
776.28	45.4926	47.6773	36.5873	43.2974	41.7594	44.9415
776.603	45.4949	47.6843	36.6025	43.3042	41.7619	44.9529
776.925	45.5276	47.7055	36.6294	43.3348	41.7931	44.9828
777.248	45.5229	47.6897	36.6447	43.3329	41.7958	44.976
777.57	45.5357	47.6927	36.6661	43.3476	41.8182	44.9825
777.893	45.5299	47.6943	36.6753	43.3461	41.8226	44.9748
778.215	45.5504	47.7175	36.7176	43.374	41.8531	44.9999
778.537	45.5626	47.7252	36.7284	43.3843	41.8661	45.0072
778.86	45.5644	47.7313	36.7617	43.3958	41.8723	45.0244
779.182	45.5776	47.7168	36.7619	43.4019	41.8843	45.0241
779.504	45.5966	47.7356	36.8037	43.4273	41.9145	45.0443
779.827	45.5976	47.7454	36.8204	43.4343	41.9218	45.0511
780.149	45.6159	47.7454	36.8403	43.4484	41.9449	45.0555
780.471	45.6186	47.7501	36.8627	43.4568	41.9537	45.0635
780.794	45.6268	47.7541	36.8923	43.4711	41.9696	45.0761
781.116	45.6514	47.7823	36.9197	43.4973	41.9988	45.099
781.438	45.6416	47.7745	36.9343	43.4957	41.9995	45.0951
781.76	45.6441	47.7725	36.9474	43.5012	42.0067	45.0988
782.083	45.668	47.799	36.985	43.5299	42.0415	45.121
782.405	45.6646	47.796	36.998	43.5335	42.0495	45.12
782.727	45.6949	47.7945	37.0271	43.5564	42.0765	45.1383
783.049	45.688	47.7884	37.0389	43.556	42.0831	45.1304
783.371	45.7156	47.795	37.0664	43.5783	42.1	45.1586
783.693	45.6932	47.8059	37.0714	43.5724	42.0994	45.1471
784.016	45.7217	47.7873	37.1132	43.5931	42.125	45.1624
784.338	45.7112	47.7944	37.105	43.5876	42.1152	45.1615
784.66	45.7264	47.8084	37.1531	43.6114	42.1463	45.1775
784.982	45.7405	47.824	37.1556	43.6214	42.1548	45.189
785.304	45.751	47.815	37.181	43.6346	42.1807	45.1888
785.626	45.7518	47.8268	37.2017	43.6418	42.1864	45.1977
785.948	45.757	47.8253	37.2375	43.6575	42.2039	45.2114
786.27	45.7618	47.817	37.2512	43.6626	42.2148	45.2102
786.592	45.787	47.8635	37.2814	43.6944	42.2461	45.2425
786.914	45.7798	47.8374	37.2854	43.6852	42.2418	45.2282
787.236	45.7692	47.8364	37.3097	43.6889	42.2542	45.2226
787.558	45.7949	47.8274	37.3204	43.7024	42.2663	45.2376
787.88	45.805	47.8526	37.3557	43.7219	42.2887	45.2538
788.202	45.8285	47.8614	37.3806	43.742	42.3068	45.2763
788.524	45.8263	47.8633	37.403	43.7458	42.3233	45.2664
788.846	45.823	47.8503	37.4058	43.7462	42.3182	45.2728
789.168	45.8459	47.8678	37.4452	43.7708	42.3463	45.2935
789.49	45.8421	47.8463	37.4427	43.7668	42.3414	45.2904
789.812	45.8631	47.8693	37.4829	43.7894	42.3685	45.3084
790.133	45.848	47.8724	37.4862	43.787	42.3728	45.2987
790.455	45.8598	47.8804	37.5206	43.8049	42.3954	45.3116
790.777	45.8678	47.8683	37.5116	43.8066	42.394	45.3166
791.099	45.8792	47.8874	37.5444	43.8208	42.4182	45.32
791.421	45.8824	47.8745	37.5613	43.8275	42.4299	45.3216
791.742	45.8899	47.8985	37.5813	43.8412	42.433	45.3464
792.064	45.8818	47.8882	37.5983	43.8386	42.4315	45.3428
792.386	45.8999	47.8941	37.6352	43.8614	42.4644	45.3546
792.708	45.8962	47.905	37.6269	43.8589	42.461	45.3532
793.029	45.9178	47.8993	37.6742	43.8819	42.4942	45.3654
793.351	45.9072	47.9034	37.6696	43.8778	42.4918	45.3593
793.673	45.9272	47.8989	37.708	43.8979	42.5196	45.3712
793.995	45.9224	47.8946	37.7135	43.896	42.5151	45.3722
794.316	45.9414	47.9081	37.751	43.9188	42.5445	45.388
794.638	45.9307	47.907	37.7505	43.9148	42.5423	45.382
794.959	45.9464	47.9082	37.7724	43.9295	42.559	45.3944
795.281	45.9366	47.8964	37.7841	43.9236	42.5497	45.3923
795.603	45.9418	47.9078	37.812	43.9373	42.5616	45.4079
795.924	45.9519	47.9201	37.8075	43.9469	42.5815	45.4066
796.246	45.9654	47.9197	37.8536	43.9654	42.6053	45.4194
796.567	45.9635	47.9231	37.8546	43.9647	42.602	45.4214
796.889	45.9857	47.9247	37.8834	43.9857	42.6237	45.4416
797.211	45.9728	47.9119	37.891	43.98	42.6236	45.43
797.532	45.9835	47.9296	37.9127	43.9944	42.6448	45.4372
797.854	45.9692	47.9173	37.9224	43.988	42.6339	45.4355
798.175	45.9875	47.9168	37.9566	44.0066	42.6612	45.4448
798.497	45.9932	47.9047	37.9765	44.0112	42.6646	45.4507
798.818	46.0019	47.9379	37.9944	44.0291	42.6921	45.4582
799.139	46.0029	47.9291	38.0104	44.0319	42.6942	45.4619
799.461	46.0073	47.9296	38.0338	44.0433	42.7102	45.4683
799.782	46.0182	47.9313	38.0435	44.0493	42.715	45.4756
800.104	46.0247	47.9263	38.0806	44.0651	42.7399	45.4817
800.425	46.0293	47.9209	38.0671	44.0614	42.7334	45.481
800.746	46.0292	47.9241	38.0989	44.0716	42.7494	45.485
801.068	46.0321	47.9173	38.1216	44.0786	42.7611	45.487
801.389	46.037	47.9269	38.1398	44.0876	42.7648	45.5017
801.71	46.0377	47.9309	38.1531	44.0933	42.7741	45.5036
802.032	46.0403	47.926	38.1706	44.0985	42.7888	45.4986
802.353	46.0343	47.9281	38.1915	44.1005	42.7891	45.5023
802.674	46.0548	47.9364	38.1952	44.1134	42.7983	45.5193
802.996	46.054	47.9274	38.2209	44.1218	42.8099	45.5242
803.317	46.0581	47.9418	38.2276	44.128	42.8219	45.524
803.638	46.0675	47.9399	38.2702	44.1434	42.8378	45.539
803.959	46.068	47.9381	38.2738	44.1459	42.8553	45.5256
804.281	46.0551	47.9103	38.2788	44.1354	42.8405	45.5196
804.602	46.0703	47.9354	38.2998	44.1521	42.8575	45.536
804.923	46.0737	47.929	38.314	44.1593	42.8714	45.5361
805.244	46.0823	47.9477	38.3254	44.1714	42.892	45.539
805.565	46.0818	47.9328	38.3547	44.1756	42.883	45.5574
805.886	46.0932	47.9629	38.377	44.193	42.9154	45.5587
806.208	46.1032	47.9348	38.3892	44.198	42.9125	45.5721
806.529	46.0879	47.9476	38.4139	44.1988	42.9281	45.5572
806.85	46.0853	47.9113	38.3915	44.1844	42.9136	45.5429
807.171	46.1045	47.9525	38.4411	44.2172	42.9506	45.5711
807.492	46.1028	47.9103	38.4346	44.2067	42.9344	45.5668
807.813	46.1113	47.9402	38.4625	44.2251	42.9565	45.5813
808.134	46.0816	47.928	38.467	44.2082	42.9432	45.5604
808.455	46.1052	47.9306	38.5118	44.232	42.9718	45.5792
808.776	46.0997	47.9094	38.508	44.2264	42.9667	45.573
809.097	46.1063	47.9246	38.5289	44.239	42.9867	45.5777
809.418	46.1073	47.9124	38.533	44.2381	42.9858	45.5768
809.739	46.1155	47.9445	38.549	44.2553	43.0101	45.5863
810.06	46.1212	47.9021	38.5767	44.2567	42.9999	45.6001
810.381	46.1297	47.9241	38.5998	44.2725	43.028	45.6028
810.702	46.1101	47.9033	38.5941	44.2571	43.0066	45.5939
811.023	46.1406	47.9277	38.6254	44.2836	43.0468	45.6058
811.343	46.1215	47.922	38.6423	44.2769	43.0407	45.5983
811.664	46.1334	47.9183	38.6639	44.2936	43.0518	45.621
811.985	46.1272	47.9136	38.669	44.289	43.0535	45.6096
812.306	46.1155	47.9226	38.6746	44.2852	43.0583	45.5966
812.627	46.1353	47.9087	38.696	44.299	43.0715	45.6112
812.948	46.1439	47.942	38.7091	44.3119	43.083	45.6254
813.268	46.1223	47.9071	38.7202	44.3009	43.0828	45.603
813.589	46.1462	47.9202	38.7381	44.32	43.0969	45.6275
813.91	46.1444	47.9121	38.758	44.3224	43.106	45.6227
814.231	46.1487	47.9019	38.7819	44.3315	43.1155	45.6313
814.552	46.1336	47.9009	38.7794	44.3196	43.1053	45.6176
814.872	46.1387	47.8922	38.7856	44.3225	43.1031	45.6261
815.193	46.1502	47.8964	38.8198	44.3429	43.1296	45.6399
815.514	46.1723	47.9185	38.8515	44.3668	43.1618	45.6548
815.834	46.1355	47.8706	38.8282	44.3313	43.1231	45.6228
816.155	46.1442	47.8878	38.8686	44.351	43.147	45.638
816.476	46.1445	47.8706	38.8568	44.3461	43.1434	45.6317
816.796	46.1639	47.8909	38.9004	44.3698	43.1753	45.6468
817.117	46.1427	47.8752	38.8902	44.3515	43.1551	45.6304
817.438	46.1642	47.8831	38.9145	44.3728	43.1788	45.6492
817.758	46.1531	47.8647	38.9263	44.3675	43.1773	45.6398
818.079	46.1556	47.8673	38.9369	44.3726	43.1831	45.6441
818.399	46.1569	47.8787	38.9647	44.3837	43.1933	45.6562
818.72	46.1623	47.8536	38.9538	44.3795	43.1949	45.6457
819.04	46.1498	47.8847	38.9795	44.3849	43.1998	45.6517
819.361	46.1603	47.8727	38.9945	44.394	43.2154	45.6538
819.681	46.1379	47.8628	38.9953	44.3792	43.2038	45.6356
820.002	46.1504	47.8554	39.0109	44.3923	43.2179	45.6476
820.322	46.1411	47.8243	39.0118	44.3795	43.2101	45.6297
820.643	46.1408	47.8325	39.0499	44.3917	43.2242	45.6398
820.963	46.1273	47.7913	39.0419	44.3755	43.2091	45.6223
821.284	46.1525	47.8192	39.0591	44.397	43.2283	45.6464
821.604	46.1384	47.8089	39.067	44.392	43.2217	45.6429
821.924	46.1474	47.8226	39.0942	44.4035	43.2431	45.6438
822.245	46.1363	47.8096	39.0981	44.3991	43.2324	45.6462
822.565	46.1397	47.8085	39.11	44.4048	43.2497	45.6395
822.886	46.1475	47.7783	39.1278	44.4071	43.2468	45.6475
823.206	46.1469	47.8124	39.1536	44.4224	43.2699	45.6542
823.526	46.1185	47.7866	39.1307	44.3962	43.2475	45.6241
823.846	46.1243	47.8023	39.1526	44.4057	43.2548	45.6359
824.167	46.1102	47.7526	39.1439	44.3886	43.2442	45.612
824.487	46.1264	47.7727	39.1914	44.4165	43.2765	45.6351
824.807	46.1041	47.7346	39.1715	44.3911	43.2504	45.6105
825.128	46.1165	47.7577	39.2011	44.4087	43.2702	45.6257
825.448	46.1065	47.7309	39.1969	44.3998	43.2649	45.6129
825.768	46.1052	47.7161	39.2074	44.3966	43.2605	45.611
826.088	46.0966	47.729	39.213	44.3959	43.2641	45.6057
826.408	46.0957	47.7081	39.2283	44.3965	43.2734	45.5971
826.729	46.072	47.6943	39.2226	44.3833	43.2592	45.585
827.049	46.0804	47.7112	39.2377	44.3927	43.2704	45.5924
827.369	46.0709	47.6988	39.2416	44.3867	43.261	45.5901
827.689	46.0649	47.6626	39.2684	44.3844	43.2628	45.5834
828.009	46.0519	47.6792	39.2635	44.3783	43.2589	45.5749
828.329	46.0531	47.6512	39.2726	44.3783	43.2587	45.5751
828.649	46.0328	47.6301	39.2642	44.3633	43.2482	45.5553
828.969	46.0483	47.6523	39.2798	44.3768	43.2623	45.5681
829.289	46.0262	47.6229	39.2804	44.3596	43.2558	45.5395
829.609	46.0287	47.6219	39.3132	44.373	43.2619	45.5608
829.929	46.0098	47.592	39.3098	44.3563	43.2489	45.5401
830.249	46.0194	47.6043	39.3232	44.3665	43.2531	45.5566
830.569	46.0052	47.5892	39.3281	44.3562	43.2452	45.5437
830.889	46.0025	47.5778	39.339	44.3544	43.2452	45.54
831.209	45.97	47.5316	39.3267	44.3289	43.2292	45.5045
831.529	45.9991	47.5591	39.3523	44.3566	43.2565	45.5326
831.849	45.9579	47.5048	39.3401	44.3186	43.221	45.492
832.169	45.9708	47.5402	39.3509	44.3358	43.2387	45.5085
832.489	45.968	47.4984	39.3574	44.329	43.2337	45.4999
832.809	45.9759	47.5469	39.3712	44.348	43.2599	45.511
833.129	45.9501	47.5013	39.3801	44.3285	43.243	45.4889
833.449	45.9737	47.4925	39.4134	44.3484	43.2566	45.5155
833.769	45.9386	47.4861	39.408	44.3284	43.2369	45.4951
834.088	45.9532	47.4997	39.4307	44.3422	43.2613	45.4978
834.408	45.945	47.4616	39.4254	44.3308	43.248	45.4882
834.728	45.9475	47.4698	39.4199	44.3329	43.2464	45.4943
835.048	45.9444	47.4718	39.4391	44.3359	43.2565	45.4898
835.368	45.9405	47.4695	39.4772	44.3431	43.2615	45.4993
835.687	45.9294	47.4395	39.4594	44.3272	43.248	45.4809
836.007	45.9318	47.4631	39.4961	44.3429	43.2692	45.4905
836.327	45.9327	47.4415	39.4957	44.3419	43.2726	45.485
836.647	45.9202	47.4433	39.5001	44.3368	43.269	45.4783
836.966	45.926	47.4159	39.4914	44.3331	43.2683	45.4714
837.286	45.9282	47.4454	39.5279	44.3493	43.2835	45.4886
837.606	45.9276	47.4025	39.5096	44.3342	43.2651	45.477
837.925	45.9317	47.4247	39.5455	44.3518	43.2907	45.4861
838.245	45.9075	47.403	39.5321	44.3295	43.272	45.4599
838.564	45.9396	47.4077	39.5677	44.3599	43.2973	45.4959
[truncated: 975 more rows]

## Sheet: a,b,c,d
	173.851	174.195	174.539	174.882	175.226	175.57	175.914	176.258	176.601	176.945	177.289	177.632	177.976	178.32	178.664	179.007	179.351	179.695	180.038	180.382	180.726	181.069	181.413	181.756	182.1	182.444	182.787	183.131	183.474	183.818	184.161	184.505	184.848	185.192	185.535	185.879	186.222	186.566	186.909	187.253	187.596	187.94	188.283	188.627	188.97	189.313	189.657	190	190.344
P0008	25.5342	24.4843	25.0498	23.7509	25.4327	24.7795	26.2515	25.3365	24.9716	25.1564	24.8371	25.4508	25.3467	24.5249	24.2005	23.698	25.0198	25.2743	25.7757	26.1754	25.137	23.8804	24.2706	24.8053	25.8132	25.4084	25.1203	24.3045	29.6192	24.4108	26.3585	24.3029	24.8947	24.6585	25.6436	24.5336	26.0903	24.9763	24.5274	25.4416	24.7201	25.201	25.5227	25.814	25.5915	24.9237	24.9118	25.5552	23.7824
P0011	33.463	33.1762	33.2274	33.4091	32.6589	32.9723	32.5941	33.2019	32.4336	32.8679	33.4377	33.8275	32.7141	33.5207	33.0349	33.1878	32.8287	33.3025	32.818	32.719	32.8101	32.476	32.7546	32.6189	33.062	32.9597	33.0252	33.239	33.2176	33.1939	32.7789	33.1628	32.8384	33	33.5108	33.0749	32.7849	32.1073	32.9026	32.2413	32.8783	32.4833	33.3611	32.5321	32.9171	33.4443	32.8408	32.453	33.3606
P0016	34.8307	34.8824	36.5101	34.597	35.0155	35.7404	34.0512	34.9967	33.9716	34.5963	33.4164	34.12	34.9728	34.3941	34.9579	33.3751	35.2604	34.2368	35.5659	35.1762	33.638	35.8354	32.9573	34.9479	34.0886	34.907	33.7277	35.0052	33.1345	35.1749	34.5283	34.5632	34.6433	34.8998	34.3637	35.0172	33.4786	35.0976	35.2617	34.443	35.2657	33.8699	33.7316	34.0891	35.2728	33.9934	34.7015	34.0708	35.0251
P0024	10.8255	8.72337	10.9061	10.2497	10.6087	9.765	11.9844	11.8799	13.0751	9.85479	11.5743	9.89722	10.0499	9.73707	9.87734	8.47077	9.98247	9.48899	10.5527	9.18968	9.81304	9.23224	10.8833	9.01739	9.62922	9.32138	11.3313	9.73782	15.5781	9.56703	11.8074	9.42346	9.53258	10.2113	10.2633	10.6355	10.5628	8.98768	10.3196	10.3416	11.377	10.1694	10.2472	9.0895	11.2098	8.44547	11.5134	10.0392	9.69525
P0032	35.9064	34.847	35.6287	34.5259	35.1462	34.9559	35.3861	35.4213	34.8059	34.7574	34.9751	34.8211	34.6867	34.7285	35.3176	34.7418	35.5236	34.6312	34.4021	34.8751	35.121	34.7418	35.7724	34.5889	34.8437	34.6211	36.0938	34.3883	34.9245	36.0808	35.2969	35.7396	36.0265	34.57	34.5544	33.1516	34.6176	34.1902	34.2889	34.1323	35.0291	34.3108	35.879	34.5874	34.9033	35.4664	35.067	34.9293	34.7172
P0060	15.9503	16.6967	16.1278	15.2404	16.9313	15.0198	17.2356	16.4991	16.417	14.8078	16.522	14.8742	14.0351	15.2639	16.0059	16.083	15.9671	15.2953	16.4793	15.6614	15.956	16.1752	16.1101	15.8863	15.5588	15.3278	16.6135	15.292	21.2793	15.3205	17.9109	15.2608	15.8026	15.9517	16.5137	16.0928	16.9694	16.3333	16.863	14.8333	16.2079	15.5149	16.6551	16.2259	18.0724	15.2689	16.383	14.5369	14.2871
P0100	11.4049	10.7282	10.0398	8.65933	12.3126	10.4867	11.8279	11.0667	12.3896	9.75259	12.4819	10.2331	9.60313	10.0743	10.8375	9.23325	11.2538	9.46526	11.0604	10.3891	10.7272	10.5603	11.7919	10.3926	10.164	10.0087	11.6963	9.86539	16.9913	11.2246	12.9158	11.0254	11.0029	10.0907	10.5638	11.1654	11.4041	8.77599	9.66319	10.7471	13.4398	10.1596	10.9626	10.4797	11.4404	8.25511	10.2815	9.02434	11.9905
P0103	5.36959	5.42185	6.5229	6.68878	6.89198	5.47786	8.21754	8.55502	6.69861	5.34264	7.81609	4.22417	7.51107	5.43871	6.04229	5.25757	5.96967	5.25215	5.3643	5.95819	8.33309	6.25243	6.88183	6.61756	6.70917	6.66568	6.05516	5.31506	15.7572	6.72057	9.22265	5.56153	6.09184	6.05937	5.62665	6.9642	7.76595	5.12339	6.4062	5.60641	8.42227	5.6597	8.41644	7.39914	7.0798	4.57254	8.98577	5.46646	5.58232
P0104	40.6087	40.5046	40.2595	40.7804	40.4378	39.6581	39.854	39.1685	39.0697	39.7145	40.2076	40.8715	39.2743	40.246	40.8411	40.1597	40.5368	39.9322	39.8243	41.0793	39.7181	40.0786	40.8245	39.9771	39.1604	39.2058	40.7541	39.0736	39.3758	38.63	39.4484	41.0336	40.0536	39.8918	39.8818	40.4614	40.1427	38.9039	39.9028	39.6994	39.6949	39.2793	39.4249	40.1881	40.0089	39.2833	39.0368	40.3927	40.0965
P0108	44.967	44.8058	45.2975	44.6884	43.2108	44.7	43.2885	44.8342	43.658	45.2718	45.373	45.4568	45.2471	45.4031	44.2868	45.4781	44.1033	44.0167	44.2663	43.737	43.8517	44.6205	45.1226	44.4528	44.4917	44.846	44.0597	44.6001	44.6691	44.9516	43.3697	43.9599	44.0795	44.4979	43.3383	45.5386	43.7129	44.7565	44.0716	47.3344	44.8942	45.7733	42.6355	44.1685	44.557	44.5801	44.7776	42.9606	44.2797
P0109	41.517	41.5303	40.5401	41.8309	41.4815	41.2894	40.8116	40.5468	40.0498	41.1012	41.5902	40.6546	40.5262	40.6837	40.8689	41.9431	41.6913	40.0708	41.3416	41.2474	40.8054	41.2164	40.3428	41.6174	40.865	40.7774	40.3061	41.513	40.8306	41.9676	41.0902	41.8146	40.6337	42.0213	41.1371	41.3393	42.1159	42.3599	40.8499	41.5946	40.7197	41.3931	40.4996	39.6863	40.6852	41.6272	40.7904	40.4791	39.7817
P0117	18.7154	17.3192	17.8243	16.8763	18.6666	18.4968	20.0143	20.0301	20.1349	17.4502	19.8698	17.7009	18.1737	17.6513	18.9714	17.7934	18.9686	17.3814	18.5584	17.7851	17.2264	17.2813	18.5827	18.8295	19.6677	19.6498	17.7309	17.8618	22.3981	16.0347	20.0261	17.8563	17.6033	17.155	17.4268	19.1619	18.8256	18.2834	19.558	18.1687	19.7877	17.4203	18.4895	17.5746	18.1054	18.0214	18.387	17.8332	18.5706
P0120	34.4122	34.3382	33.9625	33.2046	33.8115	34.0095	33.3131	32.9806	33.1137	33.3156	34.1553	33.7195	33.7383	33.5025	34.2002	33.485	33.7334	33.4074	33.7298	33.921	33.7857	32.0667	32.5666	32.8911	33.4676	33.5447	33.6584	34.2959	33.2992	32.9866	33.7986	32.8579	33.9111	33.2334	33.7215	33.8455	33.1282	32.7778	33.1643	33.4642	34.4042	33.0751	33.4064	34.0699	33.407	33.1408	34.0705	32.9921	33.5552
P0133	40.5562	41.2933	39.7454	42.1107	40.023	41.6348	40.2891	40.4601	40.9536	41.6112	40.169	41.0207	41.1579	40.266	41.4305	40.4787	41.2123	39.8481	41.8837	40.837	40.5349	41.1847	41.3675	40.751	40.7314	41.7285	40.3571	40.6906	41.6622	41.6402	41.0981	40.5228	40.6796	41.8555	40.283	40.6979	40.9385	40.9487	40.5095	40.7706	40.9716	41.0501	40.7836	39.8542	41.0261	41.3651	40.8601	40.0509	40.9717
P0135	37.1471	36.4038	38.2801	36.5455	37.0711	36.8069	36.7852	36.318	36.6351	37.7235	36.9485	37.8248	36.4769	35.8285	36.3073	35.6852	37.7403	37.1745	37.5157	36.5183	36.6867	37.2228	36.3184	37.1743	38.1313	36.9195	36.8778	37.0393	37.503	36.0276	37.5623	35.4589	37.3846	37.2615	37.9174	37.3552	36.1664	36.3365	36.8741	37.0586	36.8901	36.5767	37.5421	35.6779	37.8638	36.1836	37.1401	35.7509	37.7083
P0149	21.1725	20.9484	19.9356	20.2602	20.7353	20.8081	21.7829	19.9644	20.7227	20.6016	21.5765	21.3853	22.0243	21.2632	20.1068	20.9339	22.3653	19.5039	21.4809	20.2859	21.8141	21.5546	21.8615	19.7448	20.2552	20.1619	22.2177	20.8726	21.9579	20.4357	21.1217	20.6007	22.1058	22.1948	21.723	21.0303	21.2018	20.7712	22.3316	21.225	20.3212	20.0919	20.6868	19.7206	20.5899	21.3698	19.7824	20.6491	21.1105
P0180	29.9882	28.8855	30.1813	29.6491	29.2385	28.2315	29.5613	28.4385	27.6405	28.1604	28.809	27.9241	29.3824	27.5203	29.5513	26.7208	28.632	28.2449	30.4858	27.0467	27.9732	27.3795	29.2858	28.5266	29.05	27.8274	28.5726	29.0583	29.8132	28.7803	28.1846	27.08	27.5693	28.2978	29.1227	29.14	28.9373	27.884	28.8252	27.3747	29.014	28.1954	28.5867	28.7662	28.3403	29.1293	29.363	28.3233	28.8981
P0185	24.5646	23.8628	24.6803	24.4756	24.926	23.7534	25.0684	23.2494	23.9985	23.6446	23.9067	23.3026	23.8343	23.1539	23.4958	24.6929	23.8988	23.0624	23.3855	24.2301	24.424	23.358	24.1393	23.3376	24.319	24.4884	24.2595	24.2467	24.7482	24.3027	25.5803	24.3669	23.7833	23.6448	23.4939	23.4935	24.0038	23.1634	24.3811	24.6669	24.1958	24.0589	24.2609	24.0589	23.3107	23.4436	24.7328	23.2078	24.3446
P0197	24.9129	23.899	27.1566	24.617	26.1761	26.2885	26.2073	25.7075	25.0799	24.5916	25.4874	23.6132	25.8162	23.6521	25.1034	24.0304	25.7573	25.3059	24.7411	26.2651	24.6734	24.1988	26.1699	26.9953	25.5584	25.5744	24.6971	24.9469	31.413	24.0575	27.0007	23.3458	23.5293	26.1475	24.1684	24.9031	25.1167	23.5992	25.7532	24.5243	26.208	25.2243	25.4173	24.4548	25.1655	24.3528	24.5515	24.6343	25.7159
P0207	29.8368	29.7728	30.5265	29.98	29.9387	30.0565	29.895	30.6395	30.0165	28.4196	29.8741	29.1135	28.9899	30.1294	30.862	28.8988	29.8581	29.3466	29.5567	30.0073	30.0108	29.2191	29.2466	29.0269	29.9099	29.9247	30.3779	28.253	32.9696	29.772	30.8724	28.9961	29.3779	30.8835	29.1653	29.965	31.0831	29.9179	29.6388	29.2061	30.0709	29.8738	30.6593	28.6896	31.0298	29.9073	30.8324	29.4086	29.3149
P0211	29.692	30.0458	30.0673	30.527	30.0139	29.4834	30.4356	30.7514	28.6928	29.7249	30.677	30.7131	29.4932	30.1247	30.3374	29.9671	29.3002	30.3715	28.8634	30.6109	29.9522	28.9838	29.1979	30.5999	30.5554	30.7076	28.2019	29.6885	29.7226	29.8241	30.4869	30.5986	29.7823	30.9123	29.6153	29.5863	29.508	31.0826	29.9805	30.2801	30.1224	30.2572	29.4957	29.2532	29.1338	30.3437	28.1825	31.1624	29.2296
P0213	32.1376	32.0955	32.3532	32.0263	32.0756	33.6887	32.7032	32.3994	31.9604	31.7915	32.1238	31.478	31.1678	32.4639	31.7548	31.798	31.5123	32.606	32.0396	31.3185	32.2473	32.3467	31.7638	31.6794	31.6901	32.2974	31.098	31.9214	34.0775	33.0608	32.3058	31.271	32.3216	32.2952	32.9417	32.0051	31.7545	33.0888	32.9432	31.466	32.2849	32.5221	32.4318	32.5623	33.0714	31.9599	32.2476	32.6419	32.4647
P0223	13.8561	12.6904	14.7079	12.7353	14.8296	13.0961	15.6576	14.973	13.6885	12.3857	14.5758	13.181	12.1609	13.1052	14.5508	13.7251	13.1697	13.3421	13.9812	14.7126	14.0496	12.209	14.3177	13.4056	14.9998	14.816	13.8648	12.4997	18.0132	14.9972	13.755	12.2474	12.8554	13.0693	13.9543	14.0441	14.9179	12.8097	12.8264	11.2508	13.9562	14.0117	15.4871	12.8833	14.8038	11.8462	14.5651	14.0132	14.1147
P0226	26.9228	24.2562	26.0522	26.269	25.2911	25.7398	26.2275	26.4643	25.7988	25.716	26.9037	24.8972	25.1933	26.4272	25.1761	25.3093	26.5908	26.3809	25.7994	24.633	26.0177	24.3769	26.0902	26.2038	25.6339	25.2746	26.2383	25.8094	28.0991	26.1715	25.528	26.0955	25.5582	25.2312	26.1338	26.1351	25.9102	26.2699	25.3112	26.1503	26.5629	25.0479	26.5446	25.4811	25.8612	26.2973	25.9863	25.6004	26.0575
P0229	25.9537	25.8082	26.8343	27.0859	26.9756	26.5147	26.9211	26.9645	27.5369	26.9316	27.9097	27.1428	27.2328	26.8133	27.0213	26.7406	26.7685	26.6771	26.5255	26.5164	26.9586	26.114	25.8677	27.0683	25.9875	26.1845	27.407	26.1247	26.7418	26.274	26.9128	25.5786	26.5388	27.0374	26.9311	26.3908	26.9477	26.3619	27.3669	26.4251	26.1348	27.2736	26.8884	26.4251	26.2655	26.6193	26.816	26.3447	26.4009
P0232	30.9518	30.395	30.9086	29.5822	31.0296	29.6203	29.5105	29.8878	30.8847	29.5605	31.19	29.158	30.1438	29.8104	30.4341	29.552	30.6295	29.2723	30.2997	29.2094	29.7935	29.5653	29.9137	29.2123	29.9633	30.177	31.1806	29.4561	32.1462	30.268	31.3707	30.2975	32.1814	30.4603	29.4791	29.2871	30.3734	29.9159	28.6464	29.3585	29.8417	29.6324	29.9979	30.1096	29.4881	30.392	29.5434	30.7578	30.0772
P0234	33.7014	33.0565	32.6059	33.9162	33.6296	32.8049	34.1386	34.5517	32.9574	32.8527	33.0075	31.6334	32.9896	33.024	33.3914	33.6454	33.7426	33.6229	33.4169	34.1405	34.249	33.1217	34.0451	33.3544	32.4298	32.4661	32.5288	33.1463	33.5614	32.9759	33.2511	32.7692	33.2552	32.7877	33.0912	33.8697	32.82	32.6651	32.2531	33.1428	32.5526	34.2272	33.1157	34.2138	33.5412	33.1203	32.9824	31.6874	33.5985
P0001	27.7894	25.4313	28.2231	27.4646	29.3391	27.1171	28.8786	28.1812	27.3321	25.6439	29.1456	27.0906	28.9366	26.4066	27.7939	27.5999	27.9228	27.0174	26.0411	26.876	26.5899	27.2074	28.1153	24.8499	27.9379	26.6274	27.5571	26.6313	30.0454	26.9242	29.2678	27.0894	26.3187	27.285	27.4447	27.047	26.7782	27.6934	27.3103	26.2188	28.2072	25.997	27.6972	26.8654	28.1531	26.6187	27.6652	25.1116	27.3995
P0002	36.5005	34.8713	35.1242	36.2212	35.3872	33.9855	35.1709	35.979	35.5706	34.9665	35.2334	35.458	36.4992	35.2978	35.1332	35.6987	35.4932	34.4382	35.8903	35.6511	36.0789	35.1259	35.6348	34.7681	33.8707	36.1607	34.4938	34.3595	35.5424	34.5831	35.3341	35.3968	35.5707	34.881	34.7006	35.3724	34.7828	36.2154	35.9403	34.2004	35.3247	34.0347	35.6959	35.5685	35.9111	34.8707	36.6106	34.998	35.4163
P0003	45.7727	44.5661	46.274	45.0383	44.7201	45.6105	45.6335	44.6644	45.0942	45.8663	45.6801	44.8462	45.7298	44.9838	45.5035	45.0442	44.9287	45.0841	44.8592	44.788	45.3451	44.7135	46.1174	44.4858	46.0755	44.6749	45.8528	45.3992	45.4686	45.2038	45.1314	44.5247	45.8293	44.0996	45.8081	44.8651	45.4077	44.9773	44.991	44.5223	46.2185	45.9845	44.7979	44.9916	46.6861	45.5142	45.6175	45.2445	45.65
P0004	39.4393	39.3915	39.5261	38.4869	38.9184	38.6244	40.0525	39.0906	39.08	38.4327	39.4467	38.8645	38.5345	38.6805	38.8875	40.4283	38.4579	38.1585	38.5067	39.4617	38.7885	38.9417	38.547	38.8133	39.5144	38.7974	38.9307	38.9564	38.9125	38.7085	38.7292	39.4724	39.4219	38.4304	39.2061	39.1668	39.0683	38.8214	39.7659	38.038	38.2765	38.4864	39.2944	38.2692	38.551	38.466	38.7897	38.9216	39.4914
P0005	4.34286	3.23128	6.1165	4.54204	6.76993	5.14826	5.79186	6.16436	6.7724	3.47607	6.40171	3.28021	3.93525	4.21864	5.48722	3.71998	4.23397	3.97051	4.74361	4.75888	4.90639	2.20387	4.51842	3.32783	4.62705	4.76688	4.80468	2.95883	14.5667	4.91962	7.96289	4.35447	4.32319	4.37756	4.37633	4.51051	8.18482	4.12837	5.23386	4.0744	5.04997	5.36677	7.20591	5.21907	4.90836	3.12613	5.56135	2.0661	5.84964
P0006	5.07938	4.2551	5.36246	3.60297	6.19542	5.36361	5.41457	4.8967	5.34791	4.28064	6.32639	5.30389	3.913	4.40724	5.38404	4.29619	5.9561	4.39388	4.24789	3.47543	6.12748	4.15852	4.894	4.9802	4.96638	4.12475	5.54303	3.61171	10.5693	4.98644	6.89847	3.5109	5.16313	5.07481	5.18579	4.21696	5.21692	4.50693	5.89258	5.02043	5.1788	4.01562	5.72023	3.69982	5.41818	3.00261	5.92743	3.72359	5.29134
P0007	22.9318	22.5647	23.6944	22.639	24.2625	22.1384	23.8762	23.5643	23.7534	21.7593	23.5091	22.985	23.2185	21.9458	23.7065	21.9603	22.4937	21.3624	22.969	22.404	21.968	22.0003	22.5924	22.5268	22.0749	22.6182	23.3804	21.4702	27.1313	23.0187	23.7515	21.8563	21.1312	22.5767	22.8997	23.1197	23.2034	22.2601	22.8893	22.537	22.9611	22.7806	22.9012	22.2371	22.4224	21.5424	23.2601	21.4026	23.5682
P0009	1.12447	0.859457	1.45339	0.92786	2.04401	1.2365	2.10289	1.80363	2.06586	0.708215	2.11079	1.23233	1.35018	0.621962	1.04503	0.639278	1.24792	1.12675	1.095	0.821868	1.25471	0.521312	1.74705	0.664472	1.31946	1.29458	1.84551	0.977279	7.57671	0.957682	2.90215	1.04931	0.938694	1.73539	0.988428	1.09147	2.47725	1.1479	1.49818	1.26129	1.72242	1.30797	1.37615	2.09824	2.16886	1.20754	1.62872	0.404846	1.12261
P0010	27.1609	25.6249	28.4595	27.8772	27.8025	26.6225	28.2783	28.854	29.4968	28.1503	29.1503	25.5148	26.4572	28.524	28.0826	27.572	27.2895	26.8852	27.2506	28.2338	26.1341	26.434	28.4921	27.0925	28.3362	28.6054	27.0005	27.2038	31.0787	27.9226	28.8546	27.1835	27.5743	28.6758	26.7733	26.8701	27.0537	27.1934	26.962	27.02	27.821	27.3722	28.2167	27.6001	27.731	26.8558	28.4404	26.3595	27.0054
P0012	36.7587	36.5982	36.2461	34.9101	36.7163	37.1012	36.9934	36.8832	36.3478	36.0312	36.6499	36.3088	36.5474	35.7224	36.2442	36.6333	35.7544	34.7596	36.0592	36.201	35.1646	35.7901	38.0439	37.2356	36.6068	36.2967	36.8573	35.5171	36.6078	35.9664	37.2325	37.1766	37.0183	35.93	35.874	37.1389	36.1264	37.0168	36.0825	36.603	36.5242	36.0749	36.3478	36.4432	36.1815	36.8478	36.1935	36.3327	37.262
P0013	34.3047	34.2421	32.6909	34.2538	35.3736	34.8129	33.7866	33.2643	33.2317	34.8672	33.9099	33.3944	33.1736	32.853	35.3187	33.2281	34.261	34.6068	34.8948	34.4662	34.7642	33.9085	33.1389	34.1747	34.8472	33.3491	33.6755	34.3459	34.7471	34.5633	33.5213	34.3281	34.2411	32.3774	34.7758	34.7912	35.5694	32.948	33.9524	33.5179	34.2838	33.2551	34.8142	33.6604	33.6325	34.3504	33.1454	33.084	34.4438
P0014	31.2985	31.5025	30.2476	30.8317	30.1211	30.8244	30.6829	30.3761	31.0226	30.2032	30.8071	30.1461	30.5403	30.1976	31.4953	29.1924	31.1928	29.8938	29.9883	29.5906	30.3338	31.0016	30.1187	30.4226	30.9229	31.3997	31.434	30.8216	31.1518	30.8971	30.3357	30.2026	31.1096	30.1986	30.5901	29.6282	30.4091	30.9275	30.9459	29.3883	30.2744	30.9844	30.8653	30.1639	31.6174	29.8298	30.8437	29.7563	30.638
P0015	31.4617	31.0343	30.6853	30.0664	31.1136	30.9976	31.4416	30.8541	31.3491	30.66	30.8463	31.1571	29.5979	31.9182	30.3224	29.9895	31.3078	29.8479	30.4099	30.6452	30.6	29.7495	30.9157	31.3014	31.0102	31.1268	31.062	30.6413	32.0341	30.6346	31.5619	29.5017	30.7701	30.464	30.3721	31.3836	30.4096	30.0555	30.7791	30.6592	30.9491	29.7264	31.3861	30.5708	31.5349	30.1715	30.6631	30.8438	31.0447
P0017	32.7813	31.8752	32.0892	32.553	32.1903	32.1391	32.5938	30.3138	32.119	30.9491	31.9008	31.5826	32.444	32.5855	31.9978	32.4482	31.9055	31.9741	31.9412	31.5834	32.1078	32.1595	31.0732	31.2414	32.0776	32.2674	32.7329	31.6077	32.6923	31.7049	32.1851	31.6637	32.7887	31.4536	31.4405	33.2222	32.735	32.0931	31.9838	31.1155	31.9783	32.847	32.163	32.1768	31.9147	32.575	32.8041	32.7971	32.2041
P0019	0.331986	0.299674	0.797544	0.572003	0.521276	0.396746	0.620088	0.3979	0.487986	0.309196	0.734113	0.201494	0.297566	0.437338	0.444663	0.181898	0.497501	0.539916	0.176811	0.514889	0.444144	0.187017	0.626749	0.243335	0.523604	0.535786	0.601535	0.297598	2.91312	0.695124	1.07844	0.540744	0.410627	0.492455	0.169266	0.450099	0.973587	0.353187	0.605671	0.361792	0.660181	0.394835	0.439309	0.172532	0.293109	0.290311	0.423817	0.33022	0.471671
P0020	30.7764	30.0038	30.6183	30.6087	30.4406	30.4618	31.0182	30.5383	30.3571	30.4055	30.4809	30.4099	31.5235	31.0991	30.7335	30.2772	30.0516	30.8667	31.1023	29.5708	30.9607	30.4776	31.126	30.5206	31.4699	30.9199	30.9432	30.2748	31.1503	30.0781	31.1859	30.4599	31.0671	28.9504	31.5495	29.8598	30.8981	30.5213	31.0371	30.4701	30.762	28.9791	30.6605	30.0298	31.2515	30.3691	31.6337	30.5784	30.7623
P0021	39.2754	39.5715	40.4134	39.4382	38.742	38.4077	39.1934	39.8111	39.5043	39.6185	39.5243	39.8245	39.1806	38.713	40.1477	38.6808	39.9213	39.7268	39.5362	39.2741	39.0192	39.8258	39.5517	39.2887	38.9785	38.9332	39.6124	39.7063	38.8919	38.7708	40.6905	39.8153	39.2089	38.9774	40.1996	39.6679	39.2571	39.7356	39.951	40.1746	39.022	39.2739	40.1457	39.8946	40.405	39.55	40.1394	39.2898	39.2972
P0022	34.0845	34.5982	34.1471	34.7575	35.5605	33.8838	34.7743	34.7198	36.0985	34.2625	35.4178	34.3324	34.0932	34.9707	34.8103	34.9736	33.9999	34.1384	34.4471	34.2915	34.3304	34.3248	34.7146	35.0958	34.4063	34.8199	34.5629	34.7315	37.0375	34.199	36.1512	34.9813	33.8658	35.9049	35.0046	34.2011	32.8723	34.4666	34.0025	34.233	34.6634	33.2934	34.0534	34.297	33.9212	34.3569	34.5053	33.768	36.4359
P0023	43.7718	44.1249	44.5996	43.5019	43.5207	42.9963	44.4321	44.2508	43.816	44.269	43.4676	43.6914	43.4024	43.7073	44.2228	43.3361	43.8918	43.9226	44.1339	43.6623	44.5848	43.4349	44.8995	43.2785	44.4602	43.7241	44.3865	43.6648	44.2506	43.8656	44.2107	42.6641	44.5832	43.8461	43.9582	43.3875	44.1029	43.6098	43.8547	43.2844	44.0699	43.8071	43.4444	43.2961	43.0452	43.4118	44.3404	43.2899	43.4484
P0025	25.3797	26.2889	25.7135	25.3334	26.5574	26.6518	26.3339	25.7113	25.1521	25.8005	25.9176	26.5729	25.9303	25.1944	26.7628	26.0315	26.8362	26.7099	26.0163	26.6236	25.8548	26.8311	26.3198	25.8022	25.3113	26.0682	25.4711	25.6834	26.0653	25.4503	25.9174	25.7687	26.7444	25.6062	26.064	25.5932	26.0895	26.1256	26.0899	24.3343	26.4437	25.8463	26.3228	26.2212	25.4168	26.4869	26.3888	26.6986	25.6803
P0026	39.8315	39.9764	40.0066	39.6049	40.4623	39.6816	40.3609	39.3306	39.5674	38.6547	39.7315	38.9448	40.6421	39.5519	40.7211	39.6823	40.0138	39.639	39.6991	39.9265	40.5006	39.2043	39.2231	38.8564	40.3138	39.3036	40.004	38.7493	40.7164	39.2139	40.2968	38.6665	39.6293	39.1441	40.3659	38.5867	39.9126	39.4651	39.8826	39.8193	39.019	39.5522	39.3565	40.5445	39.3258	39.3813	41.1095	38.8817	40.5568
P0027	22.5954	21.6035	22.9209	23.3235	23.1064	23.0968	21.328	22.4902	23.9446	23.5963	21.6652	22.8663	23.8378	22.9559	23.0253	22.2656	23.896	23.0889	22.8973	22.9062	23.235	21.3714	23.6068	23.0187	23.0716	22.5834	22.7553	21.6116	23.2781	21.3585	23.3088	21.9444	23.6783	22.8589	22.2016	22.4404	22.4191	21.4754	22.2812	22.4067	23.1736	21.202	21.9506	22.4805	22.5081	22.7636	22.2721	22.5392	22.2859
P0028	14.5062	13.7044	15.0115	14.3263	13.6794	13.9405	15.7708	14.6719	14.8144	13.1551	15.301	13.9484	13.7522	14.5936	13.6763	13.0557	14.6824	12.6211	13.6257	13.5763	14.9006	13.892	14.4528	14.229	13.7724	14.4524	14.5216	12.725	18.783	13.9257	16.8066	13.7118	14.2076	14.6156	14.8253	14.5369	14.3071	13.7707	14.3492	13.9548	15.0786	14.0575	15.3631	14.1305	15.1048	13.9235	15.0249	13.6519	14.5572
P0029	46.5699	47.4973	47.4931	46.8593	46.7769	46.7578	46.6416	46.0771	46.767	47.2206	46.4386	46.0991	46.6714	47.4358	46.2808	47.287	46.476	47.0994	47.3953	46.2689	46.6242	46.8904	46.9703	46.8598	46.168	46.1699	47.5216	46.2096	47.0211	46.9957	46.1979	46.3283	47.1748	47.8233	46.3489	46.9126	46.0744	46.9696	47.6007	46.7328	46.4209	46.5148	47.4192	46.7374	46.1776	46.4565	46.5037	46.1121	46.4418
P0030	37.5338	37.238	38.4242	37.5637	36.9879	37.9225	37.6778	37.8619	36.603	36.9362	37.184	38.6663	37.1129	37.8391	37.7418	36.5559	39.2641	36.7981	37.782	36.4389	38.1458	37.1646	38.1056	36.7032	37.2605	37.1447	37.2681	38.2633	38.1106	37.3423	36.7007	36.7276	37.3868	38.1254	38.3317	36.4321	38.3054	36.8799	37.0491	38.5984	36.1696	37.5195	37.6765	37.5279	38.1522	37.6331	38.6097	37.304	37.9835
P0031	38.9688	39.8446	39.4609	39.1185	39.5637	39.4686	39.6646	39.4082	39.4669	39.7173	39.6881	40.0122	38.7604	38.6448	39.1604	38.5765	39.679	39.717	39.1941	39.2572	39.3773	39.5783	39.3902	39.707	39.5599	39.8262	39.8149	39.1634	39.1206	39.4373	39.3398	39.811	39.4236	39.8738	39.6567	39.6561	38.8565	38.8483	39.9623	39.9137	39.3597	39.5508	38.8062	38.9469	39.2932	39.1131	39.6851	40.1749	38.8462
P0033	22.0452	21.4762	24.3163	21.4715	23.4625	23.0832	22.8753	23.2401	23.1429	21.6358	23.1629	21.703	22.0434	22.8827	23.5919	20.686	22.4189	20.1691	23.0553	22.5453	21.8767	21.8862	23.1362	22.232	23.1049	22.6188	23.4033	21.5521	27.1026	23.2109	25.1741	21.8799	21.3886	21.8984	21.425	23.3934	24.2265	21.6356	23.0374	22.0596	23.7756	22.2079	23.6125	21.8041	22.2655	23.6367	23.4781	21.371	22.6128
P0034	14.9527	13.2842	14.9718	12.8037	15.9048	14.5612	15.0297	15.3706	15.2153	12.9504	14.4148	13.4158	12.9484	13.1414	14.3381	13.1453	14.9265	13.6347	14.2187	14.6777	14.1386	13.7285	14.9057	13.5647	15.1586	13.6364	13.1452	12.3376	20.3836	13.2117	17.0881	14.3085	15.3259	13.7231	14.3913	13.3461	14.8449	13.8434	13.0998	13.2003	14.6248	14.2186	15.1343	13.1772	14.7994	12.8957	15.7201	13.0825	14.268
P0035	41.4751	41.779	41.6442	41.3668	41.2242	41.8974	41.0642	41.732	40.9882	41.7654	41.3475	41.3921	41.3779	41.8024	40.7896	41.556	41.9442	41.8735	40.9907	42.0988	41.6742	40.4522	41.0827	41.7093	40.6726	41.3928	41.2731	41.0265	41.7974	41.8039	41.4502	41.3667	41.2294	41.8793	41.7331	41.7394	41.2226	40.6509	41.6376	41.6871	41.8634	41.8545	40.8861	41.1625	40.3866	40.6666	41.0706	41.9658	41.1377
P0036	26.4837	25.5582	25.5491	25.9951	26.519	26.0438	26.1186	25.7721	25.4916	25.9003	25.8618	25.521	26.2998	26.0414	25.4865	26.4845	25.8359	25.7126	26.2006	26.1615	25.6992	25.5817	26.0425	25.1782	25.6367	25.4756	25.9644	26.3095	25.3146	25.6135	26.1822	25.9012	26.31	25.7932	26.1832	26.2432	25.7262	26.2059	25.991	25.7089	25.4517	25.9151	26.3872	26.1006	26.0777	26.1122	25.4603	25.7482	24.9346
P0037	36.0237	36.0449	36.2759	36.8153	36.8966	37.0957	36.3639	36.898	36.4395	36.9667	36.2378	36.6835	36.2407	36.6414	35.8778	36.3059	36.2062	36.093	35.9982	36.4695	36.5164	36.3435	36.0309	36.6572	36.0769	35.9856	36.4218	36.6097	36.0003	35.9195	36.0373	36.4911	35.163	36.651	36.6274	36.898	36.9045	36.8243	35.6697	36.0587	35.9053	36.6651	35.5095	36.2616	35.2837	35.7695	35.4046	36.6896	36.5312
P0038	21.6452	21.5779	21.8061	22.1772	22.2052	21.2561	22.4639	21.9057	22.1085	21.3476	21.3469	21.9184	21.8957	22.5867	22.582	21.0843	21.8396	21.6565	22.0045	21.2526	22.0553	21.7837	21.5898	22.7599	21.4006	22.5269	21.6903	21.4998	21.1956	22.0144	22.2544	21.8929	20.7963	21.1834	21.52	21.8071	21.6706	21.5582	21.6284	21.476	22.0694	22.0734	22.4343	21.4454	21.7035	22.1306	21.7029	22.2968	22.9587
P0039	12.2115	11.2892	14.4542	12.56	12.3429	13.062	14.3248	12.2993	15.127	10.7137	14.8357	14.2151	12.0869	12.513	14.1749	12.5783	13.3711	12.0332	12.3108	13.4328	14.4588	11.6227	13.3523	11.8875	12.2324	13.5213	12.6702	11.1751	19.9319	12.953	16.4123	11.9087	12.4284	13.822	11.7153	12.8702	14.0851	11.7216	13.3432	11.9797	13.6497	14.0578	15.0491	12.3361	13.9348	10.9733	14.3683	11.5132	14.4346
P0040	15.9257	12.8556	17.8511	14.5644	14.8595	16.1543	17.7293	16.957	14.6762	14.5509	16.4648	14.8253	16.4527	15.2743	14.9699	13.8672	15.571	14.6743	14.9423	14.101	14.6415	14.4713	14.8577	14.5948	14.7281	14.5542	14.7072	12.8321	21.4124	15.2761	18.791	14.3763	14.4796	15.1789	15.135	15.9993	16.5638	13.5244	16.4553	16.3143	16.6626	15.6397	16.6662	14.8986	15.8929	15.3214	17.0974	14.1587	16.1039
P0041	1.09334	0.392902	1.2846	1.17912	2.20346	0.4808	1.90422	1.76157	1.71067	0.51727	1.00408	0.566002	1.17996	0.738393	1.29768	0.66634	0.87004	0.451772	0.893037	0.694918	1.2649	0.796707	1.48641	0.828357	1.39924	1.05028	0.876569	0.446997	6.96851	0.972452	1.93006	0.890227	0.833496	0.708903	0.891995	0.97292	2.06077	1.13712	0.82273	0.884188	1.25428	0.857904	1.24802	1.1688	2.52475	0.45917	1.45478	0.468196	1.19107
P0042	20.8086	19.4385	21.9701	21.8697	22.0051	20.1012	21.4111	22.1923	21.1999	20.5899	21.2119	20.1932	20.2808	20.5688	22.2016	20.5108	21.1931	21.6394	22.1542	20.6811	22.0269	19.1639	21.2501	20.2336	21.5143	19.7295	20.8079	20.5819	24.8512	20.4483	22.3858	19.6588	21.04	20.2692	19.6713	21.8533	20.8117	21.7492	20.6537	20.3525	21.7351	20.8499	22.6751	21.1194	20.4949	20.2446	21.7711	19.9737	20.4387
P0043	14.5676	12.7579	16.4522	14.7366	15.7751	13.665	16.2313	15.3435	14.1204	13.5147	16.7677	14.1413	13.7371	14.3555	14.5819	14.7935	16.4648	14.2867	14.0483	15.6141	15.1864	14.3327	14.4193	14.6475	15.6104	14.8706	15.3295	13.9295	18.4824	15.1799	16.2523	13.3103	15.2274	14.1296	13.6311	15.603	15.4391	14.814	15.2962	14.1488	16.9476	13.4072	15.3436	14.1574	16.0033	14.4268	15.3218	14.5902	15.845
P0044	25.2067	25.0191	26.0547	26.4413	25.5187	25.0435	26.9175	25.7493	25.8332	23.8378	26.5869	24.2785	25.6711	25.6674	26.1657	24.3651	24.944	25.555	26.017	26.3948	26.2413	26.3656	27.2592	26.1402	25.2852	23.7924	25.8645	24.8349	28.785	25.6484	26.8422	25.2972	25.4148	25.619	27.0032	25.217	26.8967	24.875	24.7525	24.4547	26.6162	25.0304	26.3434	24.5514	26.3342	25.5298	25.1847	24.6534	23.5643
P0045	17.828	15.8814	18.5653	16.512	19.1456	18.6543	19.9695	19.586	18.8588	18.8305	19.5325	17.8897	17.3195	18.8426	18.2319	19.1684	19.633	17.9296	18.2492	18.3207	17.9474	16.9243	18.4327	18.3462	17.511	19.1824	17.8146	15.5615	23.5392	18.3104	19.16	17.1858	17.578	18.6023	19.1055	19.5011	19.7323	16.1589	18.063	18.4644	18.5325	17.4253	18.945	18.9861	18.8129	17.2876	19.9339	16.6548	18.2229
P0046	29.5945	29.0532	30.6638	29.0682	30.167	30.5202	30.7453	30.9964	30.8036	29.8081	30.8101	30.1262	30.3441	29.8478	29.683	29.5666	31.4875	30.1308	29.6871	30.0143	31.1459	28.607	30.611	29.6726	30.4517	29.1859	30.457	29.133	30.0767	29.8361	30.4802	29.6325	30.2086	29.5127	29.9809	29.0556	29.6291	28.6193	30.3281	29.5563	30.8913	31.172	29.8728	30.0065	31.5085	28.874	29.694	29.0603	31.784
P0047	19.5443	19.9116	19.7845	20.032	20.4053	20.7885	20.7086	21.0533	20.7736	20.2676	20.4401	20.707	20.5234	20.1162	20.8121	20.7917	19.8713	20.856	20.6406	20.6235	20.0928	20.4001	20.691	20.8426	19.855	20.1699	20.0336	20.7445	20.5598	21.0585	19.8318	20.659	20.9875	20.1219	19.5798	20.5008	20.1747	20.7947	20.3646	20.0369	19.7321	20.253	19.6237	20.1973	19.5753	20.0629	19.154	20.0732	19.8691
P0048	39.1577	39.0011	39.3914	38.7638	38.6399	38.8218	38.7811	39.5425	39.7901	39.3378	39.201	39.4688	39.7171	39.4993	38.7844	38.5489	39.1055	39.3047	38.6005	38.8892	39.8941	38.8217	39.2733	39.7154	38.8044	38.8565	38.59	38.433	38.8693	40.1716	39.0182	38.6107	39.4584	38.8358	39.3026	39.2195	39.87	38.679	38.7364	39.4539	39.607	38.7379	39.5496	39.1517	39.4069	38.6317	38.6949	38.5532	38.8214
P0049	41.5976	40.5619	41.7206	40.5926	41.329	40.8895	41.444	40.5134	41.1103	41.0631	41.4719	40.6932	41.374	40.8562	40.9447	41.1392	40.9738	40.6777	41.3964	40.7607	41.7885	41.2837	41.4766	40.7208	40.8748	40.7549	40.6856	40.9769	41.4239	40.7469	41.2688	41.3835	41.3954	41.0082	41.6691	41.6535	41.6734	40.9582	41.9664	41.1382	42.2153	41.043	41.0198	40.9876	40.9065	40.8739	41.573	41.1027	41.4312
P0050	23.6964	22.9259	23.0749	23.3737	21.8034	22.5427	23.6674	22.0277	23.0574	22.8681	22.7504	22.2456	23.4016	22.8969	22.424	22.8065	23.0917	21.9483	23.1453	22.0464	22.7923	22.4064	23.1033	22.491	23.6546	21.5507	22.0837	21.693	22.3647	21.2263	22.633	21.7629	23.0853	22.7579	22.8602	21.8848	22.7612	22.0726	22.1944	23.2526	21.5166	22.1131	23.2103	21.3718	23.6995	22.3903	21.7516	23.3763	22.0633
P0051	10.806	10.1456	10.739	10.3683	10.7474	10.6994	11.3824	11.3098	11.4685	9.30784	11.707	9.06555	9.45417	10.1334	10.2243	8.14257	10.5921	10.5068	10.0177	10.4013	9.84186	8.24606	11.427	10.6784	10.2006	7.83978	10.838	7.44716	16.3326	11.4061	12.1233	9.83824	9.12391	8.88412	11.3619	8.96422	12.6424	10.4244	10.0649	9.62333	12.3341	10.794	11.1301	10.1848	10.5915	9.00271	11.9183	8.8584	11.8984
P0052	40.3304	41.2345	41.6769	40.9355	40.1482	40.5132	40.9313	39.8646	40.3644	40.7296	40.5772	40.4326	40.8318	40.7491	41.2201	40.5589	40.8242	40.7329	39.9764	40.1239	40.2066	40.8718	40.915	41.4323	41.8657	40.6946	40.5826	40.0177	40.6979	40.6158	40.6094	40.2431	40.547	39.6882	40.3057	40.2404	39.9855	41.0747	41.5671	39.8491	40.2852	40.0419	40.6007	40.7449	41.3999	39.9847	40.4195	40.08	40.6363
P0053	36.3705	35.6461	35.5953	36.7205	36.1644	36.2792	36.4124	35.405	36.2542	37.6215	37.4543	36.0763	36.8468	36.0093	35.3565	36.2766	36.5126	36.3216	36.927	36.7233	35.217	35.3662	37.2755	37.8968	35.6128	36.138	36.1403	36.4756	36.9947	36.2424	36.2139	36.0035	36.463	35.2051	35.0576	37.1755	35.4702	35.6048	36.0243	36.2077	35.8833	36.6782	36.6566	36.2237	36.7739	35.8754	36.6319	34.698	36.5408
P0054	20.4361	18.968	22.0845	20.2194	21.0382	19.9701	21.5013	21.5398	21.5242	18.9984	21.871	19.7117	19.6801	20.1802	20.2759	20.9409	20.5179	19.155	19.9614	20.5869	20.7885	19.8216	21.4705	20.9446	20.4524	19.8555	20.3944	19.0308	24.2433	19.714	22.2491	20.4931	19.7693	20.5606	21.128	20.9509	19.9352	19.8761	21.0889	19.8545	20.3019	20.16	21.8286	19.7917	21.3845	20.0481	20.7491	20.263	21.0504
P0055	37.749	37.7962	39.0767	37.6367	38.4791	38.0463	38.7972	38.0466	38.6535	37.0364	38.0675	37.3419	38.4278	37.9432	37.5895	37.1458	38.1738	38.5021	38.0001	38.0502	38.0766	37.9707	38.5739	38.1071	38.3585	37.7467	37.4713	37.5742	38.9418	38.0892	38.8082	37.9816	38.7028	37.902	38.796	38.5404	38.5988	38.0794	38.1965	38.3007	37.7919	38.4479	37.9769	38.723	38.3394	38.1216	37.962	37.5019	38.3251
P0056	21.3869	20.8088	20.9128	21.1323	20.9285	21.2245	20.798	21.571	20.7821	21.2279	20.762	20.6401	21.0219	21.2112	20.7692	21.244	20.7507	21.2447	21.2537	20.4271	21.2973	21.4211	21.6595	20.8843	20.9495	20.6779	21.4194	20.8546	21.0792	20.9112	21.4601	21.4457	21.6476	21.1643	20.9183	20.8921	20.6978	20.939	20.8397	21.1964	21.1074	20.4671	21.3288	20.9724	20.587	20.8373	20.7043	20.5644	20.71
P0057	19.8733	21.1069	20.7352	20.7044	20.6509	21.2744	19.6706	19.9885	20.0446	20.2248	20.7043	19.481	20.5374	21.2801	20.6012	20.95	19.5459	20.4483	19.1519	20.0207	18.923	20.3756	20.8814	19.8264	19.704	19.491	20.1143	21.2378	20.3652	19.9013	19.5347	20.6373	18.6006	19.2293	20.3329	19.6171	19.4622	21.1518	20.1713	19.5094	19.4905	21.5026	20.056	20.061	18.8888	19.4331	19.1425	19.9143	20.2845
P0058	3.91638	3.49352	4.62223	3.61375	4.16345	4.52564	6.12189	5.32546	4.50426	3.18061	4.92759	3.94138	3.70952	3.73821	3.82658	3.64518	3.97216	3.27058	5.35458	5.19157	5.37282	3.7066	5.39827	3.54896	3.58037	3.80401	3.68369	3.6002	11.211	3.56207	6.98327	3.41071	4.62057	3.46933	4.40928	4.14005	5.74931	3.16347	4.82615	3.61172	4.229	4.44118	6.50945	2.98298	4.19565	2.64683	5.73316	2.19081	4.15104
P0059	28.4299	28.8666	28.6533	29.4809	28.9706	28.4261	29.3652	29.5519	28.3754	28.0986	27.967	28.4627	28.5025	29.3017	28.9264	29.0941	28.7566	29.0489	29.0451	29.5734	28.8603	28.6199	28.4543	28.8681	28.3975	29.5726	28.7305	29.2673	28.7676	28.4093	28.9204	29.3535	29.0727	29.009	29.7823	28.796	28.2161	28.5074	28.4783	29.5189	28.2928	29.5221	28.5208	29.2106	29.0131	29.2381	29.4539	28.9451	28.8913
P0061	21.5285	19.4793	20.5283	20.5889	22.3824	20.8945	21.7595	21.8104	21.2389	20.8257	20.5767	20.5824	21.1532	20.272	21.2391	19.5294	22.1792	20.6316	21.3361	21.2991	21.2128	20.5605	21.0525	19.8599	20.0809	21.0649	20.8313	21.2229	22.1755	20.4276	21.7761	20.9111	20.4737	20.2564	21.3829	20.9804	21.6079	21.3232	20.5438	20.663	20.7607	19.8634	20.1844	20.4117	20.8016	20.0911	20.8433	19.0006	20.7901
P0062	41.4015	42.1216	41.139	40.7274	41.4826	40.6758	40.9166	40.8348	40.4707	40.7725	41.1737	41.3101	41.3589	41.1869	41.8033	40.4543	42.1345	42.209	40.3258	41.9678	41.3361	41.6536	41.0836	41.5405	40.3925	41.0017	41.137	41.2715	42.0925	41.8567	40.9959	41.0689	40.5233	40.8122	41.3154	41.4781	41.1008	40.6042	41.3613	40.7033	41.2959	41.6173	41.0831	41.0519	41.3775	40.7414	41.0494	41.2937	40.4815
P0063	28.9796	29.6627	29.0751	29.9714	29.0037	29.9392	29.5998	29.1916	29.0277	30.1925	29.5787	29.2501	28.8633	29.4872	29.1393	29.2631	29.6115	29.2022	30.1741	29.1223	30.3948	30.2546	29.312	29.1185	28.9235	28.9517	28.5722	29.1274	28.9885	29.0489	29.1092	29.3344	29.5297	29.0828	29.2632	29.5817	29.3949	30.1107	28.7532	28.7777	29.7771	30.0259	29.1689	29.0333	28.8362	29.4712	28.912	29.2464	28.551
P0064	40.8644	41.5131	41.2453	40.0062	40.3984	41.3102	40.4313	40.3461	40.8563	40.453	40.5552	40.9959	40.7913	40.4503	40.7613	40.4136	41.2515	40.9058	41.3207	40.7526	41.0957	40.9071	40.6441	40.8668	40.3919	41.0509	41.0793	41.0395	39.4391	40.9845	40.6432	40.1435	40.7511	41.0098	40.9611	40.5318	41.429	40.5424	40.4532	40.3583	40.4868	41.2231	40.4987	40.7538	40.5587	39.4271	40.8808	39.8285	40.2157
P0065	7.80414	7.0648	8.92488	6.2112	8.62968	7.03564	9.85185	9.10385	10.471	6.36232	9.04298	7.50495	8.06987	7.96107	8.96842	7.42224	8.38172	7.65048	6.49382	8.4771	7.7572	7.28158	9.36	8.09849	8.73459	7.26143	7.97947	6.27379	14.6717	6.62359	10.7798	6.61555	6.23724	7.72584	8.12421	8.1306	9.18085	8.06687	8.15118	7.85931	8.73052	7.89097	8.97528	6.56205	9.43593	7.36584	7.94239	6.91981	8.02624
P0066	30.135	29.8207	31.3801	30.0657	30.5581	30.1051	30.7309	30.1544	30.0891	30.2587	30.2232	30.0397	29.5601	30.3312	30.3682	29.931	30.6189	30.3186	31.0493	30.0144	30.1846	29.8011	30.846	29.9994	29.9724	29.5156	29.4507	29.7131	29.417	30.1391	30.4929	29.8562	30.1354	29.5467	29.7592	30.2484	30.0208	30.4224	30.4964	30.1322	30.2522	30.033	29.7379	29.9113	30.2752	29.6542	30.424	30.0425	30.4209
P0067	23.7347	23.0119	23.4521	23.5189	24.8998	23.5643	24.6325	24.1557	24.0552	24.4317	24.6479	23.4563	23.5779	23.7799	22.8251	23.5573	24.2304	23.2238	23.6602	23.986	24.0232	23.4051	23.9287	22.8883	23.2559	23.4933	23.7293	22.8541	25.6295	23.9386	24.7228	23.4772	24.2255	23.4244	24.1681	22.815	24.1984	23.3937	24.4716	23.4273	24.0713	22.9037	24.1329	23.0792	24.2628	22.3446	24.4796	22.9251	23.6187
P0068	38.1457	37.9882	39.0305	38.6493	39.016	38.6148	38.3878	38.9522	38.8572	38.5053	38.3948	38.13	39.0821	38.5978	38.6221	37.8916	38.4281	38.9247	39.3724	38.3314	38.0744	38.2388	38.6242	38.486	38.463	38.5263	38.3456	38.3545	37.9945	38.0517	39.1413	38.2153	38.583	38.4696	38.6735	38.4332	38.9979	38.2676	39.0448	38.6442	38.6964	38.1823	37.4054	38.4371	38.4558	37.613	38.0718	38.4472	38.1664
P0069	34.0266	33.4903	33.4624	34.488	33.2329	32.7732	34.3592	33.7364	33.1294	32.866	33.8532	34.0334	33.3056	33.472	34.2732	33.3307	33.4153	33.0005	33.5031	32.7526	33.7938	33.1356	33.0161	32.8829	33.3075	33.9961	33.1889	33.7208	34.6691	33.3604	33.5472	32.9208	34.5572	33.0593	33.3225	32.7351	33.8203	33.872	33.5467	33.1534	34.1877	32.4537	34.0522	33.1862	33.3276	32.9912	33.952	33.6375	34.101
P0070	35.2282	34.0262	35.2488	34.896	34.7216	35.1534	34.6543	35.282	35.9275	34.361	35.3964	34.7839	35.5494	34.7741	35.0896	34.1224	34.9081	34.4827	34.8805	34.584	35.6439	35.0227	35.6872	35.4197	35.0331	33.89	34.3368	34.4423	35.8115	34.93	35.4099	34.162	34.5824	34.6195	34.6924	34.2957	35.0917	34.6958	34.9423	34.3605	35.3368	34.613	35.1813	34.94	34.6578	34.2639	34.0715	33.5201	33.7203
P0071	29.4936	28.7036	30.1987	28.5908	28.3613	28.4615	30.0883	29.6756	30.7561	30.1548	29.5274	27.8446	30.2966	29.2524	29.9362	28.5508	30.806	29.4739	27.7934	28.4395	30.7145	27.6167	29.8399	29.4471	29.1609	28.8309	28.9933	28.7359	29.2684	29.4099	28.8073	29.525	29.502	30.342	29.4371	29.7684	29.429	28.9124	28.333	28.532	29.7246	30.3258	30.0845	28.0676	29.0157	28.1569	29.074	28.4485	30.4926
P0072	21.9122	22.3044	23.3765	22.6996	23.1332	23.1519	24.5143	22.7631	24.0543	23.1788	22.8406	23.7696	24.2492	23.035	23.8804	23.0699	23.1519	22.482	24.0414	23.4454	22.9071	23.0752	22.9411	24.1451	23.9729	23.3827	24.0507	23.2516	23.3648	23.0102	23.0444	22.5042	23.2421	22.5753	22.5682	22.871	24.4526	22.4468	23.9964	23.5788	23.8605	23.1714	23.5296	23.1004	23.4294	23.7184	23.6208	22.7179	23.5165
P0073	18.8016	18.271	20.0829	18.9037	18.3634	18.6995	19.8791	19.3415	19.4259	19.0671	19.1324	18.6053	20.063	18.2654	19.3768	18.255	20.1051	18.7775	18.3971	18.0509	20.0661	18.7078	19.2091	19.2321	19.0795	18.9666	18.9683	18.9698	19.1673	19.0386	19.9846	19.6148	18.7948	18.9234	19.0719	18.011	19.5668	18.6935	19.3072	19.0636	18.609	18.3052	19.1795	19.0535	19.3896	19.1457	18.8909	18.3467	19.4524
P0074	35.3761	35.6816	35.5801	35.2137	34.5544	35.7799	35.557	34.4678	35.1144	34.9769	36.127	34.3662	34.9473	34.1114	34.4413	36.0173	34.6674	35.6578	34.7099	35.2351	37.5152	35.5506	35.9761	35.7305	35.5375	34.6783	34.6676	35.7566	35.7225	36.2286	35.4995	36.9312	35.3473	36.6399	36.151	35.5475	34.5371	36.1593	35.2275	35.1821	35.6782	34.3211	34.5328	35.6818	36.0238	35.2263	35.7435	35.4462	35.6735
P0075	37.8559	37.0486	37.801	37.1352	37.3818	37.4113	38.5629	37.3326	37.7314	37.9066	36.238	38.2545	38.1559	37.7451	39.6512	38.5744	38.3095	38.2859	38.5182	38.215	37.8469	37.8946	37.8693	37.4526	38.2424	38.4981	38.1492	37.3502	37.9604	36.957	37.5313	36.9265	38.5292	37.0014	38.5129	37.1243	37.4278	36.5368	39.608	38.2801	38.2591	38.1221	38.7229	37.5507	38.2762	37.0279	38.1436	37.4116	37.4807
P0076	28.3824	28.6909	28.8308	28.2086	29.4531	28.1925	29.0903	29.3175	28.0143	29.2074	29.1873	29.0905	28.9454	28.9889	28.3637	28.5001	28.7301	29.739	28.3069	28.4758	28.3295	29.0622	28.5883	28.8868	28.3782	29.0016	29.1899	29.0001	28.1768	28.6488	28.9831	29.3028	28.4527	28.4296	28.2307	28.0394	28.873	29.0447	29.3462	28.6397	28.0411	28.9021	29.0858	28.762	28.5881	29.1558	28.2492	29.0037	29.1221
P0077	7.94995	7.21912	10.0479	7.57173	8.78851	6.99766	10.7172	9.24855	10.0623	7.66564	8.70363	6.56528	8.33713	8.28732	8.62448	7.07739	7.76897	7.69004	9.15631	8.42367	8.98805	6.63535	9.28593	7.08088	8.58637	8.88906	9.41541	7.73757	14.1288	10.0998	9.24813	8.36594	8.07326	7.98157	8.44578	8.06927	9.19915	8.73649	8.46749	8.06911	9.43693	7.52135	8.50829	8.03541	6.95306	8.44713	9.96383	7.74205	8.78688
P0078	43.916	43.4132	43.9005	42.7568	43.5831	43.546	42.4319	43.726	43.4464	43.4785	42.9935	43.9418	43.5666	42.857	44.1484	43.5458	43.3678	44.3956	43.1018	43.5685	42.4957	42.9985	42.8762	43.7195	43.8964	43.4638	42.9448	43.0542	42.7472	42.5076	43.9474	42.8538	42.6293	42.8705	43.7044	43.7141	43.9855	43.8197	43.4233	42.9006	43.1398	42.5409	43.5782	42.9672	43.1821	43.589	43.7104	44.0565	43.7487
P0079	50.5723	49.7163	49.7859	50.1998	49.4398	49.9435	50.6782	49.8592	49.1291	50.7422	50.0486	50.0494	49.2012	50.3335	49.6926	49.6387	50.1191	50.4072	49.7961	49.9595	51.1793	49.2584	50.2215	50.2176	49.2027	50.1177	49.5641	49.995	50.0538	49.9443	50.1332	49.6193	50.5578	49.6326	50.1603	49.7566	50.1315	49.7202	49.6702	49.8522	48.6039	50.2624	50.7538	49.9153	49.4726	49.7761	50.0136	49.6222	49.6015
P0081	35.7325	35.3335	36.1576	34.2464	35.2852	35.2688	35.127	34.6154	35.0756	36.0112	35.3714	34.7973	34.7201	34.9342	35.8259	34.66	35.6119	35.3116	35.8649	34.8608	35.657	34.402	35.2852	35.7769	35.8476	35.2053	35.8416	35.434	35.2578	35.9977	35.4102	35.0365	35.451	36.0734	35.0076	34.0009	34.9124	35.2308	35.4877	36.0329	35.6337	34.9055	35.3849	35.0273	34.7527	36.1113	35.0611	35.6351	34.9507
P0082	38.9337	38.2228	38.8234	38.3336	37.9972	37.9766	38.5799	38.8581	37.9874	37.9226	38.1126	38.3461	38.5457	38.4098	38.5635	38.0304	37.9891	37.8827	38.5463	37.9961	38.3782	37.88	38.6078	38.3433	38.3865	38.4244	38.5503	37.5723	39.869	38.0108	38.7147	37.8797	38.7708	38.0032	39.1346	37.1943	38.5483	37.3992	37.8315	38.047	38.8473	38.422	38.7589	37.9015	37.8019	37.9087	38.6082	37.9383	38.2848
P0083	6.05888	6.09906	7.62914	6.40758	6.70161	4.79927	7.23585	7.60473	6.54982	6.87185	7.61247	6.59265	6.82482	6.60465	7.31684	5.4929	7.45578	6.4598	4.75224	6.12099	7.06401	5.74392	7.21449	6.682	7.35567	6.51089	6.79637	6.04187	12.4893	6.07477	8.64107	5.45347	7.81265	6.78467	6.72285	6.3654	7.15689	6.11733	6.95316	6.98981	6.90308	6.28053	7.89568	6.36955	7.3227	6.07182	6.76964	6.911	6.73157
P0084	33.5938	34.5369	33.8348	33.8714	33.0936	33.3598	33.5914	32.6859	33.4411	33.2802	33.2267	33.623	33.0556	33.0229	32.4045	33.6145	32.5062	33.1111	33.899	32.8504	33.5234	33.1192	33.1209	33.6974	33.5234	33.8229	33.2224	34.5577	33.189	34.1826	33.6225	33.1097	33.4021	33.034	34.0616	33.3362	33.4853	33.9763	33.4099	33.6764	33.0955	33.7691	33.4515	34.4174	33.0644	32.4799	33.9777	33.5497	32.8753
P0085	27.9039	25.3797	26.8163	26.0538	27.8207	26.5425	27.6658	26.6543	25.966	25.1016	26.5821	27.3884	25.9105	24.3381	25.1262	25.727	26.9013	25.8384	26.3262	26.0846	26.026	24.4092	27.1738	24.3335	27.5402	25.3619	26.9616	25.1933	29.9132	25.5809	27.2938	25.7254	25.9798	27.268	25.8575	25.1984	24.9822	26.494	25.6286	26.6567	25.3959	24.9883	27.264	25.9673	26.1714	25.0215	26.0672	24.1167	27.2424
P0086	31.2049	29.6775	31.2244	29.8808	31.2252	29.8716	30.8643	31.7016	29.5446	29.7456	31.516	30.9521	30.0191	29.8284	30.813	30.9939	30.8998	29.1265	29.3185	30.26	30.5308	29.9538	28.8955	30.2894	29.2238	29.3657	30.5894	31.3177	33.8202	29.863	30.3581	30.0894	30.9303	29.9621	29.0033	30.8059	30.4374	30.4868	30.9374	29.8137	30.4987	29.7293	30.8565	30.9574	30.4692	29.3734	31.3866	29.6478	30.6294
P0087	33.8663	32.4248	33.8258	33.1442	34.2848	33.3308	33.8118	33.3508	33.8427	32.7272	33.1173	32.1974	33.1643	32.968	33.3015	33.2708	34.3286	33.4544	33.7777	32.9716	33.8088	33.3599	32.7306	33.4062	33.4013	33.3127	33.9796	33.2926	33.6586	33.3275	33.4974	33.2663	33.1295	33.1864	32.7761	33.1581	33.7955	32.1841	32.8149	33.1163	33.6532	32.4091	33.3912	32.1729	33.2557	32.7591	33.3477	33.5439	33.7032
P0088	6.35433	6.08186	7.62852	5.35627	7.72921	7.06406	9.28096	7.00989	7.15567	6.12098	8.36909	7.18094	6.31175	5.81339	6.07571	5.7948	7.95368	7.27988	6.62901	7.14267	6.30521	5.75563	7.30665	5.52083	6.98258	6.45746	5.75497	5.52577	11.7765	7.35629	8.46951	6.00522	6.34244	6.88738	7.33594	6.19181	8.934	5.15885	6.35296	7.22947	8.34452	5.90677	8.14571	6.93687	6.98045	6.92097	7.71785	6.22334	7.11957
P0089	23.5472	23.5571	23.3382	25.4028	23.0295	22.7992	24.9396	23.1181	23.7129	22.6435	23.5788	22.0898	21.8709	23.3552	22.884	23.0753	23.5806	22.6245	23.682	23.4518	23.4772	22.493	23.0011	22.2055	22.8567	23.1775	23.7221	23.8146	26.8414	22.3331	25.7892	22.17	24.1879	23.7921	22.5923	23.8257	24.2641	22.7096	23.5287	21.9926	24.3723	22.8565	25.0655	21.0278	24.4026	21.8848	22.2922	22.5682	23.1409
P0090	34.0139	33.9663	35.0556	33.8625	35.1786	34.4833	35.3572	34.5977	33.6806	34.4292	35.3499	33.3925	33.2059	34.9978	34.0926	33.6561	33.9308	33.4478	34.0904	34.3516	34.0931	33.5285	34.6127	34.1862	34.0583	34.1534	34.6451	33.6723	36.4326	33.798	35.8608	34.1543	33.9155	33.9381	33.7629	33.884	35.2047	33.9757	34.0675	33.8171	34.575	34.0009	34.4196	34.3284	33.9474	32.6884	34.545	33.5981	34.6992
P0091	39.0453	39.5684	38.856	40.0051	39.5678	39.235	38.9291	39.2634	39.055	39.3079	39.31	38.5575	38.9276	40.7635	39.1348	39.0165	39.0884	39.0997	38.6105	39.3969	38.9817	39.4448	39.1793	39.3148	39.156	39.1591	39.0314	39.5033	39.1658	39.7054	38.8097	40.0659	38.7297	38.8914	38.8885	39.0534	38.4702	39.37	38.6426	38.8698	38.9718	39.7864	39.2748	38.8632	38.1819	39.2269	38.2938	39.5885	38.8309
P0092	31.9799	29.7814	32.2736	31.5014	32.6415	32.5056	32.1449	31.6488	32.812	32.2808	32.1943	31.6521	32.5941	32.9933	32.2174	30.7205	32.1264	31.6736	31.035	32.7477	32.2311	32.1332	30.7918	31.3098	31.9903	32.9913	31.7165	32.971	35.2547	31.0195	32.4926	33.0912	33.0428	31.2132	32.522	30.9726	33.2093	32.1524	31.7709	31.3578	32.3087	31.2054	32.1635	31.6501	32.2945	30.8274	32.6426	31.2962	32.1129
P0094	34.1883	34.0077	34.7227	33.6928	34.8914	34.0744	34.5436	33.928	34.2575	34.2797	33.125	34.8841	34.3594	34.2535	34.6136	33.482	34.1451	34.2745	34.1646	34.5862	35.1787	33.3482	34.6702	35.2731	33.9383	34.2359	34.3106	34.2919	34.3549	33.5801	35.1161	35.109	33.8002	33.5815	34.7237	34.4678	35.0282	34.5812	34.704	34.4957	34.4619	33.9062	35.5664	34.0185	35.1889	32.785	33.6672	33.7574	34.7843
P0095	25.6986	25.8076	25.6332	25.5496	26.0795	26.0231	26.6567	26.8183	26.0584	25.3389	26.5438	26.1028	26.6007	25.9152	26.4946	26.3599	26.6609	25.33	25.4177	25.5518	26.4294	24.4877	26.1067	24.6516	26.5294	26.1158	26.3907	25.1919	27.4969	25.1345	26.6575	25.1107	26.0336	25.3432	26.1061	24.9504	26.6269	25.5534	26.2528	25.1057	26.1789	25.9087	25.9214	26.1011	26.4266	25.7933	25.8305	25.3672	25.7152
P0096	28.3406	27.8668	28.4549	27.8791	29.4426	27.5503	26.8581	27.9845	29.1031	28.4953	29.2993	28.5515	28.8597	27.7742	27.8754	27.773	28.0514	28.876	28.383	27.506	29.1188	27.7862	28.1101	27.1315	28.4779	28.4983	27.7971	27.2294	29.4748	27.3771	29.4059	28.371	28.3655	27.9221	28.1832	27.4087	28.8266	28.2361	27.2981	27.3768	27.8842	27.7799	27.954	27.7517	27.8472	26.8327	28.9098	27.774	29.0723
P0097	28.5162	27.5103	28.3927	28.2312	27.7291	28.5849	28.14	28.0451	28.3703	27.3432	28.4378	28.1156	27.1187	27.8571	26.9909	28.458	28.1517	27.7386	27.4878	27.9294	27.3994	27.2941	27.5572	28.3609	27.9029	27.3866	27.6452	27.1031	28.8231	28.329	27.7934	27.4725	28.0534	27.3571	27.8354	27.0511	27.1351	27.8141	28.1287	26.777	27.9302	28.4901	27.9574	28.2957	28.0212	27.5305	27.421	28.3584	27.5106
P0098	40.8241	39.4222	40.4249	39.5533	39.4243	40.5425	40.3684	40.4989	40.1897	40.9447	40.8728	39.454	40.2967	37.8681	40.0491	39.5704	40.3021	40.2578	40.0124	40.258	39.7594	39.6328	39.5655	40.5281	38.9719	39.9435	39.5831	40.083	38.8821	40.8043	40.8552	39.7336	39.9109	39.6285	39.9108	39.8494	40.0299	38.464	39.5619	39.9712	40.5764	39.9169	39.8944	40.1057	40.6246	39.192	40.2521	40.1038	40.5771
P0099	28.4138	29.3143	28.4448	29.5061	28.7155	29.551	28.428	28.6579	28.7384	28.4429	29.8892	29.7435	28.4645	29.5287	29.7716	28.9475	29.4063	29.6532	29.4242	29.7038	29.5477	28.9924	29.2177	28.8118	29.6799	28.644	28.765	29.3625	29.2078	30.3346	29.6906	29.0658	28.8985	28.5161	28.4989	28.8651	29.1856	29.0599	29.2088	29.6863	28.4981	29.8634	28.293	28.8774	28.3017	29.2086	30.0891	28.9651	29.3247
P0101	28.5804	29.0583	28.4213	28.2919	30.8445	28.699	29.6281	30.7607	28.4799	29.2577	29.9355	29.8988	29.9589	29.275	29.6801	29.3085	28.68	29.6268	29.7598	28.9551	29.3383	28.1985	29.2057	29.9348	28.7584	28.8752	28.5751	27.4374	32.9371	29.7026	29.76	28.3686	29.2791	28.5912	30.9047	28.9153	30.3003	28.5611	28.3903	28.6025	29.3773	28.0004	29.9653	29.9805	28.5763	29.3588	30.6089	29.4552	30.654
P0102	20.0175	19.9868	20.9001	20.3111	19.9958	19.9811	19.8233	20.6982	19.7146	20.7763	19.5397	21.0424	19.8932	19.9838	20.402	19.3319	20.5277	19.7046	19.4901	20.1969	20.4993	19.7656	20.4199	19.1647	20.2642	19.6931	20.1732	19.3819	20.2412	19.7636	20.285	19.7042	19.6998	20.2332	20.7778	19.5484	20.1633	19.7869	20.0056	19.3964	19.646	20.5999	20.8258	19.7872	20.7689	18.7908	20.9094	20.3823	19.523
P0105	25.7869	26.3842	28.2567	26.2203	26.6565	27.2707	27.2318	27.3576	27.1683	25.3517	26.5089	26.0009	26.6006	26.3621	26.9942	26.1879	26.2678	25.1926	25.3184	26.551	26.8872	26.1407	26.3472	26.8858	25.3359	26.1172	25.7051	26.5476	31.1532	25.8288	27.605	26.9492	25.5789	26.1142	26.397	24.6692	26.2594	25.3062	26.8458	26.0978	26.1128	26.9669	28.2847	26.173	26.4717	25.7295	26.3578	25.2862	28.1962
P0106	48.3043	47.056	47.7274	47.5285	48.1015	47.717	47.2745	48.0482	47.4781	45.8883	48.3711	47.4884	47.4917	47.9458	47.4591	47.083	47.8314	46.7478	47.9069	46.5105	45.9716	45.9311	46.376	48.491	47.6127	46.386	46.3902	45.3067	47.61	45.2244	47.3781	46.9021	47.8267	46.6285	46.4729	47.1292	46.6121	47.1534	47.1053	46.5441	48.0323	46.6972	47.1226	47.6594	47.3868	47.3738	46.97	45.7062	46.8519
P0107	15.9605	16.1667	16.7925	16.9579	15.9458	16.8981	18.3679	17.6447	17.7477	16.7263	17.6165	15.4012	15.3169	17.0168	16.9472	17.0658	16.9343	15.2207	16.3322	15.0445	15.6559	16.6469	16.4556	16.2236	16.1863	16.612	16.3996	16.1647	22.3847	16.4457	17.7843	15.0523	15.2817	16.625	15.767	16.1556	17.6172	15.755	16.9064	15.7774	17.2142	15.8106	16.9547	16.4019	16.4872	15.5916	17.4538	15.5291	16.1026
P0110	30.9463	29.7995	31.1412	30.9452	29.9398	29.6907	31.1411	29.443	30.5215	30.5397	29.7309	31.2191	30.4095	29.6983	29.5192	30.519	31.0194	31.2401	30.8755	30.4126	30.928	31.0162	30.8943	30.8128	29.9231	29.7886	30.6333	29.1556	31.3498	30.4722	30.5445	29.7211	29.9645	29.8411	30.3016	28.0089	30.6244	29.6967	30.4793	29.7083	29.3907	30.6707	30.4689	29.5891	31.7554	28.6433	30.9469	28.6634	30.8227
P0111	33.7343	31.5254	33.2393	31.0862	33.1903	32.9537	33.2908	32.5709	34.3067	32.638	33.5261	31.4247	33.8218	32.2733	31.4323	30.223	33.0138	32.2724	32.3169	33.9215	33.6899	31.5488	33.3131	32.4127	32.7902	32.3759	31.9875	32.8064	36.8153	31.9131	33.6799	31.3824	33.861	32.7148	32.4051	32.3091	33.53	31.996	33.8091	31.5765	33.2924	32.2265	32.4466	32.4728	32.7679	30.7442	33.6227	32.1185	32.9413
P0113	33.7426	31.8227	33.4194	32.2488	33.2986	31.5771	32.1632	31.8533	31.2753	31.6173	31.8491	33.2785	33.3989	32.8316	32.3542	31.9862	32.6333	31.8608	32.3306	31.7995	33.6834	32.3526	33.6924	32.516	33.5435	33.3832	32.4774	31.8908	33.3774	33.2006	33.4077	32.2972	33.2088	31.6347	32.7084	31.6328	32.8177	32.3781	32.2603	32.7477	32.7617	32.7323	32.6362	33.1264	33.2907	30.8096	31.5798	32.6991	32.7098
P0114	33.652	33.8096	33.6616	33.6591	33.4136	33.1521	33.3095	32.5241	33.3371	33.621	33.1094	32.8923	33.3633	33.9603	32.9376	33.5003	33.1036	33.573	33.0119	33.2531	33.6211	34.1076	33.4981	33.3755	33.8545	33.02	33.2532	33.4604	33.3269	33.633	32.7198	33.0863	33.1146	33.3431	33.1668	33.9933	33.7296	33.4025	32.5378	33.2413	32.4817	33.4128	33.9874	33.5281	32.6212	32.427	32.944	33.7934	32.9956
P0115	28.3776	29.3888	28.7207	29.6809	29.9836	29.8668	27.7464	29.0734	29.8015	29.6997	29.0432	30.3192	28.435	29.1352	28.5806	29.4959	28.5146	30.0876	28.8347	30.741	28.7898	29.997	29.7802	29.2824	29.8352	30.2505	28.599	29.3828	27.4793	29.4268	30.1701	30.6946	29.5717	28.7765	28.4798	29.1998	28.919	29.1744	28.7882	29.1331	28.9725	28.6958	28.9865	29.193	28.3561	29.2513	29.2784	28.9355	28.1775
P0116	12.4792	9.83972	12.4509	11.9976	12.4394	11.9919	12.6612	14.0883	14.2993	10.3043	14.9939	11.6842	11.1214	10.7858	11.0419	10.5113	12.4141	10.1532	10.2137	10.8945	12.6987	11.3627	13.352	11.7728	12.5538	12.4672	13.2216	9.67124	21.9327	11.1413	15.1403	9.80416	11.6766	12.6826	12.3084	12.7378	13.4285	12.1878	13.3785	10.4255	13.3489	11.3138	14.0604	11.8111	13.7334	9.89562	15.234	11.3306	14.1114
P0118	28.5522	28.2789	28.4535	28.1173	28.3485	28.2516	27.6709	27.8127	28.0468	29.0234	28.8907	28.2467	28.0482	28.2987	28.7531	27.5478	28.3326	28.4184	28.504	28.4158	28.1625	28.3678	28.5975	28.4236	28.9815	27.9947	27.4729	28.1192	28.0328	27.8778	28.7582	28.4475	28.1212	28.1952	27.6566	27.6595	27.3044	27.7693	28.1183	28.2518	28.2099	28.9306	27.4445	28.7464	28.1748	28.5678	27.2372	27.6476	27.985
P0119	2.11384	1.82548	3.66317	2.28265	2.30379	2.10242	2.74388	1.82246	2.4703	0.748421	2.4521	2.1505	1.94875	1.78839	1.44177	1.42596	3.0918	1.14931	1.64145	1.22792	2.73818	0.848859	1.95857	1.06485	2.25894	1.58051	2.11407	0.974741	9.6821	1.45042	3.58738	1.45307	0.789658	2.42746	1.64185	1.27175	3.15177	0.900259	2.08063	1.84233	3.25739	1.47851	2.89126	1.4786	1.81751	1.27033	1.99664	1.37659	2.1312
P0121	43.6237	44.8046	43.5724	42.6378	44.1475	43.6852	44.9093	42.4034	43.6717	43.009	43.0551	44.5794	43.6099	45.01	44.1019	44.5195	44.6109	43.9194	45.1407	45.2352	43.7182	43.6139	43.282	43.9418	43.8512	42.6183	43.479	43.1581	44.6901	43.4977	45.0588	43.5874	44.5438	43.2196	44.5802	44.3803	42.9731	44.5117	44.6336	44.1399	43.2328	44.1529	45.4762	44.4752	43.3235	43.3495	43.9724	43.4947	44.2531
P0123	25.0571	25.6485	25.2633	25.7347	25.7522	25.1064	25.6188	25.5557	24.7065	25.0786	25.1669	24.882	25.1835	25.0352	24.5895	24.311	24.844	25.1564	24.9092	25.6278	25.3503	24.2402	25.0717	24.9375	25.0747	25.4181	24.9785	24.6632	25.6491	24.7525	24.8531	24.8631	25.2653	24.9272	24.6341	25.5466	25.45	25.3828	25.7541	25.4401	25.1384	25.0823	24.8307	25.0699	25.4366	25.2935	25.0563	24.9859	24.6902
P0124	34.779	33.2905	33.4884	34.1021	33.529	33.7268	34.0844	34.2036	33.5714	34.2549	34.6321	33.0216	33.7162	34.699	34.6643	34.7016	35.437	33.4962	34.4462	33.4882	34.5124	33.3203	34.662	33.8228	34.0349	33.7818	33.9081	34.7121	35.1548	33.893	33.6155	32.8797	33.4607	32.4632	33.7789	33.5681	33.7538	33.8153	33.1303	34.6028	34.3758	33.7808	33.7418	34.2009	33.1382	33.1046	35.3098	33.9115	34.5021
P0126	24.7336	25.0761	24.8118	24.2667	24.6982	25.6169	25.9725	25.9234	25.9066	25.9472	26.3777	23.6596	23.6954	24.7044	26.0905	24.455	25.7019	23.3019	24.111	24.7777	24.1872	23.9466	25.9635	24.3637	26.1457	25.9485	24.4658	23.9936	30.5044	25.1536	27.354	24.4689	23.4952	25.2711	24.5735	25.8314	25.3664	24.4912	26.0503	25.1993	26.7132	23.8164	27.1034	25.7069	25.1905	24.0302	25.1923	23.8694	25.7918
P0127	38.6972	38.2089	36.1182	37.4979	38.5746	37.5227	40.0906	37.8371	38.3667	38.1221	37.2181	37.8753	38.698	38.6379	37.9717	38.0576	37.5342	37.9316	38.5921	37.4712	37.7989	38.1973	37.912	38.1152	36.6887	38.6549	38.4609	37.7039	38.5232	38.309	38.1621	38.0949	39.4071	37.7147	37.5391	38.7536	38.4201	38.1947	38.4222	37.7584	38.3178	38.5802	38.1552	39.2208	37.9816	36.2486	36.9099	37.2735	37.1303
P0128	21.2387	20.6765	21.0301	21.2049	21.9139	20.8114	22.1357	21.4587	21.6924	20.7151	21.7337	21.1549	21.6674	21.034	21.6745	20.6014	21.5644	21.616	21.5983	21.0678	22.0426	20.8614	21.6405	21.9476	22.236	21.3633	21.6395	20.22	24.0178	21.407	22.3837	21.4198	21.1097	21.1283	20.8233	21.633	22.2536	21.4339	21.5383	20.9788	22.3863	21.0331	22.2723	20.3052	21.3386	21.0808	22.4706	21.5627	21.654
P0129	36.9059	36.8474	37.1393	36.4779	37.2795	37.1961	36.508	37.227	35.5271	36.1388	35.9895	36.9448	36.004	35.9755	36.2794	37.0083	36.9937	36.5656	36.331	36.9746	35.9727	36.1113	35.6612	36.4884	36.9055	36.6874	35.5689	36.9002	36.6703	36.4525	36.4261	36.0586	36.666	36.9606	36.2802	36.7449	35.6239	36.6335	36.1746	36.1035	36.4879	37.2327	36.0881	36.6929	36.5898	36.3426	36.8658	36.351	36.4798
P0130	23.4995	22.8148	23.6818	23.217	22.683	22.6316	23.7545	22.7829	23.6754	22.6413	24.3952	21.4005	23.1515	22.2802	23.5	21.5887	23.6779	22.3533	23.0989	22.4291	21.8956	22.7961	24.0001	22.734	24.1198	22.1307	23.0657	22.1747	27.4067	21.9403	24.3785	23.5266	22.4423	23.6012	21.8623	22.6728	23.5852	22.3833	24.5686	22.768	23.8825	23.9318	23.5591	23.4268	22.7494	21.8527	23.6757	21.1592	22.7568
P0131	33.0538	32.5891	33.2464	32.605	34.4602	32.7209	33.9898	34.5521	34.2616	33.0079	33.1223	32.9654	32.7635	33.1277	32.5215	33.5298	33.1206	32.9972	33.7332	33.1477	33.2276	32.3927	33.4829	32.3373	33.9922	32.3002	33.1032	32.9618	36.0421	32.5591	34.231	33.1741	31.9341	33.719	31.5836	32.7946	34.2653	32.0799	32.2516	32.6222	32.7913	33.2315	33.66	33.6132	32.9978	32.4014	33.3829	32.1372	32.5276
P0132	26.714	23.6322	25.0662	23.493	25.9051	24.9078	25.6738	23.7728	24.7385	23.8593	26.2112	24.2652	24.4253	24.3518	25.5568	24.9898	24.1508	23.914	24.8416	25.1384	25.97	23.1873	23.6882	24.6609	27.2648	24.9029	25.7294	24.5494	28.7177	24.8979	26.1368	24.1504	25.0775	25.3906	24.5022	24.7584	25.6153	24.0913	25.9686	23.3743	26.2622	23.6198	24.9593	23.9047	25.8281	23.5537	25.9252	25.3664	24.7578
P0134	17.4186	16.4312	17.1813	16.9495	18.3873	16.976	19.5604	18.9472	18.2043	17.2862	17.7953	17.1036	17.9626	16.8549	17.2772	17.0718	18.7737	16.3579	17.2091	17.625	19.3657	16.2218	19.5627	16.4768	17.6726	17.831	17.2021	15.8527	21.9094	17.7652	19.4122	16.5728	16.6041	17.7532	17.93	17.1738	17.5383	16.0256	18.0836	18.8843	18.3824	17.5925	19.6069	16.4494	17.8374	15.8272	18.4032	14.9571	17.9906
P0136	34.2383	33.03	34.3237	34.0493	33.1726	33.4908	33.789	33.1227	33.5571	33.9087	33.3315	33.9216	34.6118	33.7668	34.615	33.7203	33.4332	34.8579	33.9056	32.3506	33.8158	33.6272	34.453	32.6047	34.0895	33.1942	34.0521	33.7288	34.6052	34.0092	33.7733	33.2192	34.4002	34.0005	33.7612	33.9201	33.7335	33.7891	33.4951	33.5949	33.7549	33.393	33.3498	34.0512	34.6342	33.0304	34.4545	33.1767	34.4901
P0137	41.3145	42.029	42.0177	42.4056	42.486	42.0223	42.5855	41.9949	41.393	41.7083	43.1434	42.4236	41.4669	41.6613	43.8236	42.2419	42.8566	42.4258	43.318	42.5587	43.5583	42.1861	42.323	42.2886	42.5743	41.3415	43.0152	42.3028	42.9619	40.9173	42.9881	42.2252	42.9476	41.9664	42.1239	41.4985	43.215	41.763	41.5396	42.1939	42.1311	42.3998	42.9361	42.4381	43.2054	42.0502	42.6564	40.8294	41.698
P0138	15.1433	14.7323	16.3498	15.5672	15.7071	15.3515	17.2979	16.7442	14.9978	14.9773	16.0166	15.1441	16.1771	15.6282	14.9782	15.5973	16.0034	16.1409	15.1	15.4995	16.0069	14.6949	15.8147	16.3696	15.9347	15.6576	16.1391	14.9919	14.8789	16.046	15.9456	13.3558	15.1956	15.155	14.3623	14.6131	16.073	14.958	16.2447	15.2681	15.4357	15.3427	15.9381	14.2458	15.0735	15.8536	15.392	15.4398	15.4702
P0139	27.4002	27.9051	28.4662	27.7635	28.7653	28.2537	28.5554	27.2068	28.5891	27.8249	28.9557	27.0494	27.2071	27.5823	28.2487	27.8938	28.5648	26.9566	27.8571	27.5856	28.4904	27.4166	28.9371	26.8877	28.5333	28.8615	27.8067	26.9466	28.7259	27.8753	28.1562	26.9811	26.8316	26.7328	28.4215	28.3291	29.6558	27.4045	27.6605	26.2681	28.5981	27.9248	27.5217	26.7296	28.059	26.9882	27.4974	28.7754	27.7553
P0140	28.9175	28.578	29.1556	27.2144	29.1479	28.8955	28.7261	29.3809	30.1274	28.8169	29.4924	27.1673	28.4761	27.4801	28.4771	29.939	28.5331	27.8564	28.6193	28.8113	28.3933	27.7387	30.376	29.5145	28.904	29.3843	27.7241	27.3937	32.6879	28.1903	29.5556	28.017	28.4128	29.7302	29.2569	29.6747	29.8028	28.3791	28.6444	27.1486	28.6064	28.0476	29.0855	27.5682	28.0941	28.5922	27.4424	28.7268	29.2334
P0141	42.7819	42.7385	43.2699	43.6012	43.0052	43.2912	43.6023	44.1731	42.8601	43.6035	42.3478	44.8863	42.9917	44.4223	43.0225	43.8216	42.5662	43.1904	43.5087	43.9385	43.5246	43.2936	44.2173	43.0723	43.2097	44.9649	42.8181	43.2478	42.8707	42.9465	43.8544	43.5412	43.5153	43.8152	43.2138	43.7109	43.4475	43.1212	43.1825	42.8943	42.4745	44.6553	43.3325	42.6217	43.0362	44.1614	43.1869	42.8842	43.832
P0142	32.5946	31.7365	32.4451	32.6139	32.0749	32.7134	33.1782	32.7107	33.0165	32.2805	33.0072	32.2767	31.9275	32.5883	33.0828	32.1415	33.1481	31.5414	32.2993	32.6248	31.9473	31.6512	32.5226	32.2851	32.1383	31.5902	32.8508	31.7008	34.15	32.4317	32.7796	32.2376	31.6739	31.7258	32.8923	32.7789	32.7617	31.628	31.4569	32.192	32.5709	32.7124	31.9032	33.2841	33.0012	32.2984	32.7508	30.8476	32.5891
P0143	39.7842	38.6438	40.2578	40.2928	41.0114	38.9252	40.3079	39.8041	40.2617	39.9282	40.2853	39.8506	39.9197	39.7456	39.8014	40.1083	40.4257	39.6259	39.8203	40.2307	39.8338	40.1386	40.5107	39.443	40.0591	40.5817	39.9669	39.5466	40.3287	39.7345	39.984	39.3486	40.1212	39.6722	40.9004	39.5656	40.1333	39.3373	39.4639	39.3415	39.7361	39.4831	40.3484	39.8483	39.9731	39.6272	39.5057	38.719	39.9484
P0144	43.079	41.8064	42.7587	42.5115	42.2022	42.9111	43.1162	41.4717	43.3931	43.7696	43.1258	43.5867	42.3984	42.9313	43.0077	43.1201	43.7016	43.8981	43.1605	42.78	42.9688	43.6777	43.1419	42.7033	42.5704	42.6808	43.477	43.3512	43.2055	43.3898	42.6591	42.3573	43.6764	43.6789	44.0897	43.0472	43.1468	42.0808	43.6682	42.319	42.9483	42.8956	43.5837	43.4126	42.3383	41.8035	42.9615	42.8744	42.6481
P0145	34.5084	33.6798	33.371	33.0613	33.5422	34.399	33.41	32.9413	35.0432	34.2367	34.2845	34.0081	32.8229	31.8825	33.4865	33.7313	34.3726	34.0915	34.9421	33.3643	33.918	32.518	34.0429	32.3174	35.4815	33.1015	34.68	33.3612	34.977	34.4381	34.2397	33.4566	33.6106	35.2408	34.0429	33.4364	33.9288	33.7173	34.1204	32.4966	33.2046	33.3956	34.4164	33.4418	33.4773	34.644	33.8637	33.7649	34.0585
P0146	18.3351	16.6038	19.2873	17.1112	18.4297	17.6857	18.4256	18.6163	17.7503	15.5273	18.9334	16.2911	15.3417	15.9501	17.4369	17.0446	16.0667	16.694	17.5018	15.8009	17.8588	16.3321	18.8362	15.573	18.1419	17.8418	18.9498	16.6502	23.7641	16.9193	20.6344	17.7124	16.0698	17.0035	16.6769	17.5133	17.4836	16.8767	17.225	17.3178	19.1812	16.3604	19.5844	16.6607	19.1236	17.0426	17.2523	15.2149	17.9633
P0147	26.8503	26.6981	28.9716	29.2074	28.5501	28.7924	29.3818	29.6641	29.0444	27.9571	30.2267	27.5525	27.2407	29.0996	27.9814	29.4102	29.4779	28.9211	28.5586	28.7775	30.2643	27.8621	28.676	27.9852	29.0357	28.6864	29.3532	27.4633	31.1128	28.8616	30.6784	29.0391	28.4338	27.5862	28.9903	27.4556	29.9203	28.7817	28.7891	27.9017	28.828	27.5715	28.8859	28.0374	29.5075	27.9996	28.0882	27.8308	28.9428
P0150	41.5187	42.1659	42.7722	41.8633	42.338	41.8292	42.2651	42.2623	41.7084	42.2333	42.1511	41.7043	42.1427	41.1846	42.3666	41.0951	42.0636	42.6901	41.87	41.4013	42.2602	42.8173	40.9607	42.8061	42.3864	41.9304	41.5856	41.1915	42.2712	42.1496	41.4733	41.7406	42.0619	41.8287	41.9557	41.6652	41.7147	41.4385	41.8503	41.664	42.061	42.4576	42.3898	42.2872	41.9972	41.3896	41.2427	41.386	42.6264
P0151	19.964	18.6347	19.9764	17.7761	17.7175	18.6551	21.9528	21.2688	20.7006	16.8435	18.4507	17.955	16.9323	18.9894	17.6817	17.9732	18.6263	17.6342	19.5978	18.2628	20.458	19.2248	19.806	19.0212	18.7383	19.5083	18.6646	17.6345	26.3146	18.1963	22.2345	18.4627	18.767	20.3981	18.6627	20.2055	20.3287	19.2792	19.2665	18.4518	20.2998	17.4521	21.1742	17.1817	18.6638	17.5028	19.5754	19.1417	18.8066
P0152	34.7384	33.7216	35.8693	35.0913	34.7398	34.1547	35.2859	34.9294	34.2311	35.2662	35.3762	35.2254	35.1883	35.1941	35.2542	34.9045	35.0959	34.8034	35.4072	33.9407	34.5836	35.1912	35.8116	33.6006	34.5961	34.6144	36.2004	34.1804	36.1292	34.741	35.6398	34.5739	33.8169	33.7819	34.5283	35.8103	35.9854	33.7166	34.4365	34.5852	35.6798	35.3016	35.8197	33.752	34.488	34.1499	34.6381	34.6754	35.1102
P0153	35.202	34.8783	35.5626	34.713	35.1249	34.4855	35.182	35.0661	34.7765	35.1992	35.5639	34.6067	35.5331	34.5711	36.101	34.2259	35.4237	34.5115	35.0429	34.5068	35.2674	34.7873	34.5973	34.4027	35.3884	34.8948	34.6534	33.9239	35.3582	34.568	36.2957	35.9259	33.6088	34.2255	34.5713	34.92	34.8599	35.1685	35.3549	35.334	34.8274	35.3192	34.7681	34.22	34.9692	33.5932	34.9515	34.8353	34.8449
P0154	36.5186	36.2889	35.7325	36.9426	36.8337	35.6019	36.6582	35.3849	36.1625	37.2521	35.6425	36.504	35.0849	36.7767	36.4326	35.4194	34.7253	36.3815	35.5916	36.0011	36.349	36.1422	35.9631	36.464	36.369	34.9449	37.6457	35.419	36.3031	36.5381	35.9819	36.805	35.8161	34.8997	36.318	35.0308	36.6119	35.7396	35.1527	37.2651	36.4846	35.752	36.5072	36.7549	35.6318	36.8026	36.2987	35.8319	36.9205
P0155	45.0635	44.6255	45.7294	46.0605	45.2094	45.0141	45.308	45.8829	45.5379	45.537	46.8943	46.2294	45.7009	45.2377	46.832	44.724	44.9816	45.3918	44.8247	46.6634	45.2956	45.3721	45.5259	44.9132	44.9325	46.031	44.8299	45.2726	44.4407	45.3772	44.6672	44.3559	45.6048	46.2335	45.5001	45.0155	46.254	45.257	45.2846	44.2253	45.4734	45.6075	46.4627	45.7609	46.9164	46.1983	45.6922	44.661	45.0602
P0156	43.9329	42.6357	43.5913	44.2778	43.9424	43.502	44.4509	43.4521	42.2237	43.4515	44.0969	43.6625	42.5321	44.0159	44.0284	44.1471	43.564	43.4197	44.3338	44.7359	42.971	43.1254	43.8555	43.1693	43.4558	42.4781	42.9087	43.0054	43.1922	43.8806	43.86	43.5372	42.5887	42.7838	43.0045	43.4074	44.1863	42.2736	42.593	43.508	44.9426	42.5752	43.9054	43.395	44.363	42.6533	42.9942	40.9229	43.3041
P0157	38.3292	36.9027	37.2007	36.6461	36.7627	36.7449	36.9505	38.0872	37.9981	36.8947	37.7244	36.3462	36.6372	37.6065	38.2583	37.3744	36.9609	35.6599	38.4869	37.6995	37.7756	37.5928	38.0959	37.5295	39.5271	36.9161	37.0602	36.8686	38.0343	37.2664	38.4674	36.8515	37.3767	38.0994	36.9467	37.5588	37.9793	37.5095	36.5763	38.4202	37.8899	36.8356	38.2474	37.2769	38.996	36.5301	37.8081	38.5228	37.5477
P0158	7.01798	4.64764	8.80529	5.07062	7.16352	6.98277	10.7209	7.53523	9.72747	5.236	7.38626	4.7078	5.95362	5.98199	7.3794	5.67186	7.64775	6.03445	6.81334	6.74366	6.0902	4.15824	7.46703	5.42317	6.74019	5.44056	7.28779	4.85826	15.1802	7.94924	8.96231	7.75058	5.87522	6.42819	6.77139	7.62212	8.17453	5.64435	7.03831	5.29047	8.59071	5.85874	6.92687	6.45982	7.26308	4.53761	8.20497	4.50818	7.24543
P0159	38.5944	39.753	38.8599	39.3589	39.3683	38.9675	38.7426	39.7445	38.7031	40.4697	39.391	39.3466	39.0522	38.5693	38.8279	38.7739	39.5275	39.4821	39.5243	39.4616	38.8703	40.1233	39.1316	39.0418	38.8613	39.5822	39.2352	38.9289	39.7759	38.9254	38.5771	38.9332	39.1844	40.0339	39.9699	39.0511	39.2433	39.7974	38.9921	39.2905	38.3525	40.087	39.4974	39.1077	38.8133	38.9586	38.9922	39.8496	38.7913
P0160	14.4987	12.1888	15.6275	12.618	16.0832	13.3436	15.072	15.1793	13.5885	12.0151	16.1433	14.3241	13.0671	12.4245	13.7957	13.9208	12.9069	12.1753	14.2211	13.9903	14.2991	13.1843	14.7281	14.164	14.3715	12.711	14.102	11.77	20.5621	13.291	15.5305	14.6179	13.9793	13.2778	13.1171	12.6281	14.6166	14.1064	13.9222	13.2576	14.5732	13.5579	14.2453	13.3703	14.0252	13.9958	15.77	13.3083	15.3772
P0161	40.7992	40.6443	40.2495	40.0366	40.6807	40.4568	39.7851	40.0307	41.8609	40.6743	40.3592	41.0066	40.5021	40.249	40.3809	39.9617	40.3033	39.8877	40.4254	39.852	41.7077	40.7058	40.5049	40.1541	40.3505	40.4991	40.874	40.8163	39.6762	39.9059	40.1525	40.4797	40.4077	39.2011	39.5906	40.6079	39.5862	40.8149	40.4617	40.3177	40.7745	40.2929	40.2133	39.9189	39.825	40.2048	40.2451	39.7602	39.545
P0162	40.26	40.0718	40.4031	39.5874	40.4629	41.169	39.7037	40.3789	41.1638	40.5295	40.4016	40.2118	39.7434	39.705	41.336	39.8533	39.9009	38.3465	40.6586	41.5012	39.9604	40.6299	39.9172	40.3147	40.9412	39.908	41.2517	38.3373	41.5068	41.165	40.6092	40.8966	39.6553	41.1487	41.1944	41.137	41.3859	39.9028	40.8128	40.5853	41.1776	39.9896	39.8139	40.875	39.3858	40.7063	40.5607	39.5599	40.6137
P0163	38.8478	40.5009	39.5598	39.908	40.1361	39.7809	39.4277	40.0306	39.2075	39.8015	39.4252	40.2532	40.0466	39.7809	39.1929	39.6553	39.9964	39.4111	38.856	40.1062	40.9406	40.1018	39.172	39.8136	39.4527	39.6165	39.8577	40.0979	39.1821	39.5822	38.7095	39.2459	39.0676	39.754	39.1872	39.2195	39.5852	38.6635	39.4107	39.5482	38.1523	39.4383	39.6326	39.8915	39.4048	39.8593	39.8909	40.34	39.3427
P0164	30.1754	29.8471	30.1495	30.6336	30.9572	30.0066	30.6496	30.743	30.2573	30.1551	30.854	30.7926	29.8787	30.374	31.2974	29.9505	31.2576	29.9709	30.1029	31.033	30.7577	30.8467	30.5478	30.3345	29.8398	30.6004	30.005	29.8268	30.3611	30.0174	30.9849	32.0882	29.5624	29.9778	30.338	30.892	30.2317	30.6974	29.6033	30.6987	30.3357	29.9175	31.0464	28.8387	30.5393	31.2271	30.2218	30.8418	30.6141
P0165	35.9393	35.3866	34.9238	35.9195	36.4183	35.6339	34.9765	36.5207	35.768	35.7286	36.1922	35.2423	34.9849	36.3494	35.7452	35.26	35.5639	35.5613	34.7557	35.9272	36.4733	36.5227	35.218	35.8015	35.3853	35.8033	35.5592	35.1308	36.5575	35.754	36.3411	35.872	36.5632	35.3635	35.9389	35.5586	35.7624	34.5851	36.5523	35.3147	36.0779	35.0603	35.1483	36.3748	33.9073	36.1288	35.177	36.1018	35.1101
P0166	37.3441	36.7034	37.5682	36.7085	37.8072	36.0721	37.8861	37.8272	37.0637	35.953	37.1563	36.1315	37.6589	36.9431	37.5299	36.3932	36.8846	36.8649	36.99	36.3408	36.9212	36.2525	36.8795	36.6998	36.5454	36.0712	37.2509	36.5882	37.7642	36.4259	37.7132	36.9849	36.387	36.1243	37.2415	36.4569	36.7617	36.6527	37.2549	36.0459	37.2801	36.8112	37.5758	36.5468	37.1436	36.5038	37.3849	36.8322	37.946
P0169	30.3508	28.9846	30.3781	29.1248	30.1358	30.0638	30.0013	29.7031	29.5007	29.0772	30.5837	29.732	30.2546	29.1222	29.8707	28.6613	30.754	29.8648	29.3857	29.7823	29.8343	28.5776	29.4952	29.3409	30.4828	30.444	29.939	28.7373	32.7557	29.0862	30.7384	28.7961	29.5359	29.0831	29.9607	29.8976	30.5711	29.1976	30.3289	28.3936	30.3427	30.072	30.6674	29.7209	29.8456	28.3311	30.3882	29.2163	29.7139
P0170	1.65796	0.493487	2.219	0.535424	2.23051	1.39142	1.78776	1.92686	2.344	0.26611	2.01453	0.943846	1.2108	1.18778	1.0193	1.55777	1.49733	0.473567	1.04655	1.26986	1.85317	0.559495	1.49919	1.77483	1.14305	1.36716	1.47719	0.789923	7.94328	1.83964	2.25048	0.613932	1.48277	1.06882	1.11354	0.716186	1.8885	1.15845	1.85451	1.74716	1.71567	1.00485	2.43569	1.07623	1.79517	0.997184	1.47251	0.826225	1.38073
P0171	41.4392	40.9644	41.0935	41.8505	41.5121	41.2911	41.1339	41.0804	40.9684	42.132	41.3633	41.5507	41.3509	41.0022	41.794	41.2275	41.1411	42.3531	41.3886	41.2809	40.552	41.969	41.4138	41.1373	41.2611	41.977	41.7704	41.4665	41.5199	41.5286	41.0306	41.9244	41.2555	41.3502	41.3762	41.1225	41.2876	42.2511	40.6096	41.52	41.2073	41.6614	42.0189	42.003	41.4181	41.4131	41.2296	41.56	40.9452
P0172	2.70623	2.21146	2.51165	2.19271	3.68625	2.16705	3.91154	3.51152	4.36549	1.36033	3.25974	1.97338	2.24517	1.9093	3.78005	3.00489	2.98633	2.25393	3.05098	3.50217	2.63218	1.96191	3.10842	2.31637	2.55039	2.8113	2.948	2.13388	6.75474	3.26022	4.1409	2.44227	3.1939	2.85966	2.15938	2.96726	2.50366	3.55872	2.4011	2.36692	3.61108	2.66498	4.09436	2.98866	3.73748	2.81123	2.70642	2.46485	2.47776
P0173	43.038	42.8263	43.2352	41.7545	42.9965	42.6642	43.6399	42.5431	44.3227	43.1357	42.876	41.7445	42.9296	41.7495	41.8881	43.0325	41.8668	42.8146	42.5549	41.9705	42.0668	41.9042	42.7256	42.5015	41.833	42.3835	43.7465	42.728	42.9511	42.4906	42.1324	42.4182	42.4055	41.5271	43.0948	42.5983	43.7885	41.3268	41.9816	41.0813	42.8985	41.7222	43.1672	43.5779	42.3346	42.0092	42.339	41.2731	42.1355
P0174	22.0267	22.2777	22.3137	22.1298	22.6915	22.3555	22.3927	21.7639	21.9182	21.7506	22.5893	22.2394	22.0543	21.6136	21.9653	22.4057	21.7823	21.9117	22.72	21.7044	22.3336	22.2142	21.9193	21.8702	22.0799	22.5011	21.3906	22.8171	22.1489	22.1847	22.3933	22.3872	22.9277	22.116	21.9292	22.2997	22.5125	22.2874	21.6473	21.7011	21.9068	22.1607	22.4626	22.5741	21.8718	21.6346	21.9165	22.0977	21.9451
P0175	25.9434	25.4156	26.243	25.8721	25.7105	25.7159	26.3659	25.7944	26.5576	25.4665	25.5401	25.272	25.1118	24.7106	26.0623	25.9	25.715	24.8281	25.7642	25.001	26.3028	25.2234	26.1664	25.0516	25.717	25.9729	25.0786	25.4467	27.6762	24.5345	27.0394	25.2048	25.7878	25.3789	25.5807	25.3468	26.3501	24.3864	25.6042	24.7521	25.8415	26.4499	27.0431	26.0386	25.5154	25.0484	25.7838	25.1032	26.0745
P0176	34.3591	35.4461	35.2276	35.0171	34.5715	34.808	34.6812	34.503	34.3992	34.082	35.1355	34.2816	34.5192	34.2099	34.4148	35.6968	34.8817	35.1204	34.612	34.9927	34.4051	33.9386	34.5136	35.4178	34.8201	34.9572	35.4295	34.8315	34.3646	34.5455	34.7108	34.864	34.5261	34.9066	34.2413	35.2485	34.8429	35.3329	34.5066	34.6621	34.481	35.3585	34.8406	34.938	34.8363	35.1655	34.9786	34.4489	34.8043
P0177	38.9541	39.4177	39.7554	38.7266	39.1473	38.3847	39.4088	39.6684	39.0722	38.9692	39.9918	38.9085	38.6289	37.9769	39.5062	38.7048	38.4685	38.004	39.7013	37.4583	39.7693	38.84	38.6821	39.7229	39.9118	37.9064	40.0748	38.7336	38.9463	38.5104	38.8883	39.7634	38.9045	38.8431	38.4944	38.6392	37.8131	39.6635	39.0883	39.3135	38.7593	38.8385	39.8397	39.2161	38.8458	40.191	38.3687	38.6979	37.1212
P0178	40.979	41.4803	40.9347	39.8568	42.0921	40.8635	40.5901	41.4178	42.2275	40.4128	41.4884	41.1326	41.5956	41.6949	40.7668	41.4196	41.3597	40.3039	41.7627	40.9876	40.5636	41.0138	42.0393	40.9981	41.1564	40.2136	41.2367	41.3889	41.9054	41.0326	41.335	40.1847	41.845	41.6772	41.2865	41.4639	40.9059	41.6614	40.9943	40.1874	41.3463	40.6458	41.9528	41.2774	41.426	40.6412	42.0248	41.1717	40.9808
P0183	8.36714	6.37475	8.86955	6.98089	8.72168	6.67861	8.63965	9.93775	8.49748	5.96412	7.93096	7.46786	7.47813	7.60856	8.51469	7.54044	8.53399	5.74214	6.72291	9.54219	7.15283	6.15164	10.4378	6.69979	7.80527	8.10049	7.12396	6.25653	15.4274	8.54591	9.98156	7.01312	7.17239	8.04746	8.42833	6.37822	9.74689	6.95312	8.70743	7.09835	8.76886	8.0223	9.39572	7.40919	9.63284	6.35149	9.41302	6.69435	8.03826
P0184	31.0153	31.1526	31.0854	30.5044	31.2327	30.784	30.8495	30.449	30.7491	31.1552	31.3231	31.0115	31.1005	30.582	31.7071	31.2275	31.294	30.9046	30.7098	31.6622	31.7507	31.2843	31.3296	31.0227	30.729	30.7881	31.8557	31.4363	31.9163	31.2842	31.7399	31.2525	31.4108	31.4197	31.6427	30.7234	31.5096	30.7805	31.7698	31.6552	31.3795	31.5993	31.766	31.0986	32.036	31.9826	31.0661	31.3226	31.2489
P0186	21.1511	19.6298	20.8551	19.5668	20.8965	20.6527	21.072	21.1444	20.4225	18.7764	20.5061	21.8132	20.0463	18.9999	21.5957	19.3295	21.1464	19.4572	20.449	19.4204	20.6007	19.0782	21.6827	20.5206	21.4136	21.2671	22.1648	19.2271	24.3335	20.3604	21.5985	20.4419	19.7607	20.031	19.7031	19.6787	22.0016	20.2195	20.9986	19.893	21.4316	19.926	19.4877	20.2963	21.0779	19.7054	21.6708	20.0129	19.8822
P0188	40.2994	40.1332	40.2582	39.6902	41.2057	39.25	40.1161	38.9366	39.9761	42.0828	39.2307	40.5133	40.6742	39.7802	38.9672	40.1205	40.6534	40.2041	40.6657	39.268	41.8932	40.0344	41.6496	40.0047	40.7335	39.8997	41.1645	40.1223	40.1449	40.0739	40.2621	40.0973	40.9687	40.5725	41.2017	39.1798	39.6893	40.2377	40.1316	40.8628	40.7145	40.9913	39.8521	39.3289	40.5976	40.3068	39.4575	40.1839	40.621
P0189	41.6887	42.1237	41.8378	42.1823	42.1614	41.026	41.6828	42.2914	41.3318	41.6006	41.5988	42.1016	42.127	41.867	42.5093	42.1622	42.7083	40.9686	42.0197	40.4272	42.8927	42.0441	42.7958	42.0064	42.1333	41.0975	42.3432	40.7066	42.656	41.918	41.3448	42.2781	41.6772	41.4611	42.0795	41.0769	43.0334	43.1023	41.134	40.5059	41.0542	41.2622	41.4281	41.645	41.6774	41.2825	42.1212	42.1457	42.1305
P0190	29.3359	28.8696	30.0648	30.0324	30.8583	28.738	30.3457	29.1464	30.3869	27.3089	30.4526	29.4399	29.5727	29.4539	29.2532	29.7762	29.6982	30.0643	30.7804	30.2033	29.2274	28.5756	31.2938	28.6531	29.9249	29.7933	29.7501	28.4719	30.1011	29.6428	29.4829	30.3165	29.9045	30.2093	29.7323	29.627	29.3213	28.9713	29.9015	29.6021	28.9493	29.8134	29.9299	29.0553	30.1054	28.1116	30.1706	29.0013	29.2236
P0191	30.9415	30.2758	30.7021	29.9993	31.722	30.1508	32.787	29.3556	31.2161	28.5314	29.4577	29.6585	29.2303	30.9509	29.5029	29.8827	29.7926	29.316	29.1014	28.9723	29.6862	29.1311	29.4239	29.826	30.1553	30.164	29.8313	30.1147	32.2769	29.6475	28.9323	29.655	29.7115	29.6978	30.1318	29.8581	30.1676	29.568	29.4971	30.3587	30.7985	30.4466	30.2284	28.9919	31.0907	29.0121	29.2401	29.5988	28.7952
P0192	34.2059	34.5587	34.6906	34.9897	35.0059	34.5673	35.4316	35.299	34.5699	35.1192	35.2357	34.8633	34.4173	34.7676	34.1945	34.4873	34.9177	34.0776	34.7409	34.4318	33.8557	34.5704	34.9173	34.8301	35.3503	34.7518	33.9782	34.643	34.2459	34.9069	34.7604	34.6785	34.4106	34.8436	34.7317	34.2107	34.5694	35.6263	34.6305	34.6365	34.4061	34.8348	34.3289	34.914	34.6274	35.1704	34.0071	34.7145	34.6123
P0193	5.11935	2.17131	5.18381	3.74308	4.62123	3.48413	5.60881	5.29401	4.2975	1.97079	3.7706	4.26365	2.49131	2.37938	4.04692	3.61656	3.48112	3.01962	2.89928	4.15746	3.01335	2.72013	3.45897	4.08834	4.4253	1.82256	3.2127	2.10958	12.2109	3.1929	5.96788	3.60945	3.09821	3.27601	2.27071	3.08403	4.91749	2.4791	4.15898	3.83713	5.03435	2.44784	4.98253	4.34168	5.19117	2.69964	4.22846	2.84158	4.0829
P0194	24.1062	23.3695	24.75	23.7218	24.807	24.7431	25.444	24.0424	23.9303	24.0115	24.9433	24.2576	22.9946	23.0937	24.142	23.2599	24.3573	24.4278	25.1819	24.9208	24.814	22.1455	24.7231	23.9093	24.5719	24.6197	24.2615	24.1824	25.9933	24.0208	26.0715	23.6483	24.502	25.0921	24.128	24.0731	25.1089	23.8069	24.3035	25.1863	25.0166	24.8249	24.1169	23.8769	23.8576	23.7721	24.2159	23.9664	24.2091
P0196	16.0534	14.2058	15.4195	14.1472	17.0442	14.8046	15.796	15.8992	16.1245	13.5189	15.7151	13.6451	15.5136	14.2476	15.7301	14.5464	15.5637	14.1264	14.335	15.5176	14.8866	13.8093	15.3335	15.6638	15.6408	16.2064	15.4307	14.1439	20.7942	13.5026	17.6037	15.4378	13.8074	15.179	15.3125	14.684	16.6603	13.9014	16.2912	15.1132	16.7673	15.7793	16.6934	13.578	15.168	15.4224	14.5367	14.2336	16.1693
P0198	37.491	36.8665	36.8651	36.8134	37.872	35.2657	38.4688	35.9894	38.8563	37.5635	37.4479	36.3661	38.6992	36.6045	36.6021	36.1963	36.603	37.5392	37.8978	37.0949	38.512	37.1518	36.8154	37.1657	36.396	37.0979	36.2451	37.7905	36.7775	37.389	37.0638	36.2872	36.9254	37.6069	36.3366	37.4309	37.8579	37.4035	36.176	38.0965	37.4903	37.1359	37.207	35.9097	37.906	37.1524	37.5899	35.9066	35.8274
P0199	34.0273	34.3738	35.5093	34.2856	34.4748	34.5932	36.1165	35.6504	34.7886	33.7478	35.2043	33.5478	33.2756	33.8944	34.9338	34.1815	33.8497	34.0828	34.2386	34.8791	34.1975	33.7578	35.1467	33.8991	34.5246	34.7661	34.872	33.7662	37.399	35.1836	35.6327	34.2079	34.8014	34.2117	34.5224	35.3963	34.7841	34.8307	34.3718	34.1782	34.4839	34.4371	34.9173	34.6781	34.7147	34.149	35.5124	33.9374	34.7393
P0200	29.7326	27.6643	29.8692	27.8869	28.5331	28.799	30.3619	29.5953	28.8119	28.4436	27.0667	28.3583	28.1528	27.6377	28.2504	29.2632	29.2882	27.811	28.033	28.4387	28.5461	28.6956	30.5659	29.2261	28.1997	28.2287	28.1118	27.5447	30.426	28.0048	29.3845	29.4133	28.4927	27.4745	28.7919	26.9025	30.2187	27.7393	28.7494	28.1943	29.2749	28.3096	28.4525	27.9784	28.4282	27.8513	29.8781	27.6712	30.6982
P0201	28.2194	28.8507	27.9621	28.4673	27.731	28.487	29.1219	28.0884	29.0478	27.6047	27.4302	27.3582	26.6331	27.5779	28.6474	28.8839	28.1965	28.1182	27.499	27.3302	27.7301	28.6977	27.3496	28.0333	28.4142	27.7486	27.6551	26.7368	27.1606	27.9083	28.2623	27.4715	27.3638	27.7609	28.0123	26.8151	27.837	27.9225	27.0483	27.5579	28.2588	27.3742	27.2952	28.5194	27.3768	28.2591	28.2324	28.0969	26.7938
P0202	39.2753	37.8743	39.1167	39.3915	39.3186	38.1508	38.9742	39.3537	38.7288	38.1717	40.3764	38.2366	37.1383	38.5557	37.5617	40.0099	38.1984	39.1824	38.7636	37.8728	39.018	38.5642	39.0526	37.1342	38.2425	39.7816	39.6166	38.9	39.6879	39.6466	39.2013	38.1475	39.2168	38.241	37.2859	39.1823	39.0601	39.467	37.9062	37.8908	38.8243	40.141	38.7334	37.5803	39.6093	37.8376	38.7717	37.2614	38.8558
P0203	33.5455	31.823	34.9031	31.824	32.8412	33.9631	32.3483	33.9322	32.2795	31.022	34.3035	32.3779	31.9609	33.5314	32.7894	31.919	32.9908	31.6767	33.5899	33.4302	33.1214	31.8743	32.8166	33.4855	33.3084	31.6363	32.9185	33.4355	38.3142	34.2222	34.0826	32.5621	31.0993	33.0502	32.0858	31.5741	34.6976	31.4802	33.517	32.1278	33.9735	33.7576	32.4809	32.9508	35.0629	32.3893	30.9227	32.1828	33.6556
P0204	30.4624	30.6121	30.6247	30.9067	31.4384	30.1139	30.2543	30.1033	30.7084	30.428	31.0837	30.6612	30.78	30.3402	30.2549	30.426	31.3659	30.6825	30.8245	30.7109	29.71	31.0654	30.4554	31.1387	30.9333	30.6466	30.5109	30.915	30.9175	30.1565	30.6453	30.5106	30.425	30.7159	30.2564	30.0383	30.7484	30.7395	30.4845	30.694	31.242	30.4024	29.7533	30.7613	30.4304	30.9463	30.593	30.0548	29.7951
P0205	40.2111	40.0826	40.8426	40.9539	39.7667	40.2087	40.1888	40.0681	40.1679	40.5775	40.832	41.1922	39.714	40.7215	40.1356	40.5751	39.5346	41.0046	40.2833	40.1154	40.2151	40.8138	39.9442	40.3614	39.671	40.6962	39.9229	41.311	39.7115	41.101	40.3263	40.6422	39.4023	40.828	40.9554	40.4316	40.4375	40.3229	39.5354	40.5661	39.6905	40.632	40.2115	40.9902	40.1465	40.5074	40.0135	40.5023	40.082
P0206	5.95678	5.64183	7.64904	6.40995	6.96163	6.07106	7.34615	6.78454	9.02118	5.94445	6.72787	6.38612	7.62031	6.55205	6.92995	5.73349	7.71513	5.11675	4.8096	6.9206	6.66054	5.44163	8.89971	6.11187	6.83098	5.74159	6.68987	5.61432	12.2576	6.28243	8.60633	5.45802	7.36978	6.62838	6.18615	7.43616	7.17316	5.3035	6.74273	6.06458	8.10911	6.14776	6.08633	4.22316	7.90181	6.24579	8.19599	5.36709	9.12244
P0208	37.5939	38.0622	37.8123	38.395	38.366	38.1286	38.652	37.84	37.7459	38.6148	37.9862	38.1081	37.8204	38.3413	37.4212	37.7749	37.6172	37.6646	38.2525	38.2024	38.7382	38.2277	37.8374	38.5214	37.1374	37.8737	38.5995	37.8058	37.7609	38.0155	38.6083	37.9598	37.7449	38.1755	37.9439	38.0206	37.4884	38.179	38.3353	38.2635	38.2969	37.9819	37.9759	38.3138	37.9297	37.4956	38.2002	37.8452	38.3178
P0209	6.03012	4.71117	7.96986	4.60347	6.27485	5.20884	6.8933	6.96537	7.08989	4.03804	7.41808	6.35186	5.25233	5.42705	6.39701	5.64537	5.41111	5.17695	5.41833	7.81093	6.85479	3.21747	7.30509	5.57495	4.33256	4.8959	6.07817	4.91118	14.4735	5.68886	9.58756	3.98327	4.45339	6.07423	4.77499	6.52839	7.62311	5.13317	6.4725	6.46593	7.09629	6.36786	7.39133	6.14745	6.15062	4.84974	6.14197	4.13562	6.68742
P0210	35.6076	35.4366	36.7023	35.3917	36.1132	36.3696	35.8908	35.7282	36.4034	35.1823	34.6587	34.7126	36.3641	35.95	35.4796	35.8097	36.2369	35.6664	36.4792	36.203	36.5662	35.8118	36.286	34.9019	36.357	35.8311	36.4337	35.1659	35.8899	35.5989	35.9366	35.7847	36.7338	36.1408	35.6866	35.9327	35.8107	35.3295	35.4129	35.1101	35.7955	35.8386	35.7971	35.6365	35.875	35.8933	35.8193	35.2615	35.8298
P0214	23.4887	24.1864	23.6835	23.5459	23.5925	23.676	24.4306	23.5691	24.3544	23.2721	23.5655	23.953	22.8358	23.2529	23.7112	23.3041	23.3991	23.9275	24.0146	23.5141	23.6245	22.9549	23.7721	24.066	23.864	23.7015	23.6691	23.219	24.3354	22.9608	24.6732	23.8599	23.0038	24.2333	23.4866	24.1116	23.7659	23.2582	23.5603	23.0282	24.1937	23.9534	23.8235	23.8533	23.5288	22.8336	23.7571	23.6738	24.0088
P0215	40.0275	41.4092	41.5051	40.8115	41.3004	40.743	40.9711	40.5212	39.9032	40.2839	39.9221	41.8112	41.6329	40.5457	41.1127	40.3612	40.4563	41.3821	41.1171	39.8563	40.7784	40.3955	41.5727	39.6764	40.6737	39.5897	40.5463	40.7964	39.885	39.4866	40.9726	39.8782	40.2027	40.8291	40.4696	40.9497	40.2624	40.5926	40.2511	40.3563	39.3773	40.9021	40.034	40.6004	39.7692	40.1132	40.2331	41.2389	39.8773
P0216	37.7646	37.0014	36.8693	38.9668	37.8562	36.0755	38.3933	37.3937	37.6087	37.7817	38.6958	37.71	37.5794	37.9347	37.3989	37.1763	37.2288	37.1079	37.573	36.6744	37.8462	37.4315	37.6746	37.9792	38.2827	37.285	39.1486	36.3938	38.8497	37.5834	38.2374	37.6469	38.2344	37.2267	37.8387	38.0706	38.8051	37.9076	35.8766	35.7053	37.7337	36.9158	37.4066	37.3481	38.2196	35.988	37.0223	37.3457	36.6202
P0217	41.6354	42.4083	41.2673	42.4353	42.1584	42.0764	40.6835	40.4736	41.8588	40.9599	42.3625	41.3363	42.3455	42.1222	40.3403	41.6885	42.6043	40.4327	41.2473	40.6183	41.3901	42.044	41.3771	40.5565	40.6885	41.4775	40.998	41.67	42.9136	41.1301	42.9276	41.7508	42.3771	42.0793	41.3595	41.8205	42.9179	41.6103	41.5898	41.1938	40.8633	41.0312	41.3954	41.6673	41.089	40.7299	42.8775	40.1472	41.2801
P0218	29.48	31.1817	30.5972	31.3198	30.1515	31.7978	31.6935	30.7344	30.6155	31.0878	31.0066	30.7512	30.211	30.8468	30.3841	31.721	30.7133	30.695	30.5728	30.8155	30.5553	31.5122	30.3176	30.875	29.8866	31.7965	30.0389	31.097	30.6064	30.9116	30.8136	31.5223	30.39	31.277	29.8928	31.1329	30.7439	31.3101	29.9681	30.8988	30.3075	31.4887	30.1347	30.396	30.9135	31.0321	29.4828	30.9996	29.9138
P0219	20.6437	21.241	20.9282	21.213	21.1032	21.2659	22.1709	21.0891	21.3702	20.6697	21.3499	19.6836	20.1242	20.1712	21.83	19.8833	20.498	20.7369	21.1149	20.7678	20.7214	20.2523	20.4252	20.141	20.8665	21.2506	20.5296	19.3683	23.5623	20.5334	21.5077	19.9366	19.9497	20.215	20.2508	20.5279	21.4162	20.4043	21.8899	19.9773	21.6501	21.2767	20.6753	20.5987	20.9337	19.2888	20.6223	19.3014	20.3308
P0220	33.7896	34.0386	35.2973	33.8999	34.3631	34.3628	34.9374	34.0783	35.0754	34.2701	33.9937	34.5627	35.8424	33.8406	35.3068	33.7366	34.0123	34.067	34.4012	33.5138	36.2889	33.6982	33.2052	34.033	34.2424	34.8548	34.4221	33.4098	35.3736	33.9492	35.0136	34.8976	34.2376	33.533	35.2293	34.6746	33.2778	33.9619	33.955	35.1127	35.4331	34.0673	35.7516	34.5069	34.3446	34.4557	33.4696	34.3642	33.9917
P0221	19.1778	18.9155	19.8457	19.4098	19.9862	19.2848	20.4831	19.6074	20.412	19.2137	20.4326	20.0819	19.412	19.8668	20.2218	18.862	19.8695	19.5472	19.3466	19.1528	19.6184	18.4094	20.5659	19.4108	20.1497	19.4487	20.2641	19.2061	22.9683	20.026	20.9122	19.1571	19.561	19.0201	20.2301	20.5881	20.5004	19.2001	20.2711	19.882	20.2171	19.199	20.0079	19.5808	19.9766	18.7449	19.7887	18.314	19.68
P0222	29.6035	29.6025	29.9448	30.8139	30.8806	29.9317	29.7966	29.7172	29.9165	29.6732	30.0699	29.9864	30.609	30.1285	29.3128	30.6089	29.8416	30.1271	29.2559	30.5264	29.5747	29.5318	29.6677	30.2516	30.2762	29.6739	30.9513	29.8304	29.8903	29.667	30.0634	31.0099	30.4309	29.7042	30.0645	30.9946	30.529	29.3685	30.6447	30.849	31.1178	29.2397	28.9383	29.6435	30.1305	29.1467	29.9774	30.545	30.3123
P0227	26.2859	26.4558	26.7776	25.1467	26.1383	25.8329	26.0588	25.6736	25.9228	26.9078	25.7475	26.3883	25.8735	25.0335	25.6047	25.6187	25.7223	25.5575	26.2376	24.955	25.8945	27.2342	26.2494	26.3924	25.932	25.5278	27.5534	26.4839	25.2307	25.6539	26.606	25.3657	26.6266	26.1693	25.7586	25.9051	24.934	25.8784	26.3151	26.4467	26.007	26.0656	26.8518	26.5196	26.3458	26.5601	25.4022	25.4162	26.7258
P0228	33.3336	33.1655	33.6767	34.4725	33.665	34.2969	34.7162	33.4522	33.4492	34.2056	32.8687	33.9179	33.898	34.1073	33.6865	34.3144	33.4019	33.5783	33.607	33.7235	33.6605	34.2625	34.0752	33.9572	33.8461	33.2881	33.8738	33.7679	34.5008	33.1086	33.279	34.1635	33.947	33.5695	33.6475	33.2901	34.218	33.2908	33.9966	34.1265	33.6184	33.8236	33.977	33.2231	32.9029	33.1942	34.3729	33.8443	33.1955
P0230	20.1124	19.2527	20.1681	19.3419	19.4598	18.3875	19.9311	20.2723	19.9178	20.3545	20.0258	20.0933	19.7128	18.2657	20.8288	19.3503	20.4566	20.0988	20.6638	19.4144	18.7046	18.4526	19.7383	19.4666	19.7736	20.467	19.2586	19.292	23.0945	20.1789	20.5596	18.1564	19.4619	20.2251	20.2502	18.2325	19.6156	19.102	19.754	19.1361	19.7482	19.6329	18.412	18.8703	18.7514	18.9889	19.5023	19.3178	19.9885
P0235	47.0709	45.6795	46.0048	45.8004	46.9322	45.9494	47.0316	46.4038	46.1491	45.5298	46.7542	46.3688	46.6495	46.3588	45.6694	45.7162	46.3652	46.6189	45.9635	46.4498	46.899	46.0853	45.3991	46.044	45.6964	45.9077	46.8719	44.8286	46.3337	46.9165	47.4421	46.5432	45.6349	46.0724	46.3195	46.1438	46.6918	45.0237	46.3206	46.0295	46.6841	46.7792	46.7295	44.9449	46.299	46.7249	46.4676	45.7732	46.1538
P0236	39.8735	39.73	41.2456	39.7567	40.6169	38.9344	41.4997	40.3312	40.1747	41.2326	39.8319	39.9617	40.123	39.987	40.9423	38.5241	41.3939	40.1358	40.7156	39.9627	40.5681	39.8205	40.91	40.3663	41.1355	39.8811	40.6572	39.0637	40.8846	39.4929	40.8413	40.5212	41.6881	39.7521	39.4204	39.6928	41.6417	40.5435	40.1714	39.8482	40.6242	39.4765	40.307	39.8537	40.6989	39.5279	40.2319	40.5019	40.4436
P0237	21.4794	20.7369	21.8407	21.2111	21.1608	20.1276	21.5096	20.7362	22.0236	20.4851	21.5222	20.1503	20.2298	20.3346	21.1699	21.1709	20.7063	19.8987	21.152	21.9983	21.8128	20.2033	21.5532	20.8168	21.7979	21.3334	20.8599	20.4627	24.7508	21.423	22.5244	20.0542	21.1248	21.4421	20.5127	20.9208	21.9345	20.0734	20.7885	20.7115	21.3674	21.2948	21.7672	20.2147	21.4283	20.6235	20.7728	19.4836	20.8478
P0238	35.6833	35.9025	36.3726	35.5827	35.8544	35.7524	36.5267	35.9414	36.0421	35.5095	36.2334	36.082	36.0406	34.7414	36.2347	35.9554	35.5545	35.7802	36.1268	35.9203	36.2664	35.3377	36.2448	36.5145	35.98	34.6414	35.2484	35.4921	38.2374	35.2638	36.4639	35.495	35.6042	35.861	35.2173	35.5947	35.378	35.5478	36.9873	35.485	36.3316	35.8926	36.245	34.9458	35.8968	35.1944	36.3541	35.7036	36.8269
P0239	27.6843	25.022	27.2912	26.5653	27.6046	27.7254	28.2386	27.1962	28.1918	27.0951	27.6232	27.4671	26.931	27.1376	28.9431	26.6698	27.9129	26.3616	27.1452	26.8005	27.0655	25.4502	27.6859	26.9551	28.3403	25.6587	26.7844	26.7189	31.8846	28.1017	28.2223	27.455	26.6696	27.9691	28.8682	27.6264	28.6119	26.6451	27.3027	25.6912	27.7574	28.056	27.677	27.8707	27.9855	27.0904	28.3565	26.0876	26.9372
P0240	30.5335	30.6922	31.6222	30.2631	31.469	30.6126	30.3498	30.9918	31.9708	30.2964	30.9125	29.6529	30.9463	30.6185	30.4251	30.1581	31.6657	29.5249	30.6146	30.4117	30.5885	30.3259	30.1798	30.852	30.8201	30.0856	30.2044	30.9866	30.7447	30.4419	30.329	29.6007	31.1449	29.5274	31.053	31.2382	29.8308	30.609	30.8342	30.3723	29.6103	29.5797	30.2985	29.3456	30.5974	30.058	30.4449	31.3011	30.0681
P0018	15.549	13.7598	15.9464	14.4361	14.8169	14.616	17.0093	16.5078	16.9142	13.1865	15.4191	13.5895	15.2274	14.3542	14.7184	14.4556	16.5691	13.8112	14.298	15.2771	15.0601	13.4077	15.0221	14.8378	14.1914	13.7722	14.7574	13.0772	20.5375	15.2979	17.9425	14.1419	14.4012	14.9821	14.9617	15.0854	16.5691	14.501	15.6237	14.6836	15.6676	14.4278	15.8649	15.3652	15.5084	13.6759	15.662	13.8216	16.4034
P0112	39.0764	39.7771	38.8459	38.0929	39.5955	39.0496	38.8086	38.1735	39.3348	38.7816	38.2262	38.4431	38.7909	39.6575	38.6701	38.6031	40.4036	38.5051	38.6255	38.8204	39.1186	39.483	39.4484	39.2358	39.7387	39.2368	39.439	38.5782	39.0557	39.0719	39.3514	38.7898	39.3801	39.0002	38.7556	38.1766	38.912	38.5112	39.4563	39.1543	38.9579	38.8793	39.9807	39.1473	39.4435	38.9866	39.6431	37.7692	38.7547
P0148	18.5952	18.3252	19.0636	17.1932	18.143	18.3875	19.0975	17.8722	17.9408	17.8228	18.4836	17.5515	17.8015	17.7063	18.4978	18.0833	17.6125	17.7018	16.9601	18.1257	18.4514	18.8663	18.4156	16.9996	18.1816	18.9866	17.494	17.4994	17.9855	18.5999	18.4641	17.6761	17.9964	17.0377	17.9967	17.291	18.6985	17.2183	17.279	17.5317	18.9497	17.7949	17.622	16.7947	18.2208	17.5977	19.3264	16.8156	17.3929
P0179	29.0257	27.5598	28.6645	28.4014	28.3574	27.9491	28.9281	29.1684	29.0497	28.2676	28.9161	28.3533	28.6314	28.6007	28.5084	28.0812	28.9593	27.0521	28.4957	28.4677	28.1924	27.0542	28.5777	28.187	29.0996	27.2609	28.4192	26.7532	30.7389	28.1353	29.528	28.5554	28.3317	28.511	28.4802	27.8129	28.278	28.161	28.7123	28.5324	29.2163	28.3627	28.6516	27.5211	28.8221	27.9119	28.6345	28.0157	28.0227
P0181	1.44557	0.423119	0.738973	0.903399	1.92109	0.852424	1.96304	0.602375	1.51075	0.796848	1.72672	0.606184	0.997754	0.865672	0.448119	1.21297	0.974026	0.488644	0.785637	0.96333	1.42212	1.09399	1.33403	0.86024	0.519336	1.18688	1.04385	0.186027	4.69537	0.756667	1.68374	0.588438	0.643923	0.66984	0.663466	0.860898	0.82914	0.761333	1.2039	0.94345	1.51143	0.904306	2.15572	0.808821	0.963545	0.703189	0.766273	0.749902	1.10395
P0187	37.0822	35.8355	36.8795	36.9685	36.6023	35.5682	37.3368	36.0453	37.0183	36.4241	36.1746	35.5874	36.3211	36.7076	36.267	36.1819	36.9259	36.1327	36.6149	36.0669	37.2918	36.1659	36.2928	36.1922	35.7864	36.4329	36.0396	36.1405	37.4881	36.8416	37.1363	35.7247	36.1728	35.5168	36.6562	35.9515	36.0146	36.2933	36.1051	36.2922	36.2579	36.4944	37.1992	35.9477	36.7997	35.6011	36.5743	35.3244	36.6122
P0195	8.75011	7.8907	9.5932	8.61889	10.5955	8.43888	10.6446	10.0868	10.3306	7.07141	9.86563	8.0709	9.29422	7.7547	9.12282	7.93766	9.11312	8.02534	8.37601	10.2556	8.55204	7.626	9.61463	8.20853	8.70871	8.81395	9.37209	8.32637	14.3449	9.85072	11.0834	8.03787	8.36034	9.23981	8.4557	8.88115	10.5716	8.04629	10.1863	8.09959	10.8467	8.7278	9.94893	8.66724	9.4367	8.63533	9.65273	8.59566	8.87271
P0212	0	0.0584705	0.23151	0.18027	0.183419	0.123598	0.0513859	0.035926	0.101405	0	0.120084	0.0315527	0.110742	0.049202	0	0.112433	0.024629	0	0	0	0.0347266	0	0.252086	0.229856	0.0499158	0.0844912	0.0216752	0	1.90378	0	0.139491	0.18726	0	0.0652052	0.0599615	0.195367	0.354481	0.078086	0.191588	0.0732422	0.649038	0	0.203518	0	0.0695831	0	0.0117918	0.0374042	0
P0080	26.4665	25.0698	26.9612	26.5066	26.0008	25.5721	28.343	27.8248	27.0415	26.2822	28.9509	26.6515	25.7181	25.1364	26.3851	27.6933	26.4077	27.6179	26.5754	27.1734	27.8337	25.3258	27.7005	25.8876	25.9666	26.8048	26.0035	24.7979	30.4365	25.7802	27.8702	26.0182	26.553	25.3958	25.4895	27.1944	27.3548	26.1296	26.1286	25.928	28.8327	25.5823	27.2125	25.8388	27.7651	25.6229	26.854	26.3928	26.9495
P0122	47.4549	46.3722	47.9328	46.4081	47.3852	46.8015	47.616	46.8307	47.8639	46.5365	47.5825	46.8348	47.8816	46.4956	46.5415	47.0676	47.9408	45.7218	48.0739	46.2004	47.2089	46.0455	46.8087	46.6182	47.0267	47.6789	46.6689	47.5762	47.5197	45.8688	46.9898	47.0978	47.2886	46.7095	48.1381	46.9832	47.3133	45.3908	48.0016	46.6629	47.3985	46.0864	46.5539	46.3726	47.6273	46.7713	47.0289	46.6149	48.1187
P0125	1.87363	0.947977	2.07391	1.37434	2.51994	1.13294	2.07896	1.81808	2.71595	1.5901	2.56338	1.33952	1.34753	0.801539	1.09717	1.23731	1.385	1.63968	1.42936	1.9104	1.4622	1.77559	2.29328	1.45414	1.80201	0.87156	2.04099	0.981592	7.3879	1.72916	3.23612	1.46306	1.40605	2.09748	1.49596	1.63417	2.47538	0.922198	2.10981	1.37438	2.47918	1.23511	2.58999	1.99018	1.98122	1.02391	2.56697	1.38211	1.8519
P0167	27.3494	28.3763	27.8364	27.1104	27.8747	28.1044	27.8841	28.1564	27.8136	28.1606	28.0369	27.0075	27.3041	27.2709	27.3284	28.0662	29.1229	28.1883	27.8874	27.7102	26.8536	27.4484	27.3557	27.7253	27.0019	28.3704	27.1101	27.3361	27.3932	27.0339	28.6419	27.5086	27.5428	27.5444	27.6034	28.207	27.8185	28.2408	27.8133	27.0744	27.2345	28.2582	28.5322	27.4224	27.6819	27.9603	28.1922	26.431	27.5977
P0182	44.2069	43.259	44.6679	44.0053	44.3923	44.0044	44.1545	43.983	43.6417	43.159	45.1663	45.0095	44.2748	44.287	44.1982	43.6368	42.5818	42.6884	43.6042	42.9529	44.025	43.7256	44.663	43.9605	43.6484	43.4156	44.5628	43.4535	43.672	43.5989	43.8319	45.8084	44.1354	44.0483	44.1728	45.1269	43.0563	43.7277	43.7412	43.9983	44.3755	44.0374	43.7739	44.2795	43.6552	44.7076	43.2889	44.1192	44.2374
P0224	20.0386	17.6937	19.3968	19.2025	19.8234	20.4599	21.773	19.8087	21.2245	18.2812	21.4473	18.465	19.5739	19.5355	20.3385	18.3523	20.5108	18.8542	18.0019	20.0129	20.8476	19.6989	21.5042	20.6055	19.6052	19.8391	18.4516	19.1418	24.2401	18.3876	21.5897	19.3994	19.6836	19.414	19.1668	20.4216	20.8022	19.2118	20.2206	19.1396	21.493	20.7329	19.5524	19.3441	20.0971	19.3805	20.912	18.2201	20.21
P0225	26.0056	26.2722	25.9364	25.9015	26.1497	26.4288	25.9058	25.1238	25.481	25.7313	26.0408	26.175	25.8438	25.8443	25.5747	25.5464	26.2591	26.2154	25.8738	25.7827	25.9088	25.611	25.4305	26.2583	26.984	25.7686	25.3805	25.5822	26.4379	26.1488	26.1479	25.8893	26.46	25.8226	26.2914	24.9107	26.0195	25.6103	26.1757	25.0929	24.9521	25.3352	25.3801	25.5717	25.9947	26.0113	25.7886	26.1219	25.053
P0231	45.965	46.093	46.9026	45.6841	46.8574	46.312	44.7414	45.9505	45.5922	47.1311	45.6837	46.5969	46.0451	46.0047	45.69	45.7404	44.9795	46.4556	45.1437	45.3956	44.9663	45.786	45.912	45.5402	46.322	45.9775	45.4734	46.3838	45.6858	46.6153	45.6079	46.4618	45.0515	46.6437	44.9977	45.9915	44.0362	46.7326	46.4162	46.5882	45.7214	46.7693	45.2004	46.0023	45.7777	47.0793	46.4369	45.2699	45.3539
P0233	16.709	15.4307	16.9426	16.0188	18.4697	16.5324	18.611	16.3983	17.3377	14.777	18.2474	15.221	16.2274	16.0183	17.1527	16.6346	16.7942	15.5583	16.6324	17.4075	17.6846	16.6038	17.1595	16.643	16.0661	16.2314	16.9362	15.4447	22.1755	16.3126	18.883	16.5653	17.2788	15.1322	17.6385	15.4644	18.2219	15.5587	16.9952	16.8925	16.5763	17.3271	17.1433	16.8231	17.9847	15.7553	17.0538	15.7156	17.0841
P0093	29.3401	28.452	28.2757	28.0807	30.1519	28.9821	29.7788	28.6702	28.4343	29.3221	28.5234	28.4779	28.8042	28.9058	29.4336	27.8522	28.6594	27.7777	28.4661	29.7784	29.5322	29.0657	28.9199	28.5003	29.1587	29.5882	28.4838	27.8809	29.6121	28.1339	29.3817	28.9906	29.357	29.664	28.254	28.4904	29.3371	28.2116	29.6213	28.9697	29.2487	28.7678	28.5629	29.4973	28.4954	28.6671	28.8877	28.524	28.9272
P0168	30.6437	30.347	31.2828	30.5495	31.2743	30.4789	33.5376	31.5111	29.9652	29.9138	31.6173	30.7102	30.0059	31.0576	30.2551	30.6694	32.0933	30.921	30.8117	31.1575	30.721	30.7217	31.5364	30.1931	31.1952	29.4514	32.1185	30.2117	33.6454	30.6964	32.8359	28.7153	30.4627	31.7593	30.8121	30.1188	31.7318	31.3863	30.656	30.8035	31.7555	29.9368	31.2693	29.3924	31.0725	31.0278	31.4298	29.6926	31.3713
[truncated: 4,996 more columns]

## Sheet: e
	(Avg-) 173.851	(Avg-) 174.195	(Avg-) 174.539	(Avg-) 174.882	(Avg-) 175.226	(Avg-) 175.57	(Avg-) 175.914	(Avg-) 176.258	(Avg-) 176.601	(Avg-) 176.945	(Avg-) 177.289	(Avg-) 177.632	(Avg-) 177.976	(Avg-) 178.32	(Avg-) 178.664	(Avg-) 179.007	(Avg-) 179.351	(Avg-) 179.695	(Avg-) 180.038	(Avg-) 180.382	(Avg-) 180.726	(Avg-) 181.069	(Avg-) 181.413	(Avg-) 181.756	(Avg-) 182.1	(Avg-) 182.444	(Avg-) 182.787	(Avg-) 183.131	(Avg-) 183.474	(Avg-) 183.818	(Avg-) 184.161	(Avg-) 184.505	(Avg-) 184.848	(Avg-) 185.192	(Avg-) 185.535	(Avg-) 185.879	(Avg-) 186.222	(Avg-) 186.566	(Avg-) 186.909	(Avg-) 187.253	(Avg-) 187.596	(Avg-) 187.94	(Avg-) 188.283	(Avg-) 188.627	(Avg-) 188.97	(Avg-) 189.313	(Avg-) 189.657	(Avg-) 190	(Avg-) 190.344
P0008	-0.776821	-1.50941	-1.70788	-2.90827	-1.15698	-1.49194	-0.373728	-1.14859	-1.67925	-0.639807	-1.89361	-0.465684	-0.787124	-1.58941	-2.51538	-2.75807	-1.48667	-0.601828	-0.299553	0.133874	-1.28311	-2.29559	-2.611	-1.31167	-0.355149	-0.64125	-1.11248	-1.64527	1.29166	-1.93379	-0.511466	-1.90594	-1.34645	-1.58056	-0.438014	-1.69188	-0.314943	-0.981465	-2.02774	-0.402851	-1.92228	-0.853769	-1.00627	-0.0909239	-0.738416	-0.847409	-1.61147	-0.111515	-3.18243
P0011	-3.0944	-3.4829	-2.3762	-3.47675	-1.35816	-2.62573	-1.11118	-2.62588	-1.28933	-2.76212	-2.64663	-4.47386	-2.29019	-3.9083	-2.32967	-3.26443	-2.02851	-3.71284	-2.2065	-2.22948	-1.94049	-2.14203	-1.70221	-2.1683	-2.32897	-2.65333	-2.38306	-3.88922	-0.231539	-3.02019	-1.17601	-3.11683	-2.5285	-2.71716	-3.46679	-2.80876	-1.54227	-1.51193	-2.46416	-1.71373	-1.82366	-1.91384	-2.69093	-2.02653	-2.18484	-4.29801	-1.96207	-2.53439	-3.10995
P0016	-6.00432	-7.36965	-10.1339	-6.05032	-5.83349	-9.01857	-3.52951	-6.44569	-3.95618	-6.41396	-2.60941	-5.11306	-7.13515	-5.82469	-6.28083	-3.62467	-7.15063	-5.75101	-8.23301	-7.53237	-3.39344	-9.82073	-2.02004	-7.08518	-4.25154	-6.83816	-3.6646	-8.09965	-0.14249	-7.43846	-4.2352	-6.09739	-6.33751	-6.80622	-5.25636	-7.02063	-2.66399	-7.72181	-7.68425	-6.04857	-6.64143	-4.49775	-3.37618	-5.01303	-7.19687	-5.51617	-5.61897	-5.88971	-6.7696
P0024	22.6125	30.5379	23.6513	25.0999	24.9139	26.7788	21.0628	19.8278	15.7129	25.7711	21.7871	26.1498	25.8176	26.5474	26.9264	32.1023	28.0329	27.7124	23.6934	29.9709	28.1675	27.6694	24.113	29.8852	27.8205	28.845	20.8614	25.5661	12.9649	27.0472	22.3565	26.876	28.7673	24.359	24.4809	22.8594	25.2556	29.7729	25.8049	23.7455	22.2479	25.0663	26.8024	28.8475	22.4376	31.7539	20.9696	24.4806	27.8273
P0032	-3.25842	-2.50987	-1.96015	-2.06651	-2.06733	-2.19959	-1.894	-2.09966	-1.3726	-2.17168	-1.44498	-2.12534	-1.84415	-1.73323	-2.4685	-2.17928	-2.69202	-1.9142	-1.30731	-1.88987	-2.06869	-2.53896	-2.90536	-1.66137	-2.00192	-1.65215	-3.89715	-1.85065	0.52801	-3.88393	-1.25224	-3.71609	-3.94458	-1.37806	-1.5095	0.0746727	-1.1911	-1.48366	-0.905595	-1.13651	-1.73103	-1.26128	-2.5928	-1.73058	-1.68081	-3.38543	-1.65437	-2.70642	-1.38169
P0060	5.55012	3.78791	5.77811	6.71855	4.40756	7.0856	4.44277	5.05777	5.25296	7.07642	5.2626	7.22587	9.18284	6.3875	5.51853	4.89445	6.0797	6.35447	4.54823	6.0526	5.91281	4.44432	5.80892	5.37158	6.25272	6.5054	4.40689	5.97404	0.670185	6.30977	3.66485	6.1227	5.90876	5.19734	4.38679	4.98097	4.34464	4.51574	4.294	7.08724	5.65831	6.10426	4.94162	4.6123	2.57945	6.12937	5.12636	7.43367	8.84305
P0100	-58.3833	-59.8636	-70.6814	-76.1513	-53.288	-63.773	-58.0418	-62.384	-53.1813	-65.8707	-51.7749	-63.9437	-71.1997	-65.068	-61.2687	-70.5539	-60.2367	-70.061	-59.2185	-64.5513	-63.0925	-59.726	-55.8364	-63.483	-65.4495	-66.7596	-54.6632	-65.998	-34.897	-57.8378	-53.0155	-57.9387	-60.8744	-66.0467	-62.6875	-57.5565	-58.6117	-74.9193	-71.9799	-59.9643	-44.9683	-65.5093	-63.2313	-62.2893	-58.7395	-78.3676	-66.5579	-72.6664	-54.3928
P0103	-107.051	-102.395	-99.878	-92.2967	-94.5088	-104.819	-85.3696	-81.6542	-97.2496	-101.573	-86.0818	-114.13	-88.0924	-102.867	-99.2749	-103.489	-102.897	-105.473	-104.86	-100.592	-81.2942	-93.0051	-93.4268	-93.3638	-92.59	-93.5455	-98.0161	-103.568	-41.8156	-92.6023	-80.1989	-100.973	-100.571	-98.7151	-102.493	-89.5201	-85.9974	-105.969	-99.2665	-100.932	-79.9294	-102.318	-82.8116	-85.9591	-92.7298	-110.508	-76.3806	-102.743	-105.307
P0104	-192.668	-203.632	-226.937	-206.627	-169.594	-166.315	-236.102	-171.869	-168.578	-218.442	-253.1	-248.767	-147.341	-257.157	-219.971	-198.15	-250.387	-214.583	-183.725	-283.715	-178.226	-173.418	-239.005	-224.135	-134.437	-159.926	-228.378	-165.32	-155.625	-138.502	-180.838	-205.269	-225.89	-196.236	-176.326	-244.188	-184.281	-145.045	-228.972	-211.128	-206.583	-184.552	-180.745	-187.9	-218.68	-193.799	-169.872	-239.081	-220.544
P0108	-408.83	-418.107	-553.742	-400.169	-288.205	-410.86	-470.531	-498.908	-422.055	-570.539	-634.989	-525.692	-427.004	-612.845	-402.756	-483.769	-475.56	-444.232	-413.514	-450.597	-390.454	-379.309	-500.727	-495.972	-370.478	-447.556	-410.464	-445.164	-511.31	-455.182	-407.77	-338.363	-465.523	-446.673	-338.604	-571.349	-363.986	-424.111	-491.035	-721.336	-540.826	-576.28	-350.363	-379.757	-498.719	-497.289	-507.189	-377.784	-470.241
P0109	-231.092	-247.847	-241.367	-252.424	-210.573	-233.541	-293.423	-235.762	-213.126	-290.78	-338.401	-238.208	-193.921	-281.44	-221.226	-279.957	-315.442	-221.023	-251.879	-293.132	-226.092	-217.532	-215.637	-311.398	-197.179	-225.523	-207.778	-272.102	-232.908	-282.9	-264.779	-237.556	-255.136	-299.4	-229.194	-290.963	-276.117	-292.166	-279.842	-309.42	-259.981	-288.225	-231.332	-168.453	-253.117	-310.782	-253.818	-243.235	-205.531
P0117	1.42733	2.85571	3.03967	3.8989	1.86883	1.57497	0.6347	0.218209	0.146037	2.69689	0.551909	2.53848	2.05115	2.53643	1.16176	2.29312	1.48533	2.92392	1.54183	2.63841	3.78768	2.75725	1.97953	1.08352	0.337686	0.245387	2.7122	1.96702	-0.463906	5.05389	0.824934	2.05802	2.97785	3.27517	2.98557	0.68238	1.66694	1.67198	0.616929	1.76609	0.546276	2.99608	2.16177	2.56094	2.53332	1.83973	2.0855	2.03041	1.68013
P0120	-5.03527	-6.00465	-3.7377	-3.08972	-3.27492	-4.66358	-2.19939	-2.24506	-2.35176	-3.59623	-4.00466	-4.24656	-4.23153	-3.87158	-4.55155	-3.84245	-3.65765	-3.9243	-3.87736	-4.52238	-3.68112	-1.50638	-1.42192	-2.63184	-3.03982	-3.75219	-3.52977	-6.25855	-0.321634	-2.64734	-2.80921	-2.5695	-4.63348	-3.14244	-3.88238	-4.30325	-2.07399	-2.59572	-2.93166	-3.885	-4.64766	-2.92317	-2.77178	-4.97052	-3.04445	-3.67645	-4.2255	-3.53487	-3.48064
P0133	-190.557	-237.246	-201.65	-265.394	-154.539	-249.237	-261.377	-231.448	-258.826	-319.976	-250.891	-256.167	-219.849	-258.242	-247.348	-211.747	-287.543	-210.722	-278.829	-270.413	-213.653	-216.237	-266.791	-263.522	-191.826	-270.679	-210.074	-233.146	-284.055	-266.483	-265.22	-185.429	-257.527	-290.588	-192.471	-256.388	-219.097	-225.937	-260.976	-264.383	-274.047	-269.842	-245.738	-174.84	-271.432	-296.335	-257.505	-222.997	-265.061
P0135	-12.6208	-11.8092	-16.1104	-11.4743	-11.5157	-12.2961	-10.3368	-10.0885	-10.8159	-15.9812	-11.2071	-16.1247	-11.5052	-9.62548	-9.91555	-9.19911	-14.8123	-14.4389	-14.3082	-11.4469	-11.0775	-14.2719	-9.63874	-13.797	-15.7879	-12.745	-11.7671	-14.4987	-8.54412	-9.8168	-12.4677	-8.4061	-14.6441	-13.8844	-15.7904	-14.0488	-8.77571	-11.3342	-12.554	-13.6863	-11.1847	-11.7439	-13.6088	-9.04537	-15.27	-11.5781	-12.4851	-10.4954	-14.9979
P0149	-0.957345	-1.01607	0.383804	-0.32954	-0.412791	-0.780941	-0.940031	0.292445	-0.411393	-0.777764	-0.948298	-1.16123	-1.37785	-1.1266	-0.0760441	-0.962643	-1.35678	0.277401	-1.16049	-0.29461	-1.1875	-1.34825	-1.16086	0.0779533	-0.248784	-0.259991	-1.42018	-1.03204	-0.0452065	-0.57962	-0.30856	-0.822878	-1.36184	-1.47319	-1.30113	-0.980248	-0.772992	-0.848243	-1.39536	-1.13757	-0.0123619	-0.221318	-0.332474	-0.0084216	-0.347052	-1.24489	0.418841	-0.883276	-0.878461
P0180	0.969876	1.18929	0.955798	1.00948	1.26334	1.23425	1.22586	1.20902	0.943273	1.27792	1.27468	1.21912	1.09242	1.11243	1.15026	0.73861	1.2447	1.24599	0.581131	0.80496	1.13734	1.12965	1.23906	1.25973	1.27295	1.16424	1.28613	1.09136	1.16974	1.25496	0.980631	0.924908	1.05106	1.2517	1.21823	1.19871	1.28729	1.21309	1.22277	1.07573	1.28391	1.24083	1.22803	1.24837	1.21462	1.06834	1.20196	1.22857	1.24334
P0185	-2.64225	-2.54584	-2.60704	-2.60751	-2.63884	-2.46968	-2.60786	-2.15982	-2.42931	-2.51045	-2.37041	-2.3525	-2.46372	-2.32415	-2.35706	-2.66904	-2.38429	-2.27457	-2.35087	-2.56357	-2.55878	-2.45966	-2.46843	-2.36962	-2.59895	-2.62399	-2.59376	-2.62689	-2.09194	-2.63448	-2.63786	-2.66671	-2.42421	-2.48348	-2.4128	-2.4374	-2.43893	-2.32017	-2.54444	-2.67974	-2.48789	-2.55898	-2.4881	-2.59623	-2.19694	-2.45161	-2.63205	-2.38866	-2.58218
P0197	-79.795	-91.4829	-48.2361	-79.1119	-53.1836	-44.0597	-95.2843	-77.416	-101.109	-99.7848	-111.44	-124.277	-49.7507	-144.269	-82.3681	-98.4651	-80.314	-69.8311	-89.396	-57.4135	-99.3049	-78.5788	-65.8024	-38.2749	-62.6097	-62.4752	-97.6151	-67.1189	-7.60306	-105.442	-63.2667	-104.879	-139.914	-52.436	-99.8647	-94.5544	-91.6469	-106.102	-75.8532	-99.209	-74.9534	-80.2202	-91.2449	-83.2126	-96.4858	-93.7872	-118.68	-79.472	-74.5046
P0207	1.80692	1.75065	1.87236	1.67901	1.75781	1.75952	1.79069	1.7922	1.81187	1.68842	1.82985	1.78325	1.72146	1.81066	1.63549	1.7553	1.78888	1.80516	1.80035	1.80497	1.79499	1.7638	1.74604	1.77363	1.7589	1.79539	1.73272	1.64939	1.67896	1.81719	1.82524	1.76388	1.778	1.6536	1.76906	1.79981	1.62826	1.73085	1.81857	1.81689	1.81891	1.79985	1.81849	1.71398	1.62503	1.76804	1.7508	1.78893	1.79697
P0211	5.35522	7.28663	5.65808	8.02902	5.64048	5.35528	6.27333	7.58396	3.19349	6.58579	7.32826	8.65682	5.35226	7.2231	6.98287	6.96003	4.53517	7.93577	4.07686	8.01911	5.96907	5.02901	4.27741	8.21018	7.55247	8.33136	2.82458	6.62121	2.27021	6.18278	5.85065	8.31697	6.03643	8.80856	5.60071	5.78868	4.70673	9.72344	6.19168	7.70448	6.26157	7.28872	4.62919	5.16129	4.22651	8.22139	2.50766	10.4615	4.56303
P0213	-0.980579	-1.6182	-1.0392	-1.1801	-0.586528	-3.98761	-1.26305	-1.33864	-0.659535	-1.0764	-0.682163	-0.563357	-0.162351	-1.99221	-0.50016	-1.02092	-0.242941	-2.42127	-1.03846	-0.285757	-1.10733	-1.93416	-0.380644	-0.793835	-0.396437	-1.57297	0.149663	-1.56314	-1.31411	-2.7789	-0.560679	-0.308699	-1.68051	-1.5639	-2.43202	-1.1195	-0.220806	-3.15892	-2.5349	-0.642965	-0.969709	-1.97585	-1.21361	-2.07538	-2.44528	-1.6096	-1.08398	-2.87152	-1.59805
P0223	12.1609	14.9309	10.6419	15.6915	10.3066	14.2927	9.05972	9.82366	13.7124	16.0888	11.4638	13.904	17.6262	13.9549	10.3644	11.9424	15.5783	13.2416	11.706	9.83047	12.3729	16.1337	11.901	13.145	9.04942	9.28643	12.2188	15.1936	6.41172	8.48861	15.2432	16.0989	15.7045	13.9961	11.5476	11.166	10.1137	14.8499	16.1819	20.1827	13.0889	11.4511	8.70646	14.3606	10.2684	17.7348	10.7738	10.6486	11.6729
P0226	0.58934	-1.95814	-0.469696	0.29429	-1.41381	-0.325626	-0.408755	0.11491	-0.646326	-0.0321432	0.455309	-1.18657	-1.02101	0.495852	-1.19308	-0.567614	0.288514	0.487809	-0.278047	-1.80072	-0.241213	-1.67007	-0.227265	0.250298	-0.57022	-0.831185	0.135113	0.121755	0.131732	0.167233	-1.65711	0.217795	-0.544629	-0.88161	0.0748359	0.17849	-0.527567	0.384942	-1.0228	0.304945	0.249697	-1.09467	0.121091	-0.457837	-0.438405	0.533197	-0.302802	-0.0654782	-0.126955
P0229	-0.274754	0.04485	0.369676	1.342	0.577331	0.503604	0.329815	0.680448	1.37919	1.41472	1.89167	1.51177	1.39463	1.08906	0.963432	1.05355	0.524339	0.961674	0.496432	0.514976	0.793515	0.43687	-0.408286	1.33688	-0.160182	0.189017	1.58685	0.47185	-0.975163	0.287922	0.0750696	-0.27549	0.524682	1.21531	0.996461	0.472513	0.605669	0.554988	1.41954	0.659686	-0.160464	1.578	0.504035	0.565278	-0.00126144	1.07129	0.591493	0.755595	0.227327
P0232	0.0933181	0.0622086	-0.329411	-2.94174	-0.0235928	-3.03432	-13.4808	-3.89616	-0.154899	-3.34062	-0.0157471	-6.1524	-0.66283	-2.48415	-0.853368	-2.80976	-0.540759	-4.3993	-0.848193	-7.34882	-4.02714	-1.89122	-4.28699	-6.55732	-2.43496	-0.828211	0.0591762	-2.06803	-1.79717	-0.661142	-0.111759	-0.215417	-4.89707	-0.228644	-4.42396	-6.5794	-2.07699	-1.04896	-14.6419	-4.57329	-5.94285	-3.47278	-4.04596	-0.726448	-6.97472	0.0809282	-6.92948	-0.204195	-2.195
P0234	-3.54829	-3.25363	-1.39413	-4.50756	-2.93775	-2.33703	-3.70148	-5.37742	-2.09114	-2.73528	-1.92913	-0.754794	-2.77077	-2.95283	-2.95305	-4.1688	-3.67603	-4.37239	-3.26716	-5.00331	-4.63924	-3.27741	-4.00087	-3.4887	-1.34789	-1.8316	-1.59281	-3.70287	-0.629119	-2.62852	-1.88006	-2.41717	-3.29102	-2.34902	-2.69145	-4.354	-1.5945	-2.40112	-1.42429	-3.25713	-1.33809	-5.28752	-2.26719	-5.29362	-3.29666	-3.63582	-2.19221	-1.31568	-3.5652
P0001	1.07385	-0.354252	1.13237	1.06109	1.25172	0.842254	1.24957	1.15554	0.771758	-0.106137	1.27193	0.916799	1.20474	0.479659	1.10728	1.15743	1.10154	0.903258	-0.0227559	0.697141	0.31851	1.06388	1.16675	-1.32522	1.16873	0.548517	1.04532	0.767065	1.22055	0.756749	1.23914	0.929814	0.251134	0.959389	1.00878	0.86157	0.356739	1.16915	0.870309	0.363636	1.20103	0.0242884	0.950863	0.779485	1.17551	0.755652	1.00896	-0.615368	0.921904
P0002	27.0988	22.699	20.7062	27.6996	21.9392	18.1763	20.8005	24.8358	23.0484	23.236	21.8388	24.6534	28.2108	24.0027	22.0195	25.8843	23.3615	20.8181	25.5608	24.8493	25.7877	23.862	23.7816	21.5683	17.3955	27.0495	19.9057	20.9603	17.0703	20.453	20.4384	24.0771	24.5476	21.6009	20.7023	23.8732	19.9325	27.9877	25.5366	19.8568	22.6202	18.6989	23.4108	24.7509	25.027	23.0673	27.8655	23.6406	23.1395
P0003	35.5797	33.2765	36.396	34.1829	31.0268	36.0458	33.2234	31.4074	32.6116	37.169	33.8598	33.3154	37.0641	33.5777	34.4272	34.3347	32.4439	34.8629	32.6326	32.703	33.9516	33.5894	36.3306	31.7442	36.6712	32.575	35.7641	36.7813	27.772	34.1666	31.2014	32.3163	37.0575	30.2339	36.235	32.6692	33.1356	34.4187	33.3747	32.224	36.2553	37.333	31.3789	33.9277	39.0645	37.0118	34.5581	36.4093	35.2695
P0004	-148.34	-160.555	-191.316	-122.542	-117.856	-129.602	-247.472	-168.555	-169.018	-160.766	-211.427	-159.772	-122.816	-179.262	-140.698	-209.57	-152.164	-140.585	-133.242	-200.953	-141.811	-134.327	-139.1	-170.903	-146.483	-144.718	-150.613	-160.857	-134.276	-141.314	-149.088	-147.793	-196.069	-137.993	-150.73	-182.681	-142.055	-142.155	-222.042	-140.359	-142.79	-151.597	-175.029	-119.262	-152.997	-159.468	-159.39	-173.849	-192.156
P0005	-1509.32	-1540.4	-1789.95	-1429.86	-1222.29	-1410.29	-2243.3	-1650.25	-1617.58	-1988.1	-2014.33	-1838.44	-1465.82	-2013.16	-1512.52	-1612.85	-2031.49	-1758.36	-1598.28	-1853.1	-1649.56	-1552.76	-1845.24	-2005.79	-1440.77	-1544.15	-1669.28	-1679.38	-1226.89	-1538.73	-1656.77	-1342.21	-1853.88	-1674.65	-1546.26	-1846.01	-1272.51	-1501.13	-1874.8	-1847.14	-2007.4	-1666.37	-1557.44	-1372.85	-1885.57	-1871.5	-1787.25	-1922.28	-1688.2
P0006	50.4985	54.2926	50.9958	60.2999	46.3786	48.8051	53.7614	53.9434	51.4848	54.5474	47.0491	49.2409	57.8897	54.0763	49.5532	54.5835	48.6126	54.3673	55.7366	61.3989	46.7288	53.9764	54.7888	50.8461	51.717	56.4341	48.4757	57.4617	32.6058	50.0867	45.8552	57.7158	51.5217	49.5985	49.4606	55.1448	52.3453	53.3695	47.8828	50.0221	53.3405	56.9393	49.7009	57.4224	51.0376	62.1226	47.5458	57.1369	50.2601
P0007	-139.599	-131.831	-162.979	-137.945	-100.456	-161.538	-197.564	-151.037	-149.852	-214.069	-199.234	-147.099	-115.852	-221.908	-125.432	-169.152	-208.473	-212.117	-147.882	-194.525	-200.533	-142.047	-192.404	-181.634	-166.793	-152.913	-142.351	-178.992	-120.242	-140.206	-183.466	-151.583	-247.379	-163.023	-140.987	-159.56	-156.833	-150.243	-183.288	-173.444	-201.808	-165.868	-187.303	-152.356	-206.6	-199.687	-169.742	-193.707	-147.415
P0009	75.831	76.7203	76.2508	78.5921	72.3477	75.1761	75.7051	74.1615	72.6029	78.3796	73.988	75.5221	74.9208	79.2855	77.6397	78.98	79.5383	75.9651	76.6198	79.6552	78.1554	77.9895	75.6845	79.1456	75.3294	75.1769	71.8455	74.9454	48.2973	75.9363	70.8745	73.8579	79.5449	70.5678	76.3953	75.7214	69.8603	75.3779	76.2185	74.171	76.249	74.8898	78.0056	67.7221	71.9418	74.279	74.9668	79.5493	77.3217
P0010	0.802303	-0.141482	1.45705	1.38696	1.09593	0.52937	1.28409	1.65426	1.77672	1.60735	1.72013	-0.394475	0.373349	1.70328	1.40236	1.32122	0.864622	0.899002	0.991393	1.53306	-0.116077	0.654133	1.52527	0.969672	1.50882	1.66669	0.788116	1.19769	1.82676	1.41558	1.46435	1.07452	1.19728	1.70737	0.644532	0.803831	0.600319	1.08859	0.697845	1.00001	1.20354	1.12915	1.36166	1.29892	1.16768	0.978486	1.53278	0.627215	0.731519
P0012	-11.3631	-12.4428	-9.34999	-6.82109	-10.4167	-13.2802	-10.9765	-11.8618	-9.93913	-10.3306	-10.2915	-10.9652	-11.7323	-9.31651	-9.72973	-12.0922	-8.48046	-7.0441	-9.62872	-10.4567	-6.78217	-9.68788	-15.2707	-14.0095	-10.6947	-10.7454	-11.7021	-9.55369	-6.20451	-9.63677	-11.3929	-13.7119	-13.358	-9.62214	-9.1266	-13.3089	-8.66424	-13.5768	-10.0311	-12.1615	-10.0718	-10.1808	-9.77683	-11.3426	-9.72277	-13.7964	-9.54054	-12.3565	-13.4299
P0013	-4.79759	-5.77574	-1.5193	-5.24977	-6.70421	-6.53656	-3.02788	-2.73694	-2.55486	-7.09204	-3.51761	-3.5896	-3.10888	-2.64636	-7.18298	-3.34084	-4.75917	-6.6547	-6.48747	-5.75246	-5.80443	-4.87976	-2.31855	-5.21427	-5.93411	-3.36968	-3.56282	-6.38153	-2.3608	-5.9091	-2.32346	-5.54339	-5.37453	-1.68819	-6.22335	-6.45477	-7.17596	-2.89922	-4.50765	-3.99397	-4.39201	-3.25791	-5.69295	-4.09553	-3.47247	-6.37306	-2.46689	-3.71719	-5.36575
P0014	9.1485	11.135	6.05233	8.81002	5.8739	8.48562	6.8468	6.69008	8.18174	7.72933	7.64661	7.24157	7.75078	7.39851	9.92788	5.22995	8.93082	6.7806	6.43437	5.63202	6.84132	9.86216	6.2234	7.76796	8.46781	10.1677	9.98347	9.4451	4.86785	8.76355	5.52062	7.34578	9.29863	7.04664	7.84875	5.88045	6.66156	9.30629	8.52674	5.64241	6.61139	9.12222	7.69087	7.19139	10.0855	6.96302	7.9974	6.8408	7.69469
P0015	-0.222342	-0.334405	-0.955316	-0.987403	0.053754	0.0600736	0.0580455	-0.0856415	0.0202398	0.0904616	-0.774847	-0.279512	-2.65071	-3.75315	-1.21491	-1.0071	-0.0298353	-1.37697	-0.547451	-0.0377643	-0.507676	-1.2296	-0.135119	-0.5908	0.112099	-0.105527	0.102499	0.0281634	-2.42971	0.00481746	0.0714661	-2.73698	0.0909389	-0.222024	-0.537476	-0.601067	-1.91523	-0.650126	0.0288492	0.0922066	-0.232066	-2.92568	0.0324308	0.0562522	-0.451605	-0.136851	-0.547757	-0.369724	0.0891224
P0017	-1.92032	-1.29496	-0.69557	-1.96621	-0.727701	-1.29895	-1.11066	0.791923	-0.860665	-0.0723011	-0.415785	-0.691218	-1.84894	-2.19035	-0.79815	-1.97626	-0.703657	-1.41753	-0.907815	-0.593326	-0.92012	-1.64485	0.312803	-0.272776	-0.868454	-1.52819	-1.90607	-1.1119	0.285246	-0.718639	-0.418136	-0.776416	-2.44212	-0.444726	-0.31307	-3.07646	-1.46866	-1.49092	-1.04343	-0.236827	-0.581955	-2.51771	-0.850766	-1.47879	-0.724491	-2.61643	-1.90373	-3.15939	-1.21847
P0019	55.3448	54.5212	54.6524	54.4673	56.0844	54.974	57.1986	56.7179	56.3184	54.0749	55.4281	55.4763	56.0521	53.9089	54.9933	55.1546	56.6266	53.9551	55.8717	54.8398	56.1813	54.2022	55.6952	55.1227	54.452	54.3303	53.9436	54.0539	52.3895	52.7214	56.1737	52.6981	55.9464	53.6657	55.525	53.7984	53.7919	54.6783	55.5299	54.0542	55.3995	54.7075	56.8248	54.9127	57.0772	54.3906	55.9165	54.1513	55.1664
P0020	-0.0473137	-0.30847	-0.475031	0.0527213	-0.576811	-0.136982	-0.332937	-0.373632	-0.606179	-0.0988047	-0.675554	-0.143571	1.09942	0.539568	-0.127753	-0.193937	-0.801491	0.467041	0.389906	-0.994	0.0645817	0.149741	0.105287	-0.0845932	0.672567	0.330167	0.104452	0.0533873	-1.34401	-0.523521	-0.266323	-0.00123095	0.46813	-1.41542	0.928807	-0.761586	-0.218748	0.101465	0.297611	-0.0348984	-0.334639	-1.38759	-0.376508	-0.454817	0.353449	0.0905553	0.711505	0.402632	-0.0533561
P0021	-10.4694	-12.9818	-11.8362	-12.8422	-9.21055	-9.02335	-9.35191	-11.1357	-10.6471	-12.6315	-10.3465	-12.98	-11.1019	-9.41967	-13.1472	-10.2089	-12.3549	-12.8203	-11.7079	-10.8288	-9.8967	-14.1429	-10.9773	-11.2107	-10.4616	-10.1877	-11.8817	-13.3701	-4.92721	-9.64055	-12.1915	-13.1762	-11.0616	-9.83215	-13.5777	-12.1415	-10.1705	-13.3452	-12.2279	-13.8277	-9.49615	-11.1268	-11.6509	-13.0434	-13.5106	-12.5939	-12.1115	-12.2664	-10.2998
P0022	-0.757831	-2.87095	-0.13857	-3.45752	-3.87829	-0.876834	-1.30908	-1.36474	-4.80399	-1.88436	-2.79247	-1.81976	-1.24937	-2.75384	-2.25811	-3.54623	-0.686118	-1.52048	-1.7173	-1.33218	-1.19577	-2.57314	-1.70223	-3.29559	-1.78399	-2.53874	-1.93417	-3.19259	-2.3988	-1.24317	-3.32226	-3.40334	-0.8377	-4.8281	-2.89301	-1.34714	0.502563	-2.47618	-0.630599	-1.56137	-1.54876	-0.0804533	-0.225134	-1.65608	-0.494671	-2.14395	-1.08541	-1.26248	-6.0258
P0023	-50.4197	-60.6582	-49.2431	-59.7721	-51.6796	-46.902	-56.2001	-50.3106	-49.7739	-61.9446	-47.0903	-54.5629	-49.7937	-50.7826	-57.7208	-52.8902	-53.913	-55.558	-57.1918	-50.8961	-59.8772	-57.5752	-62.3135	-49.3485	-64.3187	-52.241	-61.351	-54.9966	-36.3972	-52.9415	-46.4423	-45.5462	-61.572	-50.1546	-54.8816	-50.7521	-55.6411	-56.1198	-49.8968	-49.3762	-54.8733	-53.7486	-42.602	-49.2071	-44.7901	-51.402	-52.6321	-51.7849	-46.208
P0025	-2.70785	-2.50731	-2.70452	-2.6605	-2.61748	-2.4929	-2.67559	-2.66902	-2.65852	-2.65901	-2.70096	-2.50504	-2.59982	-2.70301	-2.54826	-2.60494	-2.51675	-2.41705	-2.65556	-2.51915	-2.66705	-2.36237	-2.64176	-2.66393	-2.70879	-2.61405	-2.71505	-2.60672	-2.55759	-2.70491	-2.6618	-2.66037	-2.45691	-2.69402	-2.64902	-2.70828	-2.6935	-2.56584	-2.61198	-2.64222	-2.64963	-2.65414	-2.64228	-2.58373	-2.67016	-2.443	-2.63483	-2.34281	-2.68626
P0026	-11.9618	-14.1709	-10.7602	-13.3304	-13.9287	-12.3843	-12.4432	-9.89188	-10.8131	-10.0401	-10.8861	-10.5687	-15.3376	-11.5842	-14.8454	-12.9411	-12.6163	-12.5715	-12.1577	-12.6073	-13.9791	-12.3314	-10.1189	-10.0781	-14.2277	-11.1607	-12.983	-10.7158	-8.83881	-10.7794	-11.1258	-10.0409	-12.2136	-10.2552	-14.0669	-9.30696	-11.9221	-12.5649	-12.0388	-12.8049	-9.48852	-11.8814	-9.60575	-14.9633	-10.5301	-12.1225	-14.9033	-11.1468	-13.7536
P0027	-1.51885	-1.32437	-1.51079	-1.486	-1.5274	-1.5364	-0.627885	-1.41944	-1.46249	-1.38801	-1.00075	-1.51723	-1.41703	-1.52157	-1.53523	-1.4789	-1.43644	-1.50217	-1.53266	-1.51422	-1.514	-1.27863	-1.48872	-1.52636	-1.53916	-1.50636	-1.5172	-1.36489	-1.05746	-1.17299	-1.46803	-1.45747	-1.43905	-1.55157	-1.45545	-1.50477	-1.3848	-1.23585	-1.38107	-1.50622	-1.49489	-1.0462	-1.18728	-1.53059	-1.4222	-1.51537	-1.37554	-1.52089	-1.42137
P0028	10.3018	11.7692	9.80475	10.7426	13.7129	11.7004	8.76137	10.6598	10.361	13.5642	9.41997	11.5545	12.4125	9.57527	12.9228	14.0067	10.8534	15.5768	12.7709	13.1523	9.91541	10.8874	11.5007	10.7055	12.5134	10.2755	10.3205	14.4573	4.74777	11.3986	6.62185	11.516	11.4377	9.48692	9.13715	9.78835	11.8623	11.8518	11.3526	11.1858	9.79628	11.3179	9.0303	10.6135	9.44308	11.0462	9.50253	11.6918	10.4064
P0029	-77.9683	-98.1152	-76.1599	-99.0236	-86.303	-84.5892	-79.3906	-67.1232	-78.9702	-94.9458	-76.3636	-79.2475	-82.368	-88.5261	-79.248	-95.5421	-80.6417	-88.696	-92.4527	-76.516	-81.3917	-96.3076	-84.677	-85.7748	-83.3739	-76.4262	-96.894	-80.816	-59.4315	-84.8125	-64.3424	-81.7697	-89.6176	-90.0397	-79.2602	-87.3303	-76.0958	-92.5708	-87.31	-83.9982	-79.3616	-81.3414	-79.5611	-83.6148	-74.8369	-81.7502	-73.5463	-79.932	-74.4046
P0030	-88.4945	-91.7218	-143.509	-94.8569	-65.65	-107.28	-128.98	-120.598	-79.5387	-104.582	-109.627	-152.049	-81.9417	-143.186	-102.406	-75.8587	-187.365	-94.3886	-108.922	-84.4426	-119.066	-83.1961	-122.846	-92.7557	-78.6171	-90.9312	-93.7533	-135.704	-101.037	-96.4236	-76.0341	-69.5623	-114.333	-127.126	-120.585	-82.0294	-115.401	-82.5478	-106.516	-162.622	-69.7037	-115.79	-111.764	-96.9044	-137.068	-127.923	-151.967	-114.084	-129.918
P0031	-16.9298	-25.9186	-15.6809	-23.2481	-21.3814	-21.481	-19.6495	-17.3044	-18.8477	-24.7022	-19.9212	-25.6297	-17.4058	-16.0498	-19.1209	-17.9894	-21.7281	-23.4455	-19.6944	-19.3066	-19.7583	-25.9529	-19.3366	-22.8873	-23.2366	-23.0783	-23.9009	-21.3379	-8.36338	-20.4958	-14.728	-24.5521	-21.2264	-21.7658	-22.1595	-22.6811	-16.6288	-19.871	-21.9253	-24.2825	-19.2411	-21.7764	-13.7787	-18.5617	-18.7847	-20.3666	-19.3377	-27.7113	-15.7471
P0033	-6.63309	-6.87059	-2.79234	-7.39538	-4.24611	-4.19268	-5.66162	-4.41614	-4.67917	-6.44149	-4.662	-6.61639	-6.29102	-4.19192	-3.50914	-8.82398	-5.95152	-10.1032	-4.26403	-5.17035	-7.02781	-5.88452	-4.56141	-5.60227	-4.36158	-4.96373	-3.70702	-6.51159	-0.959524	-3.85482	-2.04067	-6.20469	-7.70928	-6.37222	-7.60775	-3.45466	-2.81906	-6.72264	-4.49746	-5.70431	-3.39889	-5.72158	-3.86993	-6.42089	-6.21595	-2.63427	-3.85018	-6.86568	-5.30206
P0034	-548.526	-615.599	-752.191	-671.508	-481.331	-565.987	-921.098	-657.044	-692.181	-844.772	-928.477	-732.336	-646.323	-887.018	-647.177	-682.755	-736.269	-714.246	-651.136	-712.356	-691.742	-547.774	-688.608	-789.208	-521.779	-671.653	-776.735	-728.819	-570.639	-711.863	-625.368	-519.972	-633.412	-700.418	-599.415	-815.882	-645.531	-602.871	-902.431	-797.772	-809.269	-708.531	-699.233	-650.16	-729.976	-773.31	-649.695	-717.982	-747.235
P0035	-32.2297	-39.8447	-27.7143	-39.8993	-32.5219	-37.9535	-28.4681	-31.0452	-28.0256	-39.4105	-30.4616	-35.2367	-33.6677	-35.4818	-29.3156	-37.7294	-37.2792	-38.2378	-31.1144	-38.0006	-34.8285	-32.0459	-29.9837	-36.5087	-30.7959	-33.4132	-33.9932	-33.4077	-20.6229	-35.9923	-26.3478	-35.2167	-33.0013	-34.6684	-36.1661	-37.0039	-31.4485	-31.4693	-32.6021	-36.4069	-35.9511	-37.3504	-24.7991	-32.3818	-25.2398	-29.9866	-27.5756	-40.6553	-28.9615
P0036	0.230374	-0.213861	-1.11071	0.0393577	0.0736808	-0.00288079	-0.536478	-0.641147	-1.04368	0.147813	-0.593003	-0.395525	0.226497	0.165566	-0.780505	0.574395	-0.487596	-0.123269	0.133107	0.119543	-0.608721	-0.125622	-0.2795	-0.8765	-0.566863	-0.580246	-0.138607	0.54669	-4.04363	-0.414065	-0.743368	0.0334798	0.243343	-0.21169	0.122287	0.276464	-0.752626	0.330827	-0.19671	-0.11814	-0.98767	-0.0581317	-0.0333672	0.189172	-0.196221	0.386257	-0.943153	0.0818192	-1.55718
P0037	-51.9737	-61.8188	-70.0189	-75.0109	-63.5568	-83.6873	-79.8568	-88.5773	-74.8033	-105.606	-76.8782	-85.295	-60.9418	-98.812	-53.0691	-69.5106	-73.2136	-74.05	-59.4814	-85.3711	-70.2931	-63.6864	-59.96	-91.3163	-51.3579	-60.6231	-69.9576	-84.3169	-36.102	-58.7596	-57.427	-64.1823	-50.0557	-80.8778	-71.4771	-96.3702	-73.6546	-81.0772	-63.9104	-74.8295	-62.3661	-88.1547	-49.1498	-64.0688	-48.2664	-69.9113	-49.402	-94.6654	-81.4439
P0038	-1.21578	-1.31497	-1.14037	-1.41678	-1.319	-1.06273	-1.27827	-1.20922	-1.28068	-1.20648	-0.80023	-1.37264	-1.33432	-1.51555	-1.49216	-1.05012	-1.14907	-1.29965	-1.37425	-1.00818	-1.2899	-1.41992	-1.01877	-1.52709	-1.08442	-1.49915	-1.23325	-1.32599	0.801737	-1.42796	-1.10671	-1.44381	-0.671383	-1.08083	-1.21336	-1.34927	-1.06613	-1.27076	-1.12011	-1.25411	-1.24319	-1.41113	-1.37556	-1.24805	-1.11942	-1.47187	-1.14459	-1.50473	-1.52939
P0039	-41.2646	-43.9135	-31.2497	-39.3801	-42.3809	-36.5816	-33.1775	-40.8238	-28.7169	-46.1696	-29.7779	-30.5668	-41.4602	-37.438	-32.0005	-37.7337	-36.213	-40.1531	-39.9931	-34.4372	-31.1077	-42.1876	-36.1363	-41.2675	-41.3469	-34.0102	-38.5102	-43.8395	-16.5964	-36.426	-25.1814	-41.1254	-39.6005	-32.2423	-42.8545	-36.5886	-33.3908	-42.3189	-35.4311	-40.0722	-34.617	-31.5158	-28.7894	-38.9911	-33.3678	-44.544	-31.0515	-42.0847	-30.5294
P0040	-25.0397	-36.3202	-18.5315	-30.181	-30.6712	-23.5882	-19.7953	-21.353	-30.5953	-28.4672	-23.3778	-28.0332	-22.6039	-25.7492	-28.6429	-31.9112	-26.7495	-28.3898	-28.2806	-31.5163	-30.3311	-29.1178	-29.557	-29.0834	-29.898	-29.561	-29.4416	-35.8657	-12.2494	-26.5172	-16.8384	-29.9021	-30.317	-26.6612	-27.4594	-23.5566	-23.2747	-33.7809	-22.6922	-21.8856	-22.3865	-25.0747	-22.5706	-27.7322	-25.2596	-25.1746	-20.5501	-29.972	-23.9014
P0041	-150.257	-153.009	-152.563	-145.547	-139.456	-155.724	-145.565	-146.529	-146.543	-149.326	-151.453	-151.649	-149.991	-149.86	-145.718	-149.234	-154.665	-154.494	-149.617	-153.592	-148.238	-145.506	-145.636	-150.168	-143.309	-148.524	-148.688	-152.955	-108.591	-148.597	-150.032	-147.028	-153.892	-152.022	-149.669	-147.052	-139.293	-145.897	-156.079	-147.761	-146.832	-150.472	-151.861	-145.259	-136.348	-152.837	-146.614	-153.648	-149.663
P0042	-0.754871	0.226709	-1.41354	-1.59867	-1.44152	-0.206656	-0.736805	-1.59298	-0.84179	-0.828941	-0.754243	-0.359538	-0.336691	-0.73818	-1.7364	-0.719426	-0.826568	-1.54145	-1.76792	-0.659178	-1.52019	0.408066	-0.873775	-0.396105	-1.30598	0.162724	-0.766396	-0.925012	-2.13991	-0.619558	-1.35315	-0.0332875	-0.916394	-0.458347	0.195947	-1.66188	-0.493374	-1.62275	-0.486429	-0.601075	-1.23792	-0.897169	-1.82979	-1.22376	-0.267661	-0.587088	-1.35935	-0.381842	-0.376574
P0043	8.14132	11.372	5.21335	7.68837	6.40967	9.84392	6.17266	7.14868	9.69573	9.68977	4.84636	8.6844	9.82122	8.12964	8.18759	7.21588	5.20065	8.30612	9.07884	6.13819	7.34695	7.759	9.08345	7.65685	6.15901	7.37166	6.63819	8.60112	4.51822	6.56794	6.47878	9.9956	6.97392	8.61678	9.82118	5.82719	7.03086	7.22536	7.06146	8.43441	4.4074	10.3291	7.31393	8.41346	5.88062	7.72568	7.03816	7.33001	5.84354
P0044	-72.3382	-63.2823	-77.4108	-39.2402	-67.7455	-71.5705	-71.4479	-76.2234	-77.6802	-125.995	-73.587	-102.201	-52.7184	-74.0078	-55.653	-88.8208	-106.643	-63.4277	-56.3443	-54.2146	-56.7409	-34.2521	-40.4182	-57.4913	-68.9756	-112.229	-64.9849	-69.8848	-60.8041	-61.7794	-67.682	-56.657	-76.7648	-64.9573	-33.5105	-84.8616	-46.6185	-71.1621	-108.095	-101.46	-63.3578	-85.893	-64.4857	-80.6721	-62.1449	-61.1781	-96.9665	-78.9455	-147.572
P0045	-76.8345	-95.9344	-66.902	-99.6264	-70.4027	-67.0226	-64.023	-57.4297	-68.3519	-66.1457	-65.4512	-75.6054	-78.9979	-62.8972	-76.1657	-62.121	-62.0076	-71.5571	-73.6018	-70.2487	-78.7824	-87.3643	-75.2863	-70.3047	-87.8509	-60.878	-82.2655	-96.0521	-39.6031	-69.6492	-67.369	-81.6206	-78.9008	-64.421	-63.5196	-60.354	-64.2096	-95.3068	-71.6891	-67.2192	-76.4213	-80.1206	-64.5848	-61.8082	-68.6481	-76.1501	-55.911	-82.8046	-71.0666
P0046	-1.0899	-1.1176	-0.433587	-1.28	-0.812384	-0.079747	-0.581438	0.0707964	-0.194826	-0.652218	-0.380488	-0.412118	-0.172408	-0.68611	-1.05134	-0.831359	0.592454	-0.279953	-0.938563	-0.624025	0.255228	-1.4473	-0.395048	-0.852504	-0.369401	-1.22692	-0.369259	-0.977503	-1.99858	-0.735558	-0.889182	-0.765262	-0.393665	-0.997682	-0.661813	-1.38453	-1.28669	-1.49731	-0.402741	-0.865395	-0.212072	0.585003	-1.0489	-0.475988	0.633038	-1.22004	-1.12037	-1.00944	1.0551
P0047	0.479963	-0.240686	0.556345	-0.119103	-0.112788	-0.767119	-0.0917397	-0.701955	-0.454468	-0.526286	-0.0437313	-0.756812	-0.533841	-0.32489	-0.682698	-0.873127	0.447731	-0.891688	-0.630766	-0.578864	0.101045	-0.727104	-0.373897	-0.850521	0.143719	-0.267238	-0.054984	-0.956229	1.65484	-1.01015	1.11741	-0.862452	-0.807681	-0.314521	0.296997	-0.616173	0.121154	-0.863779	-0.213792	-0.306221	0.632201	-0.366033	0.793058	-0.447136	0.713723	-0.409647	1.19314	-0.455746	0.184112
P0048	-10.1646	-11.3846	-9.21618	-10.9488	-8.95692	-10.0661	-8.3504	-10.4326	-11.408	-11.8503	-9.52774	-11.9791	-12.5869	-11.4428	-9.47655	-9.86988	-10.1541	-11.6439	-9.26732	-9.8344	-12.234	-11.2705	-10.2483	-12.3792	-10.0078	-9.991	-9.20659	-9.89446	-4.88434	-13.4256	-7.95512	-9.89812	-11.7393	-9.47886	-11.0696	-10.9271	-11.8046	-10.4153	-9.05861	-11.7891	-11.0014	-9.73354	-10.0907	-10.9914	-10.7427	-10.1229	-8.42561	-10.2791	-9.10736
P0049	-33.0989	-30.7413	-28.1951	-33.6699	-33.302	-30.5649	-31.1352	-23.3565	-28.8389	-33.9894	-31.339	-30.1845	-33.6394	-28.8822	-30.3961	-34.5433	-30.1174	-29.6006	-34.0444	-28.4351	-35.6871	-38.4267	-32.7866	-29.3974	-32.2808	-28.98	-29.7182	-33.0524	-18.6021	-28.5486	-25.2219	-35.3421	-34.2102	-28.7056	-35.6845	-36.3459	-34.7885	-33.7047	-34.9395	-32.3983	-38.7057	-31.3983	-25.613	-31.156	-28.6328	-31.4071	-30.9128	-34.1145	-30.9341
P0050	-1.50866	-1.51828	-1.53037	-1.4791	-1.14102	-1.50962	-1.49755	-1.26235	-1.51268	-1.51186	-1.43089	-1.45599	-1.50562	-1.52361	-1.46135	-1.52225	-1.49207	-1.39581	-1.53056	-1.36367	-1.48378	-1.52851	-1.49804	-1.50465	-1.48436	-1.2095	-1.3813	-1.39066	-0.418536	-1.10482	-1.27877	-1.40554	-1.50631	-1.54882	-1.54687	-1.3754	-1.46926	-1.43714	-1.3545	-1.48944	-0.964261	-1.42183	-1.51705	-1.21476	-1.47725	-1.50569	-1.16852	-1.42829	-1.35313
P0051	22.689	24.3493	24.3303	24.6046	24.3417	22.9127	23.4592	22.0138	21.5381	28.1411	21.2673	29.8151	28.3925	24.8726	25.4527	33.6625	25.3885	23.414	25.9092	24.6911	28.04	32.1269	21.9183	22.8085	25.3778	35.8102	22.7878	36.0582	10.7248	19.6984	21.1171	25.1329	30.6269	30.0659	20.1714	29.9745	17.2493	23.6013	26.8987	26.7514	18.5899	22.5244	23.1213	24.1875	24.9618	29.1957	19.4411	29.5902	18.9781
P0052	-181.595	-234.654	-304.391	-213.099	-159.011	-200.137	-301.02	-202.88	-228.531	-270.383	-274.692	-227.632	-206.263	-285.161	-237.393	-215.237	-265.881	-253.093	-190.073	-233.116	-199.026	-203.644	-243.53	-300.834	-239.585	-221.786	-220.377	-203.508	-225.213	-218.274	-238.546	-174.99	-250.653	-187.509	-193.403	-233.061	-177.76	-231.504	-321.757	-218.212	-236.597	-219.303	-236.411	-210.718	-292.243	-225.922	-234.666	-224.346	-247.516
P0053	-4.06517	-3.8404	-1.91251	-6.01698	-3.71676	-4.42137	-3.50917	-2.07582	-3.58202	-7.54656	-5.59687	-4.19621	-5.58453	-3.73653	-2.52853	-4.79301	-4.39392	-4.73558	-5.50835	-4.9979	-2.21077	-3.56941	-5.64319	-7.74802	-3.20919	-4.06871	-3.98019	-5.43251	-1.79706	-4.17363	-2.55494	-4.18834	-4.75297	-2.27183	-2.22655	-6.09076	-2.39181	-3.68414	-3.44168	-4.36917	-3.02411	-5.11861	-3.87812	-4.38892	-4.76341	-4.1009	-4.13891	-2.34739	-4.24837
P0054	-12.4732	-15.9533	-8.28263	-12.2089	-11.1362	-13.4297	-10.2705	-9.46851	-9.57267	-15.6302	-8.53439	-13.6967	-14.6117	-12.0831	-12.6929	-9.55948	-12.4181	-15.6157	-13.417	-11.3871	-11.3465	-12.61	-9.42677	-9.94338	-11.9859	-13.6425	-12.0216	-15.5311	-6.47087	-14.0763	-8.83751	-11.0251	-14.2724	-11.2926	-9.70744	-9.88898	-14.5543	-13.0549	-10.3617	-13.0072	-12.9824	-12.5275	-8.80747	-13.4711	-9.6442	-12.0232	-11.5574	-11.3063	-10.3869
P0055	-6.81312	-8.31115	-8.46502	-8.0787	-8.56378	-8.15272	-8.38858	-6.875	-8.516	-6.26487	-6.88223	-6.7266	-9.15456	-7.60062	-6.68408	-6.5648	-7.86803	-9.54307	-7.82931	-7.80807	-7.61669	-9.05974	-8.5107	-8.237	-8.88477	-7.32638	-6.61286	-7.80524	-5.02248	-7.99388	-7.4768	-8.34685	-9.74012	-7.28417	-9.75197	-9.19272	-8.53149	-8.89283	-7.77954	-8.82281	-6.63737	-9.01298	-6.43381	-9.8767	-8.08732	-8.85061	-6.77109	-7.70514	-7.92949
P0056	-1.08341	-0.932142	-0.553589	-0.974882	-0.571981	-1.045	-0.177064	-1.03846	-0.461594	-1.15004	-0.34363	-0.708759	-0.895657	-1.09961	-0.650394	-1.1349	-0.425465	-1.11617	-1.03999	-0.418069	-0.903427	-1.29859	-1.05756	-0.878	-0.806214	-0.686456	-1.1019	-1.02175	0.94786	-0.919635	-0.591492	-1.28947	-1.18494	-1.07025	-0.874997	-0.89401	-0.377481	-0.95534	-0.61652	-1.12302	-0.692155	-0.545234	-0.832253	-1.00376	-0.344564	-0.972516	-0.482625	-0.827237	-0.590547
P0057	0.121202	-1.10355	-0.406149	-0.689697	-0.33937	-1.07287	1.09372	0.266136	0.243392	-0.491425	-0.29238	0.358794	-0.545091	-1.1352	-0.518275	-0.972349	0.836201	-0.602655	0.872776	-0.0449762	1.53521	-0.709204	-0.532871	-0.00466644	0.305232	0.424842	-0.133133	-1.21881	1.94271	-0.110608	1.52391	-0.847863	1.76344	0.610853	-0.433558	0.194801	0.944658	-1.07793	-0.0284538	0.211048	0.930143	-1.20016	0.290603	-0.329161	1.62464	0.193764	1.20848	-0.318552	-0.227365
P0058	39.9347	40.6839	38.3912	41.2438	40.2937	37.4069	34.0401	35.7537	38.9811	41.6813	37.6053	39.369	41.0835	39.8104	40.4387	40.1969	41.3542	42.0625	34.2369	35.2019	35.3362	39.1749	35.5588	40.8278	41.2746	40.2469	40.7392	39.8428	21.2945	40.5139	31.7026	40.4786	37.8156	40.903	37.5179	38.2283	34.0802	42.3872	37.4384	40.1272	40.0231	37.5338	31.6567	42.6584	40.0485	44.0071	33.7782	45.8685	39.366
P0059	2.9543	4.68044	2.92929	5.58169	3.56362	3.29913	4.0265	4.8888	2.65164	3.26213	1.97835	3.66379	3.41247	5.36264	3.98411	5.02461	3.49376	4.92164	4.42964	5.59473	3.73843	4.29827	2.91139	4.33019	3.06439	5.65895	3.76192	5.67839	0.910668	3.3471	2.7988	5.43283	4.53225	4.47426	5.96403	4.16452	2.36867	3.8157	3.17234	5.92817	2.65596	5.61128	2.82522	5.07297	3.99365	5.62194	4.84069	5.04738	3.90706
P0061	-1.15865	0.186683	-0.22152	-0.602292	-1.38083	-0.840347	-0.925664	-1.16436	-0.808813	-0.925846	-0.175207	-0.666051	-0.977514	-0.459147	-0.971335	0.212918	-1.2938	-0.73942	-1.08561	-1.03475	-0.84854	-0.83928	-0.665542	-0.0378603	-0.0842723	-0.949138	-0.734222	-1.21206	-0.251649	-0.573203	-0.821506	-1.02084	-0.413844	-0.43171	-1.14655	-0.949836	-1.03115	-1.16584	-0.374456	-0.801875	-0.417816	-0.00145961	0.153204	-0.620478	-0.525469	-0.433675	-0.594416	0.631055	-0.652302
P0062	-226.013	-275.31	-273.66	-204.436	-210.617	-206.922	-300.084	-250.387	-233.856	-272.701	-311.404	-270.831	-228.442	-310.71	-265.493	-210.694	-342.406	-332.404	-205.066	-335.229	-251.514	-235.808	-252.076	-306.983	-178.586	-235.8	-246.758	-260.351	-312.507	-277.284	-259.523	-206.68	-249.43	-238.159	-237.265	-298.734	-226.566	-211.059	-309.431	-260.86	-292.699	-300.574	-261.405	-223.861	-290.976	-263.342	-267.641	-284.152	-239.624
P0063	-1.5303	-0.618276	-1.65601	-0.552712	-1.65857	-0.620509	-1.47332	-1.45283	-1.61085	-0.303677	-1.38162	-1.14666	-1.397	-0.985578	-1.44932	-1.07497	-1.15112	-1.07736	-0.523262	-1.33079	-0.478191	-0.0747581	-1.43732	-1.28228	-1.57415	-1.39416	-1.79418	-0.981955	-2.44447	-1.3503	-1.83213	-1.0096	-0.976522	-1.3223	-1.23807	-0.990466	-1.45126	-0.301125	-1.61919	-1.45091	-1.16668	-0.557521	-1.55176	-1.2715	-1.6709	-0.746829	-1.66156	-0.859724	-1.78853
P0064	-203.135	-247.071	-279.6	-175.802	-168.137	-234.474	-269.915	-225.83	-253.693	-255.683	-273.379	-254.929	-204.603	-268.356	-216.388	-208.936	-289.775	-261.825	-250.87	-265.854	-239.83	-205.047	-230.113	-269.691	-178.564	-238.085	-243.941	-249.307	-158.665	-235.071	-240.344	-171.344	-261.27	-247.689	-221.363	-247.79	-242.052	-208.443	-257.916	-243.179	-247.31	-279.038	-231.283	-211.094	-246.483	-200.182	-258.603	-212.837	-226.366
P0065	-85.6851	-88.0327	-79.4004	-96.4396	-80.0396	-90.9826	-72.3595	-77.2262	-66.588	-92.644	-76.2359	-84.9661	-83.4071	-81.2469	-75.0146	-84.7881	-82.0372	-84.4425	-94.7964	-79.1417	-86.0102	-84.3989	-73.2727	-80.968	-76.1186	-88.4471	-81.8393	-94.9616	-48.4013	-93.4389	-68.0672	-91.7621	-99.2552	-84.4297	-81.1592	-79.9532	-74.7361	-80.533	-84.1109	-81.6932	-77.4997	-83.0602	-78.292	-93.0371	-73.4208	-85.6311	-84.7725	-89.838	-83.9556
P0066	-0.645088	-0.477441	0.270261	-0.467868	-0.471395	-0.472551	-0.594108	-0.715864	-0.835239	-0.240952	-0.892611	-0.490992	-0.872329	-0.24687	-0.472054	-0.516215	-0.297157	-0.0989935	0.333548	-0.623894	-0.664498	-0.502765	-0.172844	-0.572421	-0.793636	-0.974061	-1.21139	-0.484282	-2.29504	-0.468406	-0.878791	-0.571146	-0.460667	-0.970569	-0.849995	-0.41799	-0.98875	0.0016085	-0.245052	-0.360062	-0.787779	-0.551206	-1.15243	-0.561618	-0.596221	-0.58845	-0.512827	-0.145448	-0.380557
P0067	-2.44942	-2.2978	-2.23441	-2.38535	-2.63515	-2.41365	-2.51552	-2.47926	-2.44636	-2.66427	-2.57931	-2.40428	-2.39009	-2.52226	-2.074	-2.4618	-2.4805	-2.3337	-2.44265	-2.50796	-2.45988	-2.47332	-2.40476	-2.19455	-2.27968	-2.39101	-2.45567	-2.27695	-2.43903	-2.56136	-2.48093	-2.48258	-2.53426	-2.41543	-2.59284	-2.1766	-2.49665	-2.39825	-2.56182	-2.43571	-2.45159	-2.1814	-2.45237	-2.31669	-2.51365	-2.02758	-2.58683	-2.29185	-2.38664
P0068	-16.1282	-17.4085	-19.0232	-19.0078	-18.4177	-18.8867	-15.7034	-19.4528	-18.7133	-18.9689	-16.135	-17.2728	-21.2376	-19.2629	-17.8071	-16.4763	-17.373	-21.2597	-21.4818	-17.8774	-15.7908	-18.0065	-17.4275	-18.6715	-17.0149	-18.6158	-16.8579	-19.5191	-9.96393	-16.6118	-18.221	-17.4806	-19.2306	-18.3598	-18.6724	-18.0101	-18.2486	-18.1795	-20.779	-19.6316	-17.4399	-17.4182	-13.1414	-18.4113	-17.4908	-16.5712	-15.7293	-20.2744	-16.6899
P0069	-4.20394	-4.1117	-2.78789	-5.79101	-2.24765	-2.28355	-4.14842	-3.62751	-2.37837	-2.75876	-3.40833	-4.92025	-3.35981	-3.81021	-4.70833	-3.53814	-3.04745	-3.12901	-3.43143	-2.28568	-3.69708	-3.30346	-2.11529	-2.61756	-2.75164	-4.69311	-2.66445	-4.91366	-2.22973	-3.33195	-2.36756	-2.67944	-6.12597	-2.82305	-3.11028	-2.22371	-3.28544	-4.74751	-3.66488	-3.27717	-4.19196	-1.86697	-4.01326	-3.16483	-2.89864	-3.38374	-3.98124	-4.88739	-4.60112
P0070	-6.98887	-5.27487	-6.64181	-6.78569	-5.15651	-7.40812	-4.7766	-7.17257	-8.71625	-5.8484	-6.82818	-6.68872	-8.70228	-6.75252	-6.60426	-5.19911	-6.26202	-6.3455	-6.45202	-6.03389	-8.0362	-7.56069	-7.87007	-8.34321	-6.38039	-4.46467	-4.93105	-6.62193	-4.39118	-6.80831	-6.24476	-5.165	-6.18763	-6.11311	-6.02219	-5.28387	-5.99527	-6.6809	-6.84516	-5.85165	-6.81895	-6.19697	-6.58488	-7.04898	-5.67454	-6.16077	-4.22748	-4.6287	-3.80708
P0071	1.78883	1.72545	1.8822	1.62964	1.39441	1.59868	1.8028	1.8252	1.73338	1.73171	1.79511	1.42516	1.71096	1.83821	1.79619	1.68898	1.66411	1.80642	1.31463	1.6089	1.69392	1.39397	1.80923	1.81191	1.72732	1.7228	1.72922	1.75418	1.07874	1.81254	1.44263	1.79235	1.78448	1.78893	1.79649	1.81484	1.75314	1.73791	1.51728	1.70445	1.81469	1.73671	1.8556	1.51716	1.70368	1.62875	1.74105	1.70287	1.78126
P0072	-1.57963	-1.98818	-2.20239	-2.05843	-2.09185	-2.2683	-2.48439	-1.92505	-2.44612	-2.36549	-1.89165	-2.49623	-2.55656	-2.27832	-2.48191	-2.29918	-2.09184	-2.02147	-2.5468	-2.34515	-2.02627	-2.36897	-1.9959	-2.59013	-2.51791	-2.35367	-2.54555	-2.41391	-1.25732	-2.26422	-1.77464	-2.11396	-2.23927	-2.06951	-2.02876	-2.20133	-2.56156	-2.01361	-2.4533	-2.48081	-2.38356	-2.29098	-2.24281	-2.3246	-2.24566	-2.52222	-2.34489	-2.21132	-2.35127
P0073	1.4175	1.70608	0.222734	1.17435	2.53039	1.42119	0.826719	1.03597	0.972444	0.681356	1.52972	1.45883	-0.127596	1.87867	0.72237	1.84014	0.190375	1.15457	1.91104	2.53533	0.128782	0.967163	1.2757	0.646461	1.05231	1.06269	1.17639	0.645589	3.9904	0.840669	0.9197	0.0106313	1.48367	0.987069	0.89312	2.31954	0.813328	1.2435	0.951118	0.719067	2.18216	1.95339	1.37336	0.728763	0.94468	0.512596	1.55572	1.479	0.653422
P0074	-7.37109	-9.58747	-7.49724	-7.6055	-4.78644	-9.13196	-6.91239	-5.18492	-6.55135	-7.37454	-8.77213	-5.67703	-7.06888	-5.17126	-5.07736	-10.1725	-5.68343	-9.52137	-6.03764	-7.68919	-13.8	-8.99944	-8.66004	-9.22041	-7.659	-6.26867	-5.67906	-10.2703	-4.20403	-10.4195	-6.46649	-12.8833	-8.1806	-11.8072	-9.93357	-8.42719	-4.73597	-10.78	-7.5923	-7.93274	-7.69799	-5.50344	-5.04553	-9.05655	-9.26084	-8.69186	-8.2651	-9.5753	-8.49455
P0075	-97.5318	-86.5809	-119.505	-83.2081	-75.0716	-92.3478	-168.671	-102.405	-116.171	-139.642	-76.886	-136.608	-111.126	-139.407	-169.589	-137.263	-146.081	-145.383	-133.647	-146.88	-109.161	-102.726	-114.557	-117.799	-105.61	-134.054	-122.214	-105.827	-95.338	-85.3091	-103.003	-74.2533	-157.518	-90.9281	-126.556	-103.753	-88.1562	-73.6857	-214.179	-149.775	-142.083	-137.539	-151.068	-97.5588	-141.927	-107.179	-133.566	-117.667	-111.862
P0076	1.50668	1.72321	1.61526	1.518	1.72134	1.50139	1.62904	1.77322	1.26688	1.81089	1.7292	1.78073	1.71336	1.80593	1.52346	1.67648	1.6101	1.79465	1.54509	1.62108	1.47918	1.75973	1.56215	1.75006	1.52461	1.75591	1.7622	1.78402	0.207109	1.68532	1.52026	1.78989	1.59384	1.63157	1.51848	1.48954	1.62408	1.7533	1.79171	1.73077	1.3251	1.74458	1.70841	1.72994	1.57598	1.81162	1.44862	1.78399	1.76358
P0077	-84.4799	-86.7387	-70.6201	-84.8734	-78.7762	-91.3085	-65.8995	-76.0789	-69.6347	-81.8213	-78.9004	-92.8858	-81.2109	-78.634	-77.6928	-87.6444	-87.1157	-84.1149	-73.0572	-79.5704	-76.0899	-89.7548	-73.8402	-89.3922	-77.2701	-75.2364	-70.7045	-82.5328	-51.8712	-65.7697	-79.9925	-77.4259	-83.3805	-82.3348	-78.5905	-80.443	-74.5956	-75.2267	-81.4962	-80.0037	-72.0709	-86.1135	-82.0602	-80.7639	-93.8313	-76.8408	-68.9049	-82.9157	-77.7968
P0078	-51.6941	-53.8889	-43.6059	-52.3877	-52.2607	-51.7286	-38.6204	-45.921	-46.5847	-54.2887	-43.0642	-56.9181	-51.2377	-43.6199	-57.0052	-54.8421	-49.1407	-60.0077	-47.7735	-50.0706	-41.2252	-53.3825	-43.7398	-53.2986	-58.5655	-49.9343	-47.699	-49.5309	-26.2151	-41.4165	-44.2865	-47.166	-43.8671	-42.1225	-52.5531	-53.7307	-54.523	-58.1344	-46.2488	-46.0824	-46.4177	-42.7801	-43.6622	-46.3882	-45.9447	-52.9779	-47.1912	-58.8352	-48.7384
P0079	-127.663	-127.611	-101.591	-147.786	-121.122	-125.049	-131.982	-109.543	-107.123	-143.43	-121.311	-129.6	-113.117	-124.984	-122.369	-126.821	-127.347	-131.324	-123.747	-121.597	-141.239	-128.526	-126.635	-128.926	-123.277	-125.044	-124.366	-128.296	-90.9926	-121.606	-108.275	-123.181	-134.056	-111.98	-127.276	-123.962	-128.15	-129.108	-112.392	-123.114	-106.096	-128.837	-119.295	-123.36	-114.628	-122.744	-114.824	-123.343	-111.336
P0081	-4.19852	-4.80469	-3.72753	-2.21852	-3.16061	-3.74188	-1.98278	-1.18904	-2.25156	-6.60932	-2.68535	-2.81751	-2.4631	-2.6719	-4.8464	-2.77742	-4.05108	-4.17411	-5.23298	-2.44428	-4.13734	-2.75225	-2.9276	-5.15542	-5.5375	-3.4443	-5.20894	-5.07661	0.217624	-5.51705	-1.73187	-3.54294	-4.21392	-5.31522	-2.90005	-1.00928	-2.06123	-4.4084	-3.5002	-6.10176	-3.74443	-2.78926	-2.39103	-3.22639	-1.86649	-6.89503	-2.09569	-5.76513	-2.16905
P0082	-16.7496	-16.4965	-12.7877	-18.4684	-12.9574	-13.6202	-13.9075	-14.6179	-11.6139	-14.5699	-11.9259	-16.0217	-16.3014	-14.8997	-15.915	-15.1365	-12.7853	-13.6355	-16.1985	-12.9711	-14.4959	-15.9101	-15.1808	-15.3832	-16.3913	-15.4097	-16.5536	-13.1117	-11.2706	-13.1987	-11.9085	-13.9241	-17.5916	-12.36	-19.1624	-10.1556	-15.0343	-12.4251	-11.3197	-14.1066	-16.445	-15.6356	-13.5645	-13.3334	-11.4705	-14.1513	-13.9132	-14.9512	-13.1001
P0083	31.8564	30.8128	27.5057	30.6295	30.7471	36.3551	30.037	27.5943	31.3073	27.9881	27.9027	29.5287	29.3372	29.2025	27.6321	33.1305	28.3216	29.9458	36.4985	31.7859	29.2295	31.5272	29.009	29.1497	27.3794	30.0926	29.1793	30.6516	17.6367	31.0618	26.008	32.7074	26.2992	28.6145	29.0929	30.0483	29.0742	31.0643	29.5939	27.7258	30.0477	30.7339	26.8736	29.8365	28.4602	30.7736	30.066	27.7823	29.7845
P0084	-3.34063	-6.4894	-3.48561	-4.41236	-2.01982	-3.33698	-2.67564	-1.76832	-2.92929	-3.52756	-2.28577	-4.04717	-2.89043	-2.95073	-1.34864	-4.10524	-1.52688	-3.33858	-4.22323	-2.4521	-3.1761	-3.27259	-2.28835	-4.17782	-3.14245	-4.32265	-2.72336	-6.91444	-0.200561	-5.03169	-2.49717	-3.01882	-3.57656	-2.77774	-4.58982	-3.2896	-2.67584	-4.97727	-3.39576	-4.32191	-2.17047	-4.28427	-2.85305	-5.76482	-2.43316	-2.45096	-4.03385	-4.6935	-2.25119
P0085	-6.14273	-14.4873	-10.6794	-13.298	-7.54034	-10.4136	-9.23673	-10.8117	-14.704	-17.0731	-13.0582	-7.10252	-12.6306	-20.7217	-18.8421	-13.7082	-10.4625	-12.5244	-11.9993	-12.5974	-14.1838	-20.3473	-9.70564	-21.4667	-7.85098	-15.6465	-10.0166	-14.6039	-5.65755	-14.6781	-10.482	-13.4334	-12.9711	-7.44074	-13.8671	-17.3166	-21.4869	-10.0707	-14.7281	-9.48529	-18.8836	-17.8098	-8.92312	-12.3434	-13.413	-15.602	-13.7416	-20.0198	-8.28225
P0086	1.55508	1.76144	1.75632	1.69401	1.5302	1.77737	1.74727	1.46384	1.78306	1.79624	1.54955	1.51016	1.75338	1.84352	1.64996	1.4403	1.63813	1.7924	1.78513	1.77339	1.73357	1.68999	1.66285	1.74207	1.73608	1.79962	1.68631	1.21213	1.30289	1.81269	1.83821	1.7367	1.54884	1.8365	1.74298	1.61561	1.76764	1.60035	1.65452	1.81166	1.77868	1.80814	1.78524	1.52642	1.75962	1.815	1.5807	1.77037	1.75495
P0087	-3.87545	-2.13729	-3.46818	-2.97853	-4.21303	-3.28178	-3.07446	-2.89339	-3.69629	-2.51616	-2.10535	-1.52975	-3.09147	-2.85113	-2.79127	-3.42248	-4.90816	-4.02047	-3.97422	-2.66344	-3.72686	-3.73711	-1.66563	-3.58975	-2.91916	-3.3002	-4.17093	-3.99864	-0.750069	-3.26937	-2.28302	-3.31088	-3.05365	-3.05493	-2.15479	-2.95905	-3.23867	-1.62712	-2.31365	-3.20713	-3.14479	-1.79714	-2.74451	-1.47303	-2.76873	-2.94731	-2.82254	-4.68074	-3.77277
P0088	30.8089	30.8737	27.5078	34.4515	27.2226	28.1869	23.2888	29.6299	29.1843	30.5695	25.4093	27.5228	31.1456	31.9789	31.9284	32.0363	26.6454	27.1389	29.6733	28.217	31.9033	31.4855	28.6931	33.2655	28.6355	30.2798	32.8483	32.5012	19.639	26.6895	26.5734	30.7404	31.3644	28.2662	27.0261	30.6536	23.2767	34.5592	31.721	26.9263	25.2198	32.0647	26.049	27.8963	29.6393	27.8331	26.8445	30.1559	28.4508
P0089	-2.38823	-2.47237	-2.18572	-2.65875	-2.04194	-2.11882	-2.58426	-2.10082	-2.33425	-2.1494	-2.24556	-1.78942	-1.58337	-2.39577	-2.10219	-2.30124	-2.27253	-2.08948	-2.44931	-2.3474	-2.27685	-2.13557	-2.02594	-1.85686	-2.10593	-2.27839	-2.45344	-2.55722	-2.68169	-1.94724	-2.65521	-1.94701	-2.52633	-2.52395	-2.04077	-2.53426	-2.51457	-2.13724	-2.30489	-1.79769	-2.53445	-2.16067	-2.64265	-1.15526	-2.54587	-1.78293	-1.70115	-2.14813	-2.20451
P0090	-18.3276	-23.7454	-39.8831	-19.3706	-30.4697	-28.3445	-50.1415	-32.0682	-16.7931	-37.407	-51.4137	-16.758	-12.0119	-51.2661	-20.8611	-19.2435	-22.4228	-19.692	-23.0067	-32.9949	-21.364	-16.521	-29.7974	-30.5044	-18.1796	-25.1854	-31.3008	-23.0168	-46.7456	-19.8082	-52.9152	-22.6441	-25.4434	-22.9591	-17.6683	-24.0055	-35.5183	-23.4057	-27.9949	-25.2776	-31.6137	-26.1143	-27.2334	-26.9763	-22.3556	-12.1087	-31.4355	-24.407	-36.3549
P0091	-134.705	-167.06	-161.427	-175.76	-138.822	-150.735	-186.647	-175.943	-167.95	-199.191	-204.336	-147.889	-135.569	-285.986	-149.758	-153.124	-179.383	-177.913	-136.926	-197.935	-149.039	-151.012	-164.143	-192.958	-134.294	-158.147	-154.485	-182.211	-145.755	-179.461	-152.49	-168.532	-165.81	-155.262	-139.393	-177.719	-120.924	-161.914	-169.19	-173.99	-172.595	-207.328	-174.176	-138.85	-138.225	-191.319	-139.367	-202.134	-163.403
P0092	-1.66955	-1.14244	-2.62541	-0.908247	-3.54312	-5.85283	-1.29567	-0.662136	-7.08034	-6.68696	-2.17574	-1.83098	-6.69105	-14.181	-2.88301	0.111935	-2.86159	-2.64536	0.0864052	-9.56212	-2.9466	-4.46426	-0.366905	-0.613462	-1.59507	-10.6257	-0.986675	-14.0522	-20.9687	0.0420571	-2.12564	-10.7275	-13.1153	-0.24057	-5.54258	0.0672675	-8.26641	-4.66496	-1.95246	-1.04206	-3.00771	-0.305389	-2.22458	-1.61616	-3.89459	-0.203373	-6.0163	-1.8243	-3.19129
P0094	-4.54535	-5.23276	-5.37387	-4.04087	-5.54358	-4.80548	-4.53694	-4.01469	-4.55616	-5.65799	-2.11798	-6.94153	-5.61555	-5.49586	-5.46718	-3.8364	-4.5075	-5.84062	-4.78906	-6.03926	-6.81782	-3.71403	-5.34901	-7.94294	-3.94449	-5.22595	-4.87356	-6.24868	-1.72615	-3.76005	-5.5403	-7.4669	-4.39414	-3.8168	-6.09735	-5.6797	-5.84519	-6.39582	-6.24601	-6.1758	-4.77227	-4.57564	-7.57863	-4.85707	-6.98017	-2.99487	-3.41713	-5.15706	-6.1716
P0095	-2.70014	-2.60276	-2.70401	-2.65205	-2.67497	-2.6211	-2.64516	-2.52812	-2.66449	-2.69948	-2.65113	-2.60574	-2.46818	-2.65277	-2.60682	-2.53824	-2.55438	-2.65698	-2.69888	-2.67138	-2.60288	-2.67378	-2.6639	-2.66672	-2.59521	-2.60651	-2.62667	-2.65719	-2.69971	-2.70976	-2.63958	-2.70851	-2.60009	-2.70701	-2.64274	-2.71146	-2.62892	-2.64658	-2.58966	-2.69788	-2.67921	-2.64672	-2.67445	-2.60716	-2.6027	-2.59787	-2.6907	-2.63121	-2.68453
P0096	1.22742	1.22603	1.19175	1.19565	1.23564	1.05339	0.23804	1.09665	1.23766	1.27597	1.25594	1.26612	1.21598	1.18812	1.13597	1.20419	1.14243	1.1871	1.2627	1.0373	1.24342	1.23933	1.16523	0.910116	1.27911	1.25936	1.13835	1.06634	1.05733	1.0037	1.23809	1.27735	1.23064	1.19071	1.23735	1.04237	1.28361	1.25637	0.863721	1.07654	1.09704	1.15813	1.06337	1.17523	1.08147	0.880853	1.26197	1.20909	1.22253
P0097	3.10221	2.24642	2.497	3.13263	1.55314	3.58462	1.92416	2.17118	2.64322	2.01499	2.73216	3.0422	1.23915	2.63454	0.924816	3.77187	2.45074	2.50462	1.75442	2.47986	1.36978	2.00076	1.5083	3.37949	2.24862	1.69977	1.93612	1.74714	0.981434	3.20541	1.10563	2.01764	2.66388	1.65863	2.2878	1.29863	0.832984	2.59687	2.57696	1.10102	2.07416	3.55469	1.92508	3.31597	2.26345	2.39827	1.36423	3.88501	1.61719
P0098	19.2327	16.8687	17.3184	16.601	14.8852	19.1707	16.5541	18.1516	17.0596	20.5118	18.315	16.2749	18.807	12.1913	16.9761	16.7991	17.6455	18.9304	17.2737	18.149	16.2015	17.337	15.3459	19.0512	14.2461	17.497	15.7816	18.9814	9.66777	19.7236	17.675	17.2071	17.4463	16.4865	17.0774	16.8884	16.2377	14.1073	16.141	17.7694	17.7709	17.3458	16.1399	18.1388	18.5464	16.3658	17.2854	19.1744	18.6098
P0099	1.23879	1.05072	1.18959	1.07032	1.25979	1.05887	1.16407	1.23352	1.24445	1.27916	1.10882	0.928235	1.2361	1.01528	1.07059	1.21118	1.17112	0.8952	1.14232	0.983164	1.14979	1.18646	1.24958	1.23616	1.11967	1.2564	1.28666	0.965434	0.93654	0.62629	1.21165	1.19711	1.20752	1.26144	1.26964	1.25223	1.27824	1.16539	1.16397	0.916971	1.26007	0.882137	1.17151	1.23172	1.20769	1.03704	0.936446	1.09666	1.1709
P0101	-12.8867	-4.55509	-23.2055	-12.8994	-0.295282	-9.63111	-11.933	-0.237824	-19.7881	-5.42569	-6.48121	-1.70645	-1.20027	-6.20624	-4.4135	-4.18035	-16.4254	-2.34376	-3.138	-9.81247	-7.39377	-10.8868	-10.3557	-1.86857	-10.9545	-8.48795	-14.6983	-20.0155	0.0461092	-2.89492	-10.241	-10.5484	-6.0778	-11.9259	0.113555	-10.0773	-2.42271	-9.23857	-18.1423	-11.3378	-10.4684	-20.2239	-4.26691	-1.10614	-17.3007	-3.04012	-0.698892	-2.02808	-0.231981
P0102	-0.0251958	-0.308778	-0.543368	-0.374131	0.308673	-0.0893827	0.896863	-0.420381	0.616678	-0.894648	0.978526	-0.975763	0.0397508	-0.204587	-0.349628	0.430122	-0.22849	0.0658245	0.467864	-0.213416	-0.291474	-0.201015	-0.126637	0.727634	-0.256972	0.203018	-0.188798	0.181945	2.13265	0.0251212	0.553636	-0.0777949	0.344612	-0.411912	-0.779145	0.268554	0.13305	-0.0338402	0.140161	0.333625	0.736135	-0.648858	-0.452184	-0.0740838	-0.498916	0.94381	-0.645295	-0.698768	0.569909
P0105	-0.483395	0.566383	1.35514	0.254754	0.205913	1.01433	0.570164	0.872259	0.704155	-0.417857	0.108695	0.109488	0.49793	0.459376	0.726333	0.344698	-0.0156536	-0.697088	-0.822495	0.476009	0.582097	0.409341	0.0387661	0.822786	-0.910543	0.114279	-0.41601	0.759299	1.8389	-0.173436	0.686604	0.918555	-0.505919	0.115696	0.323264	-1.50616	-0.13566	-0.585461	0.604621	0.263145	-0.191781	0.857788	1.39614	0.259216	0.199067	0.0390625	0.0838793	-0.398868	1.46221
P0106	-628.658	-560.708	-762.607	-580.584	-573.552	-609.167	-842.92	-760.094	-720.266	-619.819	-935.789	-681.111	-569.667	-844.168	-619.526	-594.576	-787.468	-643.866	-670.376	-665.711	-531.155	-453.505	-595.062	-832.652	-562.987	-551.249	-570.683	-490.735	-797.719	-472.964	-733.775	-505.52	-765.552	-596.857	-531.131	-702.012	-554.468	-580.589	-743.825	-654.425	-818.913	-649.654	-680.573	-602.987	-730.379	-713.899	-683.502	-561.032	-670.138
P0107	-482.021	-427.315	-593.72	-397.189	-478.769	-415.071	-585.711	-480.92	-490.055	-523.417	-610.725	-574.26	-485.871	-539.667	-461.141	-411.806	-564.815	-587.073	-496.914	-680.437	-573.529	-374.517	-563.924	-564.388	-456.571	-459.132	-519.949	-453.274	-402.24	-474.693	-566.908	-473.897	-637.033	-482.95	-503.747	-575.242	-446.662	-473.543	-558.091	-580.048	-577.155	-579.063	-550.051	-433.322	-586.536	-554.336	-511.858	-529.403	-592.371
P0110	0.32623	0.806051	0.307441	0.0913582	1.09976	0.999744	0.463152	1.16207	0.70467	0.315799	1.16167	-0.265445	0.527922	0.934127	1.16028	0.374582	0.247196	-0.452642	0.264054	0.554363	0.355274	-0.17296	0.461894	0.163491	1.01941	0.939959	0.544593	1.05513	1.10762	0.524693	0.936252	0.948366	0.816489	0.915294	0.703322	1.22941	0.754382	0.910495	0.541947	0.905331	1.23605	0.311428	0.771484	1.00982	-0.52934	1.20505	0.35416	1.17944	0.340993
P0111	-0.274418	1.09706	0.695449	1.3186	0.273779	0.230159	0.497377	0.967278	-0.745107	0.350702	0.206287	1.28858	-0.714623	0.869145	1.41797	1.69864	0.399901	0.701024	0.828554	-0.653234	-0.25494	1.00305	0.228641	0.698124	0.40062	0.756804	1.06654	0.0553117	-1.55062	1.10829	0.488654	1.27437	-0.722257	0.607554	0.763196	0.802171	0.0468332	0.811232	-0.350257	1.22477	0.280412	0.853801	1.13439	0.609275	0.655053	1.53644	0.0514665	0.644773	0.539839
P0113	-3.62915	-1.22075	-2.71098	-1.49888	-2.35766	-0.560191	-0.557005	-0.611064	0.0934548	-0.846135	-0.356823	-3.36541	-3.54138	-2.60881	-1.27714	-1.28045	-1.7195	-1.25453	-1.4473	-0.865097	-3.48089	-1.94363	-3.30787	-2.00069	-3.17991	-3.43535	-1.5164	-1.51743	-0.410501	-3.03244	-2.13356	-1.65807	-3.20272	-0.661874	-2.04449	-0.636639	-1.59108	-1.92829	-1.43479	-2.54123	-1.64505	-2.32158	-1.50902	-3.05382	-2.83177	-0.13396	-0.262019	-2.97647	-1.97982
P0114	-3.45244	-4.7911	-3.15414	-3.97218	-2.55431	-2.94837	-2.19348	-1.52163	-2.7411	-4.21018	-2.09257	-2.6569	-3.47171	-4.83509	-2.16809	-3.87322	-2.48886	-4.26692	-2.53446	-3.17708	-3.36094	-5.32339	-2.94681	-3.52961	-3.77708	-2.76022	-2.77793	-4.34838	-0.352799	-3.86589	-1.09417	-2.97602	-3.02591	-3.34969	-2.82614	-4.6164	-3.11607	-3.76591	-1.85896	-3.44515	-1.23781	-3.56164	-3.88118	-3.82691	-1.71188	-2.36036	-2.12903	-5.23927	-2.45519
P0115	1.23344	1.01924	1.23328	0.994897	1.08314	0.914053	0.881939	1.2267	1.07593	0.907549	1.27745	0.564555	1.23508	1.15979	1.27565	1.02925	1.23491	0.626577	1.26279	0.287661	1.26601	0.710694	1.1082	1.12672	1.05828	0.664977	1.28705	0.955686	-0.531025	1.10926	1.09319	0.268606	1.01409	1.24835	1.2688	1.18315	1.28701	1.13142	1.22528	1.14706	1.28581	1.24935	1.24955	1.15795	1.21727	1.01917	1.21932	1.10642	1.20068
P0116	-729.962	-885.53	-1002.53	-733.034	-722.499	-758.85	-1204.91	-768.443	-773.874	-1115.6	-866.09	-885.88	-785.698	-1140.1	-927.161	-903.04	-982.771	-1037.09	-1000.46	-1084.33	-814.157	-712.319	-826.074	-961.926	-706.555	-766.184	-770.113	-959.28	-437.713	-888.833	-804.166	-844.644	-967.279	-788.207	-760.069	-873.514	-761.237	-727.485	-874.428	-1070.91	-938.029	-978.38	-795.625	-755.242	-828.64	-1059.74	-691.292	-870.623	-761.293
P0118	-1.79527	-1.65138	-2.00737	-1.88017	-2.02445	-1.83382	-2.42338	-2.20595	-2.14083	-1.27889	-1.81876	-1.81221	-1.89436	-1.80231	-1.69889	-2.12924	-1.96038	-1.62441	-1.7645	-1.78512	-2.03568	-1.60468	-1.87658	-1.74071	-1.53627	-1.97115	-2.32322	-1.68787	-2.65539	-2.05335	-2.01686	-1.63944	-1.90822	-1.88462	-2.183	-2.18347	-2.47145	-1.99249	-1.97734	-1.78282	-2.12022	-1.42107	-2.39295	-1.4725	-2.03482	-1.43665	-2.4393	-1.93338	-2.08665
P0119	-139.289	-137.569	-127.276	-133.925	-138.404	-138.114	-136.649	-145.864	-138.392	-146.831	-136.039	-134.751	-141.61	-138.605	-144.179	-141.095	-130.831	-146.797	-141.578	-147.721	-132.657	-144.949	-140.611	-147.587	-134.357	-142.798	-135.633	-147.142	-84.6977	-143.444	-132.278	-141.026	-154.383	-133.663	-141.61	-143.85	-128.124	-148.468	-142.173	-137.547	-126.127	-143.733	-134.218	-141.949	-143.864	-143.953	-140.811	-143.644	-139.519
P0121	-24.4194	-31.9031	-21.6894	-23.6195	-26.8685	-25.904	-28.0868	-18.9277	-23.9715	-23.7805	-21.142	-29.7266	-25.7887	-30.3057	-26.7141	-30.0779	-28.6151	-27.1828	-31.4111	-31.4264	-24.9474	-27.5527	-22.8134	-26.6637	-26.644	-21.5563	-24.6269	-25.0647	-20.4173	-24.5725	-26.839	-26.059	-29.35	-22.9373	-29.0297	-28.2469	-21.6838	-30.5233	-28.233	-27.5863	-22.4268	-27.4552	-29.8587	-29.0623	-23.1852	-25.2863	-24.6252	-26.5087	-26.3826
P0123	-0.960063	-0.113045	-0.980048	-0.21263	-0.614195	-0.796675	-0.825712	-0.688396	-1.21341	-0.595448	-0.978909	-0.840411	-0.75247	-0.720571	-1.17619	-1.13749	-1.09373	-0.601042	-0.937358	-0.383315	-0.764943	-1.11542	-0.982428	-0.838022	-0.888837	-0.527365	-0.915692	-0.851023	-1.42926	-0.995866	-1.33319	-0.842787	-0.684941	-0.885162	-1.09646	-0.376787	-0.796937	-0.431319	-0.396246	-0.360175	-0.936241	-0.760598	-1.17451	-0.7216	-0.716232	-0.370791	-0.973861	-0.603325	-1.12864
P0124	-29.1227	-15.2055	-13.5183	-22.5374	-9.98732	-17.7663	-22.4148	-25.2011	-15.3471	-33.9913	-34.5545	-12.3404	-17.6154	-44.2827	-29.5729	-35.3608	-52.7832	-20.3746	-28.5228	-18.6427	-27.8107	-14.2448	-30.6714	-24.2992	-17.8933	-19.8621	-19.7555	-40.3305	-19.2502	-21.111	-11.5992	-8.87653	-18.5157	-6.25075	-17.8688	-19.2158	-13.8266	-21.1886	-13.7475	-39.6652	-27.8967	-22.6229	-16.8338	-25.083	-11.4391	-17.1424	-47.2226	-29.4446	-32.5713
P0126	-84.5246	-61.9853	-118.548	-88.3484	-88.3851	-58.0766	-103.916	-71.3506	-75.5636	-60.3272	-80.1858	-122.668	-101.658	-104.685	-57.3719	-86.3134	-81.9892	-132.512	-108.516	-100.632	-114.904	-84.912	-71.3039	-109.85	-49.9694	-53.8651	-104.866	-92.4459	-20.2687	-74.1175	-53.9637	-75.3305	-141.228	-73.9282	-88.2203	-67.404	-84.4239	-80.942	-67.3762	-78.6783	-60.7454	-125.811	-45.983	-53.33	-95.6728	-103.937	-96.7217	-101.992	-72.3789
P0127	-18.2342	-18.2675	-8.98049	-14.6691	-16.7211	-14.75	-22.5202	-15.1468	-16.7997	-17.4748	-12.0637	-16.3122	-19.6301	-19.4246	-15.3785	-17.1012	-14.0817	-17.2387	-18.3018	-14.6629	-14.7946	-17.846	-14.7992	-17.2242	-10.9452	-19.1299	-17.2935	-16.9488	-11.5985	-17.5914	-14.5347	-17.0223	-22.7215	-15.4953	-14.4328	-19.2753	-16.0629	-17.8944	-18.2241	-16.1877	-16.0237	-18.9828	-15.7975	-21.6183	-15.7008	-11.7874	-11.7362	-15.656	-12.9822
P0128	-1.10302	-0.919034	-0.68243	-1.13708	-1.3786	-0.841811	-1.30526	-1.0766	-1.22709	-0.931697	-1.17211	-1.16832	-1.45049	-1.11478	-1.39498	-0.796205	-1.12182	-1.52617	-1.41272	-0.980936	-1.53049	-1.14601	-1.1802	-1.70675	-1.77739	-1.27077	-1.40727	-0.620284	-1.69537	-1.3768	-1.35162	-1.49724	-0.97229	-1.17332	-0.874423	-1.52007	-1.60525	-1.41612	-1.21195	-1.11688	-1.67781	-1.04359	-1.58781	-0.560461	-1.00139	-1.25981	-1.80662	-1.61416	-1.36645
P0129	-11.8329	-13.2766	-12.1144	-11.2612	-12.1844	-13.605	-9.5118	-13.0034	-7.61692	-10.6567	-8.39029	-13.0194	-10.0327	-10.0612	-9.83314	-13.3339	-12.2468	-12.354	-10.4388	-12.9418	-8.94854	-10.6462	-7.80062	-11.5195	-11.6217	-11.9818	-7.93291	-14.008	-6.35763	-11.1093	-8.95003	-10.1275	-12.1726	-12.8598	-10.3205	-12.008	-7.3162	-12.2908	-10.3113	-10.5842	-9.96421	-13.9387	-9.01905	-12.1419	-10.9653	-12.0929	-11.5953	-12.4174	-10.8738
P0130	-120.767	-123.709	-163.521	-119.076	-150.684	-143.724	-203.915	-183.94	-153.016	-173.863	-156.778	-213.205	-117.919	-205.385	-132.566	-183.848	-155.038	-169.118	-143.1	-193.369	-203.725	-116.922	-134.679	-172.64	-99.5761	-171.647	-154.289	-151.98	-108.953	-181.518	-155.408	-99.7935	-184.857	-125.05	-179.867	-178.497	-142.438	-145.864	-114.641	-163.755	-159.555	-121.689	-158.888	-112.684	-191.302	-186.053	-152.314	-204.338	-181.368
P0131	-2.36762	-2.41247	-2.40864	-2.04965	-4.58292	-2.19633	-3.41062	-5.37831	-4.56511	-3.01468	-2.11362	-2.7864	-2.37407	-3.14428	-1.51895	-3.93255	-2.5184	-3.12268	-3.88412	-2.981	-2.6394	-2.00748	-2.91911	-1.71953	-4.05351	-1.57717	-2.51588	-3.34216	-4.89038	-1.93201	-3.62832	-3.13775	-1.11565	-4.09642	-0.476866	-2.32286	-4.16252	-1.47157	-1.42204	-2.32666	-1.69	-3.21317	-3.23937	-3.99886	-2.31981	-2.31701	-2.88605	-2.0029	-1.69378
P0132	-39.8283	-98.9661	-109.417	-110.555	-58.9736	-74.9695	-115.438	-142.807	-112.742	-125.208	-85.6427	-102.621	-81.7257	-117.243	-70.3267	-72.1478	-135.908	-111.259	-86.5184	-89.0448	-63.2618	-105.467	-146.582	-99.9217	-29.8162	-79.5274	-68.4229	-77.1897	-62.8307	-80.9339	-89.1287	-83.2135	-86.6813	-70.7808	-90.2188	-99.1992	-77.5175	-91.8004	-69.657	-139.659	-73.3573	-132.988	-106.187	-98.4308	-76.0928	-119.877	-74.3559	-60.5425	-103.99
P0134	-393.399	-411.754	-562.305	-397.672	-338.562	-410.439	-484.22	-392.392	-457.31	-482.281	-594.938	-453.994	-333.661	-552.456	-439.853	-411.446	-427.661	-503.553	-439.03	-476.523	-331.106	-397.711	-351.445	-544.939	-369.951	-383.703	-464.52	-473.299	-439.577	-391.679	-441.402	-386.355	-533.12	-409.285	-370.142	-498.382	-451.819	-456.494	-468.273	-363.581	-485.248	-449.632	-364.695	-430.453	-483.08	-536.925	-443.327	-570.921	-451.743
P0136	-4.65296	-3.20351	-4.48629	-4.79479	-2.14803	-3.59103	-3.03232	-2.48732	-3.14408	-4.8217	-2.46277	-4.6758	-6.22226	-4.41766	-5.47038	-4.32463	-3.08069	-7.29935	-4.23713	-1.64226	-3.74079	-4.27914	-4.86333	-2.14489	-4.2533	-3.07743	-4.32126	-4.93147	-2.12413	-4.65106	-2.7636	-3.22206	-5.74764	-4.6924	-3.96253	-4.46029	-3.12322	-4.56783	-3.56243	-4.15198	-3.33552	-3.52293	-2.67083	-4.92913	-5.61904	-3.45959	-5.0547	-3.90447	-5.47255
P0137	-29.8694	-36.196	-32.8589	-36.7896	-34.4155	-34.8478	-34.5822	-33.7542	-30.1418	-33.6967	-38.065	-37.316	-32.5514	-33.4525	-43.1738	-36.4167	-38.3967	-38.5879	-41.2226	-37.9689	-41.8581	-36.3237	-34.2769	-36.66	-35.7616	-31.3724	-38.6155	-38.7591	-29.7037	-28.9966	-36.4472	-35.9897	-40.8463	-34.5745	-34.6771	-31.7589	-38.1291	-34.3336	-32.5986	-36.5411	-32.8287	-37.2041	-38.0204	-37.3201	-40.3784	-37.2895	-36.6936	-31.3616	-32.5474
P0138	8.61121	8.90805	6.46848	7.46381	7.99694	7.88529	5.15408	5.50693	9.85447	8.36432	7.5748	8.28033	6.05663	6.95935	9.20456	6.95	7.35183	5.80057	8.62343	7.77972	7.07787	8.70948	7.80474	5.40011	6.73924	7.16315	6.24666	7.97162	15.2086	5.99828	8.74229	12.5671	8.70362	8.09518	10.3879	9.58239	7.14104	8.5658	6.41452	7.67939	8.83695	7.8615	7.57039	10.2924	9.52743	6.10619	8.53732	6.94882	7.9946
P0139	-28.2106	-14.4593	-22.4823	-18.9718	-12.9132	-14.1207	-29.5268	-40.3904	-18.2158	-21.9649	-18.6109	-33.4338	-25.6552	-28.7548	-18.396	-17.3409	-18.0332	-33.1351	-22.0313	-29.1294	-16.3201	-19.2698	-13.3365	-40.4785	-13.2091	-8.60907	-25.3346	-27.1162	-62.5824	-20.1201	-35.5784	-26.866	-41.6829	-40.1306	-13.556	-17.0843	-6.56771	-22.4265	-30.1578	-51.0271	-20.8874	-21.3316	-37.1294	-33.8256	-25.1939	-30.3862	-36.2738	-6.2069	-28.0568
P0140	1.25943	1.24374	1.24012	0.947173	1.27041	1.23268	1.22964	1.1768	0.933638	1.23294	1.22276	0.956034	1.23641	1.09813	1.2673	0.796093	1.23681	1.20285	1.27275	1.23775	1.23643	1.22984	0.823117	1.0404	1.28656	1.11115	1.11242	1.1234	0.289123	1.24398	1.22826	1.2456	1.23323	0.970956	1.18718	1.00989	1.15199	1.25989	1.22974	0.977967	1.27364	1.21929	1.245	1.11868	1.16027	1.21391	0.899065	1.16509	1.1925
P0141	-290.414	-305.502	-404.98	-339.964	-278.34	-331.585	-495.936	-451.982	-369.763	-447.428	-390.39	-485.657	-304.323	-533.49	-329.318	-381.365	-369.738	-391.104	-367.822	-464.811	-370.664	-310.938	-437.649	-400.765	-303.028	-455.178	-335.863	-364.138	-367.419	-334.924	-442.135	-317.293	-426.775	-403.142	-331.853	-437.797	-348.547	-331.426	-426.86	-387.655	-365.648	-493.37	-394.526	-297.265	-392.412	-468.188	-395.699	-373.204	-439.051
P0142	-4.85938	-2.71278	-3.65798	-6.72587	-1.10239	-7.43005	-9.37047	-6.65909	-8.99821	-6.68446	-8.70153	-5.49146	-2.62997	-9.47672	-9.16219	-4.48889	-11.687	-1.99875	-4.19509	-8.34405	-1.60321	-2.04357	-4.33187	-5.81797	-2.19693	-1.24286	-7.79344	-3.38413	-6.03861	-5.63029	-3.83724	-4.31746	-1.8907	-1.80078	-8.45352	-9.56473	-4.75045	-1.90199	-0.720502	-5.72969	-4.78394	-9.21987	-1.10568	-13.4921	-9.94837	-8.17842	-6.9315	-0.378022	-6.61684
P0143	-160.811	-134.487	-226.851	-186.924	-191.569	-139.814	-262.495	-200.081	-223.441	-228.917	-257.566	-201.048	-170.559	-230.735	-175.585	-196.003	-244.525	-200.691	-183.561	-238.522	-183.049	-175.621	-223.643	-198.815	-166.024	-216.74	-192.827	-183.959	-204.493	-180.645	-206.47	-143.636	-229.207	-186.832	-218.696	-200.682	-183.889	-160.699	-207.127	-194.668	-208.612	-193.545	-223.836	-174.615	-216.927	-209.241	-190.672	-165.675	-213.415
P0144	-305.329	-260.492	-371.135	-284.541	-241.45	-311.652	-456.863	-284.286	-404.312	-459.015	-447.642	-400.386	-275.494	-423.392	-328.505	-341.667	-446.624	-436.398	-347.714	-386.08	-338.225	-330.033	-368.231	-377.034	-271.92	-320.02	-374.524	-370.048	-392.415	-359.929	-359.893	-261.377	-437.668	-394.722	-380.828	-393.691	-331.453	-278.394	-461.365	-351.938	-397.262	-375.908	-411.087	-338.184	-347.891	-320.692	-381.022	-372.618	-361.739
P0145	-5.25181	-4.51	-2.62506	-2.82831	-2.78042	-5.53954	-2.36165	-2.17936	-6.37415	-5.55817	-4.27041	-4.86447	-2.47626	-1.12634	-3.12775	-4.34769	-5.00627	-5.41097	-6.60451	-3.38864	-3.94595	-2.21093	-3.9963	-1.68906	-7.51212	-2.90714	-5.70794	-4.14028	-2.7612	-5.61415	-3.64556	-3.67843	-3.99675	-7.69165	-4.54977	-3.48103	-3.4922	-4.41443	-4.87638	-2.11819	-2.35161	-3.52789	-4.78704	-3.65549	-3.17577	-7.11602	-3.80298	-5.17405	-4.5097
P0146	-16.5556	-20.9496	-14.0757	-20.1713	-17.1495	-18.1447	-17.4539	-15.8393	-18.8981	-24.6101	-15.0576	-22.3692	-26.8933	-23.202	-19.3424	-19.5387	-24.8043	-20.6972	-18.7319	-24.6376	-18.1719	-21.8227	-15.182	-25.1782	-17.0929	-17.3624	-14.2585	-20.4056	-6.5411	-20.4037	-11.4289	-17.4276	-23.93	-19.9428	-21.5784	-18.2173	-19.9563	-20.345	-19.951	-18.4081	-14.0749	-22.3691	-13.1308	-21.0424	-14.201	-18.9461	-20.0143	-25.6813	-17.4113
P0147	0.535298	0.761293	1.24649	1.17139	1.23635	1.24444	1.24998	1.0971	1.24235	1.25779	0.963473	1.11813	0.898012	1.16984	1.16935	1.06544	1.15221	1.17679	1.27226	1.24115	0.831266	1.25268	1.26843	1.21572	1.27465	1.25395	1.19916	1.14433	1.17841	1.2457	0.866368	1.20368	1.2341	1.08881	1.24193	1.06207	1.11118	1.22623	1.22522	1.22523	1.28723	1.09082	1.25015	1.23685	1.1427	1.24035	1.1637	1.21676	1.23915
P0150	-231.169	-277.427	-372.01	-253.91	-247.505	-258.295	-392.304	-329.36	-300.387	-357.485	-376.536	-291.455	-263.515	-310.577	-294.131	-239.299	-338.017	-360.587	-278.135	-301.887	-299.02	-288.052	-245.834	-383.575	-263.28	-280.797	-269.194	-256.519	-324.727	-292.243	-286.659	-234.398	-334.716	-289.172	-267.4	-309.368	-255.946	-247.961	-339.108	-313.378	-339.131	-349.143	-335.414	-280.755	-327.105	-297.673	-278.194	-288.988	-360.394
P0151	-55.4382	-65.0669	-53.9569	-83.65	-86.7052	-67.0146	-45.3106	-43.0833	-50.7525	-88.2522	-76.9631	-74.8931	-83.3022	-61.4797	-82.3718	-74.6268	-72.4611	-74.68	-59.7527	-70.8495	-53.2193	-61.8575	-60.9809	-63.4137	-73.5259	-57.7686	-72.6734	-72.5878	-21.2203	-70.8305	-40.2035	-67.8286	-66.2495	-48.1402	-68.0095	-53.6502	-58.2264	-60.6033	-59.8203	-67.3476	-57.9695	-79.8221	-44.8089	-80.6003	-70.1994	-73.8597	-59.2342	-57.202	-65.1882
P0152	-28.487	-20.4361	-59.045	-38.1294	-23.9417	-23.4485	-48.2977	-38.4847	-25.0692	-56.0824	-52.0966	-48.4239	-39.7255	-56.1337	-40.1453	-39.0493	-44.7903	-43.2215	-46.3684	-25.6589	-28.9898	-40.6861	-54.6136	-20.8507	-25.3783	-32.6639	-64.3054	-30.8757	-39.1337	-34.577	-47.5235	-28.5496	-23.849	-20.6974	-28.5194	-64.6888	-51.3301	-19.8778	-34.9741	-39.3074	-56.4248	-51.8386	-56.5587	-18.9653	-31.6544	-33.606	-33.1866	-43.6934	-44.9121
P0153	-36.1541	-38.2556	-51.3832	-31.6867	-29.6294	-28.3783	-45.673	-41.2991	-34.8901	-54.4485	-57.0849	-35.9062	-46.1789	-41.4477	-58.1316	-27.4276	-52.4597	-37.3852	-39.0984	-36.0045	-41.5499	-33.836	-29.526	-34.5341	-38.1541	-37.6848	-31.4446	-26.7657	-22.8259	-31.564	-64.3662	-52.2018	-20.6519	-27.428	-29.2044	-43.4351	-29.4575	-43.3411	-55.701	-55.9443	-36.6546	-52.2448	-33.5439	-25.3629	-41.2849	-24.1568	-39.4289	-47.03	-39.2858
P0154	-62.8793	-67.4563	-55.5619	-78.2213	-62.1335	-48.4683	-89.8417	-48.2486	-67.1138	-115.441	-59.2439	-80.1976	-37.8835	-103.416	-66.0776	-49.229	-36.8453	-82.0734	-50.2843	-71.686	-66.006	-59.2981	-58.2794	-85.3899	-57.5484	-38.6202	-105.489	-54.8467	-43.4131	-73.9977	-55.9901	-71.3687	-66.2216	-39.4592	-63.9278	-45.851	-66.1118	-55.0354	-50.728	-112.34	-78.984	-62.7764	-74.8303	-76.0578	-56.6291	-99.9251	-72.3729	-70.5859	-93.3347
P0155	-414.523	-407.582	-588.425	-483.154	-393.072	-429.687	-645.733	-578.11	-558.904	-591.489	-780.354	-582.427	-454.189	-599.079	-572.992	-435.641	-541.997	-540.129	-448.904	-678.785	-483.944	-421.049	-530.195	-529.98	-395.238	-526.392	-460.503	-488.48	-491.723	-483.071	-502.891	-358.914	-578.688	-567.379	-466.768	-531.307	-528.781	-454.763	-585.84	-476.894	-587.834	-563.582	-625.199	-475.213	-688.816	-617.999	-577.556	-487.018	-527.163
P0156	-350.272	-300.36	-427.01	-376.855	-324.71	-342.91	-567.997	-403.439	-330.54	-436.949	-524.593	-405.132	-281.867	-502.218	-387.145	-400.527	-436.915	-405.51	-417.716	-523.252	-338.353	-302.753	-413.628	-407.124	-315.45	-309.175	-341.054	-350.476	-391.406	-388.657	-442.542	-317.097	-366.794	-341.613	-320.648	-417.34	-392.366	-287.871	-386.788	-427.654	-544.685	-356.234	-432.791	-337.248	-484.448	-370.648	-383.133	-265.134	-403.656
P0157	-111.608	-82.7253	-98.4582	-70.8446	-60.546	-74.5593	-100.342	-128.794	-125.839	-103.195	-130.931	-75.8465	-70.1037	-133.925	-118.919	-98.5808	-96.4953	-62.7781	-132.543	-126.99	-106.863	-94.4026	-122.501	-120.539	-146.925	-84.4685	-87.5861	-91.56	-98.1212	-94.1809	-138.292	-72.4668	-113.983	-126.223	-79.7066	-118.686	-104.851	-100.116	-90.6937	-155.363	-127.439	-93.3687	-132.474	-89.8603	-171.806	-91.4889	-121.055	-157.947	-114.191
P0158	-1222.19	-1384.88	-1428.03	-1372.86	-1183.37	-1216.02	-1465.77	-1473.88	-1249.67	-1739.27	-1858.54	-1652.38	-1253.55	-1754.52	-1297.11	-1387.92	-1548.04	-1496.54	-1355.69	-1582.01	-1503.84	-1346.29	-1460.12	-1711.42	-1219.74	-1465.32	-1368.29	-1455.29	-1145.97	-1200.13	-1519.78	-1018.67	-1642.95	-1425.09	-1279.76	-1435.92	-1273.65	-1334.44	-1620.67	-1682.24	-1501.99	-1602.55	-1593.82	-1242.61	-1561.65	-1683.33	-1436.98	-1605.17	-1506.03
P0159	-17.8323	-24.8174	-18.3411	-21.9417	-19.8263	-20.3243	-17.029	-22.817	-18.1017	-27.5271	-20.005	-22.2148	-21.1102	-19.1483	-18.6098	-19.9206	-21.86	-23.6893	-22.1284	-22.55	-18.8371	-25.9955	-19.4212	-20.9428	-18.5452	-23.0316	-20.3504	-21.9297	-15.9152	-20.0443	-16.05	-20.3319	-21.7511	-25.0143	-24.1366	-20.4858	-19.2162	-24.653	-20.5568	-22.3397	-16.151	-25.4786	-21.1137	-21.1404	-18.9	-22.0202	-19.2709	-26.5232	-19.1333
P0160	-579.892	-696.137	-692.963	-685.449	-470.238	-653.867	-916.384	-673.109	-840.4	-936.203	-748.699	-657.633	-637.739	-960.69	-689.799	-623.757	-931.62	-842.271	-650.947	-774.161	-678.712	-583.714	-703.686	-735.256	-574.664	-745.957	-695.906	-775.228	-554.422	-705.476	-766.549	-500.548	-748.418	-737.357	-695.426	-884.116	-663.538	-584.152	-821.062	-792.558	-814.285	-766.094	-778.585	-635.942	-801.007	-679.562	-645.497	-699.375	-651.459
P0161	-200.437	-209.398	-226.428	-176.965	-178.737	-197.808	-232.217	-210.658	-309.161	-267.408	-261.848	-255.465	-192.967	-257.321	-199.71	-189.938	-238.142	-212.54	-209.444	-219.621	-270.124	-197.12	-223.366	-232.867	-176.978	-213.09	-234.059	-238.906	-170.312	-187.684	-214.884	-183.8	-243.533	-167.434	-165.047	-251.71	-161.724	-220.097	-258.379	-241.14	-263.013	-231.393	-217.246	-177.335	-209.747	-236.512	-225.916	-209.764	-194.591
P0162	-178.847	-186.273	-234.268	-160.164	-170.527	-228.194	-227.674	-227.441	-270.088	-259.706	-264.323	-217.354	-164.046	-228.656	-242.851	-185.514	-217.759	-147.694	-219.874	-307.643	-188.402	-194.17	-195.986	-240.925	-200.26	-187.844	-252.402	-138.288	-274.109	-243.519	-238.535	-199.848	-206.841	-254.503	-231.771	-279.823	-239.985	-182.333	-277.757	-254.745	-285.82	-216.823	-198.337	-216.24	-189.175	-261.543	-241.87	-200.877	-246.355
P0163	13.9679	19.8982	15.0338	17.5669	16.7517	17.0492	14.119	16.8646	14.4842	17.2834	14.4716	18.4586	18.1009	17.0197	14.7355	17.0284	16.8095	16.5864	14.252	17.7278	19.469	18.6365	14.3403	17.0693	15.4704	16.6093	16.5051	19.0239	10.3181	16.3453	12.1798	15.9067	15.1904	16.8221	15.1693	15.2336	15.0795	14.6114	15.7406	16.6211	11.6402	16.0608	15.4525	17.5479	15.2484	18.1907	16.3144	19.8571	15.2788
P0164	0.872669	0.777001	0.970972	0.372409	0.519518	0.83726	0.806348	0.496925	0.865014	0.620893	0.57501	0.167696	0.872881	0.497985	-0.00158634	0.788989	0.022428	0.706171	0.834572	0.0143982	0.494043	0.00199164	0.715099	0.564381	1.05631	0.400275	0.945321	0.701613	1.25524	0.832032	0.679256	-1.34994	1.01797	0.839967	0.678689	0.162736	0.977152	0.184795	1.04106	0.183006	0.873492	0.851992	0.347435	1.23807	0.625845	-0.608188	0.865412	-0.245245	0.510203
P0165	-8.90602	-8.7394	-5.84538	-9.56897	-9.53184	-8.71631	-5.50189	-10.7096	-8.27059	-9.4378	-8.95565	-7.8779	-7.16656	-11.2072	-8.3149	-8.0158	-7.95618	-9.23972	-6.14764	-9.63432	-10.4201	-11.9323	-6.65658	-9.426	-7.26274	-9.27046	-7.90689	-8.4467	-6.0825	-9.0224	-8.70751	-9.57691	-11.8361	-8.02152	-9.31294	-8.45783	-7.67799	-6.40542	-11.4977	-8.29381	-8.785	-7.32578	-6.50251	-11.1276	-4.02145	-11.4029	-6.77311	-11.6016	-6.98621
P0166	-5.95156	-5.87644	-5.23058	-5.99147	-6.99982	-4.04135	-6.33853	-6.40444	-5.06918	-4.14056	-5.00934	-4.29744	-7.33053	-5.47633	-6.55507	-5.01855	-5.10496	-5.81038	-5.6358	-4.27767	-5.15864	-5.22204	-4.86141	-5.1972	-4.89758	-3.94887	-6.14278	-5.66014	-2.95141	-4.51125	-5.17651	-6.11516	-4.60839	-3.75909	-6.15223	-4.66335	-4.59604	-5.6788	-5.74035	-4.07477	-5.57039	-5.38129	-5.60765	-5.00129	-5.48719	-5.28963	-5.57031	-6.22608	-7.07494
P0169	0.76896	1.16373	0.852973	1.19313	1.01953	0.803636	1.11275	1.08358	1.16956	1.16857	0.76127	0.934182	0.640391	1.16352	1.02856	1.25931	0.470763	0.773817	1.15437	0.945569	1.04672	1.26846	1.19534	1.10696	0.701669	0.524573	0.978573	1.18405	0.228702	1.20657	0.832719	1.25069	1.02895	1.1985	0.908339	0.898153	0.788154	1.1239	0.649848	1.26583	0.86948	0.759509	0.640764	0.946846	1.02019	1.24291	0.766458	0.99967	1.04141
P0170	72.1218	79.363	70.9154	81.4747	71.0609	74.0862	77.9839	73.296	70.6763	81.6217	74.6723	77.5915	75.9085	75.2185	77.8245	72.4393	77.7145	80.7054	76.966	76.4101	73.8732	77.7151	77.4701	71.2829	76.5811	74.6634	74.4181	76.2751	46.2161	69.8305	75.4555	76.9149	75.6034	75.1836	75.5102	78.406	73.9456	75.3031	73.6826	70.7895	76.2977	77.0487	70.5302	74.7277	74.5698	75.773	76.0775	76.503	75.4815
P0171	-227.665	-222.915	-271.134	-253.322	-211.839	-233.619	-314.113	-263.204	-259.607	-351.236	-323.557	-283.33	-228.096	-299.803	-265.036	-245.44	-283.502	-340.723	-254.163	-295.028	-214.428	-249.451	-269.233	-284.373	-213.468	-283.156	-278.721	-269.82	-274.94	-260.996	-261.451	-242.283	-288.457	-264.547	-240.051	-279.031	-235.318	-286.755	-266.454	-305.201	-287.541	-303.029	-313.471	-267.098	-293.276	-298.957	-277.476	-298.216	-263.65
P0172	65.0987	67.3378	68.9261	69.6481	61.4051	68.747	63.267	62.6101	57.4357	73.7151	66.0589	70.3321	68.7296	70.1848	59.2219	62.6966	67.2582	68.1159	63.2829	61.2267	68.4764	67.9638	66.241	67.5943	66.8765	64.8064	64.4099	66.9904	53.1254	60.5226	62.554	64.4849	63.8478	63.1069	68.3091	62.9907	69.6798	59.2072	69.8743	66.5883	63.237	65.5935	59.5684	61.8936	61.4142	63.368	67.523	65.2116	67.903
P0173	-303.246	-309.926	-402.632	-248.941	-277.928	-299.034	-499.028	-346.166	-468.251	-415.585	-428.828	-293.601	-301.238	-345.154	-269.712	-336.861	-325.985	-368.065	-314.098	-335.394	-288.738	-246.617	-342.971	-364.36	-238.134	-304.173	-390.942	-335.157	-373.349	-310.149	-326.34	-264.123	-355.473	-273.521	-325.454	-365.194	-368.448	-242.848	-347.312	-280.952	-393.876	-306.434	-383.815	-347.069	-347.661	-332.453	-341.917	-283.075	-330.586
P0174	-1.37215	-1.49484	-1.35884	-1.40456	-1.46425	-1.47803	-1.25016	-1.14137	-1.19863	-1.3617	-1.39183	-1.45475	-1.38723	-1.28551	-1.32586	-1.49935	-1.12084	-1.38527	-1.52187	-1.23601	-1.3842	-1.50845	-1.18794	-1.36255	-1.37872	-1.4955	-1.08655	-1.5252	-0.227256	-1.47152	-1.17532	-1.53984	-1.50456	-1.45447	-1.37668	-1.48151	-1.41167	-1.48092	-1.12968	-1.34107	-1.17176	-1.434	-1.38421	-1.53907	-1.20046	-1.34552	-1.24371	-1.477	-1.31031
P0175	-0.284073	-0.328234	-0.232017	-0.0821657	-0.646214	-0.312971	-0.232035	-0.502254	0.184953	-0.268386	-0.735647	-0.554845	-0.802811	-0.939014	-0.110184	0.0761411	-0.514508	-0.838287	-0.284933	-0.860278	0.0549005	-0.443369	-0.138432	-0.759144	-0.404374	-0.0280292	-0.850603	-0.228536	-0.273795	-1.11876	0.207404	-0.592352	-0.253798	-0.556273	-0.440375	-0.543871	-0.04222	-1.11224	-0.521282	-0.884129	-0.423231	0.514569	0.686398	0.137718	-0.658032	-0.57395	-0.449837	-0.509961	-0.105024
P0176	-22.8919	-49.0224	-43.6229	-36.8202	-21.6456	-33.6344	-34.0472	-30.3437	-27.9228	-30.7642	-46.0301	-30.0756	-28.5811	-33.9497	-25.5862	-55.2012	-40.1046	-50.0356	-31.2944	-46.2758	-26.0803	-21.491	-28.0793	-56.7536	-28.7292	-38.852	-46.4801	-42.6261	-8.23829	-31.1808	-28.0272	-33.0302	-36.4622	-39.5939	-24.1485	-50.7877	-29.1735	-46.5642	-36.3875	-40.8805	-29.8309	-53.1614	-34.9404	-36.9723	-38.4975	-54.8373	-39.9946	-39.1784	-38.4573
P0177	-131.644	-161.512	-202.125	-130.311	-125.049	-121.742	-211.576	-193.88	-168.685	-183.833	-240.9	-161.513	-125.819	-148.818	-163.895	-141.851	-152.6	-134.88	-178.672	-118.18	-180.353	-131.072	-144.28	-211.897	-160.619	-114.178	-197.523	-152.538	-135.78	-134.274	-155.85	-157.793	-173.21	-153.404	-125.939	-160.169	-99.6681	-173.01	-189.305	-193.408	-163.188	-165.831	-199.531	-151.192	-165.336	-235.84	-142.307	-164.837	-99.779
P0178	-15.3114	-18.9918	-13.2797	-14.0834	-19.1751	-15.9087	-13.0943	-15.7503	-18.8114	-14.9593	-15.9326	-16.962	-18.4251	-17.9758	-14.9845	-18.3444	-16.6887	-14.5085	-18.4919	-15.7497	-14.1661	-17.9108	-18.4436	-16.194	-16.8636	-13.7121	-16.7293	-18.6559	-11.8637	-16.0194	-14.0267	-14.2627	-19.1029	-17.6086	-16.9154	-17.56	-14.8044	-19.4964	-15.2734	-13.8651	-16.0318	-15.0537	-16.966	-17.2684	-16.6271	-15.8323	-17.7706	-18.031	-15.0135
P0183	-62.0786	-72.2123	-58.8202	-71.1115	-62.3913	-71.8686	-62.6808	-52.9447	-61.9933	-73.6992	-64.9323	-65.4608	-67.1869	-63.2729	-60.9794	-64.9394	-61.7772	-75.9494	-71.2354	-53.8828	-69.7749	-73.7406	-50.6526	-70.2586	-65.995	-62.1978	-69.051	-72.0138	-33.4014	-59.2988	-55.4267	-68.4186	-68.763	-61.5676	-60.7074	-72.2091	-55.2115	-69.3285	-59.3313	-66.7088	-59.7195	-62.4386	-56.0675	-65.735	-54.9057	-70.8413	-55.2643	-69.1654	-62.9498
P0184	0.265881	-0.369595	0.355243	0.477746	0.29259	0.268242	0.678304	0.707041	0.544131	-0.292397	0.183991	-0.0456326	-0.0916855	0.327436	-0.444353	-0.319191	-0.0138383	-0.0835249	0.406116	-0.690293	-0.476065	-0.472516	0.0771728	-0.0409944	0.523566	0.238277	-0.674097	-0.882054	0.847933	-0.226953	0.0566532	-0.288134	-0.449143	-0.405542	-0.546838	0.314666	0.0326191	0.106655	-0.761791	-0.882424	0.0699751	-0.665468	-0.367665	-0.121272	-0.87987	-1.64409	0.250201	-0.818369	-0.0588462
P0186	-10.2168	-13.5948	-11.9849	-14.4184	-11.5823	-11.1878	-11.6046	-10.6622	-13.0596	-16.446	-12.6795	-7.35006	-13.3281	-16.191	-8.67289	-14.7655	-10.4181	-14.5231	-11.807	-15.3647	-11.9463	-15.1611	-8.82081	-11.2429	-9.08329	-9.18245	-6.93921	-14.8186	-6.249	-11.9093	-10.7778	-11.1847	-14.3029	-13.0188	-14.2935	-13.9668	-8.13495	-11.9209	-10.6406	-12.8781	-9.46955	-13.3132	-16.5421	-11.8017	-10.5675	-13.1644	-8.79013	-12.1155	-14.2207
P0188	-180.383	-188.689	-226.873	-163.935	-199.312	-151.274	-251.175	-162.106	-209.595	-348.222	-200.278	-231.448	-199.852	-232.517	-143.585	-196.51	-256.615	-227.305	-220.196	-191.999	-279.662	-171.806	-281.828	-225.485	-191.912	-187.5	-248.103	-207.986	-194.548	-194.712	-220.447	-169.671	-272.833	-226.853	-232.102	-183.254	-165.795	-195.787	-240.794	-269.247	-259.697	-266.748	-200.108	-155.249	-248.513	-241.498	-188.482	-229.19	-246.732
P0189	-238.746	-275.409	-313.895	-268.768	-239.643	-221.919	-350.967	-331.08	-279.261	-319.354	-338.971	-313.009	-262.786	-352.576	-301.619	-290.981	-378.959	-265.035	-285.808	-248.642	-333.897	-252.757	-347.164	-334.186	-251.623	-240.263	-309.3	-233.879	-351.83	-280.382	-279.226	-257.83	-312.222	-270.156	-273.431	-276.556	-325.122	-330.42	-296.096	-250.666	-278.738	-281.139	-280.048	-250.374	-308.196	-291.854	-328.735	-330.347	-330.29
P0190	-1.28357	-1.25436	-0.949297	-0.498065	-0.190382	-1.53866	-0.920302	-1.48314	-0.579911	-2.25209	-0.699985	-0.99963	-0.86199	-1.01202	-1.37046	-0.653116	-1.08515	-0.342454	0.0551581	-0.455211	-1.40882	-1.4686	0.27898	-1.59916	-0.833332	-0.745373	-0.980346	-1.46261	-1.98608	-0.897088	-1.61006	-0.142699	-0.665518	-0.399281	-0.872218	-0.954131	-1.50084	-1.25257	-0.778415	-0.827498	-1.72702	-0.742455	-1.00398	-1.25541	-0.743243	-1.72684	-0.734866	-1.05556	-1.35686
P0191	0.0883507	-0.050303	-0.898416	-1.20016	-0.241748	-0.882203	-5.46164	-8.1091	0.0897184	-12.4326	-11.6213	-2.8559	-4.67347	-0.0178369	-5.63152	-1.36886	-4.74003	-4.11183	-7.76749	-9.63511	-4.73058	-3.96836	-8.20785	-2.3974	-1.62961	-0.866609	-3.47391	-0.132311	-1.17632	-3.19033	-21.4171	-2.06121	-3.07888	-2.98163	-1.23918	-2.63724	-3.11476	-2.40456	-5.69174	-0.202339	-0.588088	-0.242799	-2.64888	-6.34257	0.0908859	-5.28427	-9.83601	-1.4282	-12.917
P0192	-4.58322	-6.54347	-5.30002	-7.02338	-5.81104	-5.9367	-6.59643	-7.21697	-5.2494	-7.74833	-6.4288	-6.88876	-5.75249	-6.7361	-4.53939	-6.04739	-6.2857	-5.37898	-6.11195	-5.67146	-3.82045	-6.4143	-5.92432	-6.78474	-7.17282	-6.44954	-4.16809	-7.13415	-1.56055	-6.75003	-4.73383	-6.37709	-5.77249	-6.66479	-6.11677	-5.09265	-4.80613	-9.18886	-6.06593	-6.5211	-4.65189	-6.74685	-4.59646	-6.98243	-5.60322	-8.53464	-4.09413	-7.51941	-5.75867
P0193	-109.38	-133.964	-112.299	-119.281	-115.201	-123.936	-108.329	-110.471	-119.734	-133.986	-122.716	-113.754	-135.839	-132.462	-117.736	-118.89	-126.858	-127.123	-128.563	-117.48	-129.841	-125.676	-125.224	-116.545	-113.068	-140.221	-124.541	-135.019	-65.0656	-125.421	-108.716	-119.18	-129.555	-125.03	-135.022	-125.177	-111.027	-131.751	-120.608	-117.446	-109.064	-133.513	-113.325	-113.149	-109.809	-128.94	-118.137	-128.215	-119.587
P0194	-3.03774	-3.5308	-2.33769	-3.21504	-2.16271	-1.64197	-1.43179	-3.3755	-3.64766	-2.32421	-1.86914	-2.15696	-4.96846	-4.29851	-2.83936	-3.85441	-2.66857	-1.80084	-1.03469	-1.36775	-1.84074	-6.02108	-2.0777	-2.84789	-2.06339	-1.76003	-2.49351	-1.95454	-2.74187	-2.7491	-0.885892	-3.18274	-2.03817	-1.06663	-2.66194	-2.56603	-1.6037	-2.87123	-2.59315	-0.718486	-1.60281	-1.40947	-3.36436	-2.8362	-3.56872	-2.65559	-2.89374	-2.28239	-2.74898
P0196	-30.7225	-38.0471	-35.6203	-39.2401	-26.7251	-36.4099	-33.9622	-32.4682	-31.3116	-41.3823	-32.9942	-41.7791	-33.0327	-38.2981	-31.7455	-36.2133	-33.7169	-39.1732	-38.7494	-32.6238	-36.853	-39.4	-34.5925	-31.2169	-31.8902	-28.8376	-32.7582	-38.2471	-17.3841	-43.3033	-26.4341	-31.7106	-42.5837	-34.0098	-33.4435	-36.1018	-28.1243	-40.2774	-29.7706	-33.3654	-27.1749	-30.8435	-28.6438	-42.2538	-35.707	-31.4008	-38.9725	-37.8703	-30.0234
P0198	-87.325	-81.7807	-87.5809	-74.9634	-87.6787	-41.8583	-164.2	-62.9045	-159.57	-126.667	-119.794	-76.3877	-128.082	-97.5767	-70.3351	-66.8132	-85.0543	-118.42	-112.643	-105.506	-131.783	-82.8733	-81.1172	-107.856	-58.1387	-89.5881	-65.427	-119.77	-56.2186	-97.8185	-87.3234	-59.7176	-98.8477	-109.677	-64.371	-114.184	-101.052	-97.038	-78.2924	-142.606	-112.487	-102.919	-96.0482	-56.1435	-127.672	-111.295	-113.251	-72.543	-62.0044
P0199	-18.4963	-29.8052	-50.1068	-25.1222	-20.3784	-30.0838	-71.9175	-54.4463	-35.1263	-24.9799	-47.7252	-18.8068	-12.7144	-28.0117	-34.2037	-26.7371	-21.1497	-29.5808	-25.233	-43.758	-22.8904	-19.2198	-39.9322	-25.5438	-24.3525	-35.3356	-35.3835	-24.3825	-75.4916	-42.913	-47.356	-23.3617	-42.0742	-27.203	-28.4258	-54.2828	-28.2006	-37.079	-33.6934	-31.4889	-29.8858	-33.7703	-36.4473	-32.5184	-36.0326	-33.5885	-51.9419	-29.8822	-37.1495
P0200	1.08021	1.18431	1.08697	1.19753	1.23333	1.24381	0.962872	1.11942	1.24737	1.27913	0.580893	1.26817	1.20745	1.1506	1.23441	1.12084	1.19787	1.19387	1.20754	1.24993	1.25519	1.25193	0.703009	1.14445	1.23634	1.24261	1.22646	1.16634	1.25746	1.21215	1.23876	1.08613	1.23557	1.045	1.26455	0.775035	0.983476	1.18104	1.22731	1.2609	1.25662	1.25155	1.20647	1.22675	1.22816	1.22494	1.03508	1.19187	0.444089
P0201	1.20397	1.19733	1.03973	1.27055	0.962118	1.25443	1.26229	1.12969	1.24212	1.18468	0.823629	1.0437	0.505301	1.13184	1.27881	1.22464	1.18063	1.23857	1.03062	0.958354	1.04817	1.2516	0.828732	1.22434	1.27196	1.14136	1.08598	0.83025	-0.931257	1.19022	1.0149	1.10067	0.96305	1.14739	1.20352	0.718736	1.03928	1.22022	0.714712	1.14014	1.2139	1.01117	0.721823	1.2679	0.863868	1.2461	1.20024	1.23533	0.537502
P0202	-142.586	-110.068	-172.751	-153.101	-130.574	-114.309	-188.924	-179.868	-154.306	-150.099	-262.848	-135.957	-82.6001	-173.656	-96.9393	-191.918	-141.608	-181.404	-142.451	-133.516	-150.414	-122.447	-158.961	-106.793	-105.614	-182.654	-177.975	-158.73	-170.9	-177.085	-169.586	-106.398	-186.838	-131.192	-88.9384	-183.368	-141.754	-165.541	-138.434	-134.781	-166.036	-224.036	-151.493	-98.4091	-199.514	-135.347	-158.643	-112.676	-164.441
P0203	-0.0781245	0.62044	-1.16094	0.570387	0.468367	-1.00087	0.591804	-0.232772	0.655411	0.410019	-0.69106	0.519369	0.656799	-0.276103	0.448477	0.615131	0.368251	0.658674	-0.357552	-0.116693	0.281296	0.562761	0.520386	-0.322702	-0.0954367	0.628932	0.315175	-0.697747	-5.68298	-1.28275	0.117977	0.3892	0.391561	0.292477	0.641624	0.578629	-1.63173	0.612213	-0.0434064	0.620524	-0.450022	-0.655414	0.697799	0.179348	-2.51505	0.444065	-0.0417301	0.491267	-0.133642
P0204	-0.349434	0.298238	-0.469247	0.36201	0.400064	-0.464564	-0.993626	-0.759381	-0.285715	-0.0767162	-0.119927	0.106796	0.267043	-0.238307	-0.573804	-0.0485833	0.459382	0.27051	0.0999627	0.0312601	-1.05499	0.78578	-0.536484	0.559131	0.0996328	0.0474808	-0.318921	0.738457	-1.50401	-0.452569	-0.751806	0.0497184	-0.189522	0.0922045	-0.415422	-0.607243	-0.360194	0.328176	-0.256423	0.192193	0.135974	-0.209105	-1.14073	0.261719	-0.457258	0.708756	-0.358032	-0.133465	-0.924079
P0205	-23.92	-27.4743	-22.9138	-36.5125	-22.6212	-26.0184	-22.7664	-20.8126	-22.8578	-30.4713	-26.9541	-33.7524	-22.7312	-27.997	-24.9694	-30.4512	-20.8755	-31.8542	-26.315	-24.3073	-24.7755	-34.7504	-22.572	-26.9984	-23.9445	-28.5876	-24.589	-35.4822	-10.6249	-30.9482	-19.7561	-30.0163	-21.1026	-27.5412	-30.5295	-27.6137	-26.0258	-29.1661	-19.5339	-28.4642	-21.1585	-28.5775	-20.885	-31.1734	-23.7432	-28.918	-21.1622	-29.8967	-22.3928
P0206	32.2222	32.4528	27.4393	30.6211	29.8367	31.6503	29.6532	30.4184	23.0772	31.1915	30.9521	30.2482	26.6316	29.3834	28.9408	32.2571	27.4427	34.8156	36.2803	28.9762	30.6378	32.6133	23.4816	31.1393	29.1532	32.8393	29.5454	32.1803	18.2773	30.3327	26.122	32.6909	27.7821	29.1482	30.9592	26.4368	29.0185	34.0207	30.3319	30.9121	25.982	31.2037	33.1881	37.7163	26.5149	30.1601	25.2832	33.236	22.011
P0208	-90.1455	-115.807	-119.923	-119.627	-101.37	-113.618	-172.965	-119.814	-116.688	-168.42	-141.931	-131.319	-101.254	-164.232	-92.7782	-110.782	-119.348	-122.756	-124.432	-146.375	-139.96	-112.321	-113.463	-158.681	-75.5117	-113.126	-138.215	-120.269	-88.0195	-117.477	-144.052	-101.081	-127.129	-128.88	-108.289	-135.658	-89.9208	-120.651	-155.983	-149.119	-143.627	-132.315	-122.407	-120.682	-128.561	-123.048	-135.738	-132.682	-142.67
P0209	31.9593	35.9123	26.3777	37.3159	32.2685	34.807	31.2434	29.785	29.4115	38.276	28.5604	30.3684	35.0371	33.3765	30.7889	32.5758	35.6943	34.59	34.0015	25.9882	29.956	41.1257	28.6984	33.0681	38.2964	35.9862	31.6883	34.7689	12.5577	32.4378	22.9879	38.2228	38.4718	31.077	36.1203	29.485	27.4968	34.6552	31.2919	29.5104	29.3782	30.4267	28.5723	30.6122	32.5893	35.2429	32.2902	37.908	29.938
P0210	-7.9868	-8.8805	-10.7219	-8.08221	-8.66174	-10.8975	-7.78401	-8.37541	-10.1063	-7.91642	-5.07724	-6.51101	-11.1456	-9.98491	-7.60172	-9.55881	-9.87377	-9.54676	-10.8926	-10.4627	-10.7042	-9.75134	-9.54416	-6.96717	-9.94573	-9.35106	-10.3919	-8.54478	-4.55853	-8.58526	-7.59478	-9.3237	-12.3967	-10.2499	-8.59743	-9.51804	-7.80582	-8.35152	-8.09593	-7.73985	-8.01056	-9.47915	-8.20214	-8.92754	-8.83398	-10.6641	-8.47431	-9.03584	-8.93536
P0214	-2.3678	-2.60453	-2.32593	-2.39398	-2.28889	-2.44757	-2.46077	-2.29006	-2.52649	-2.39775	-2.24006	-2.54158	-2.10702	-2.3603	-2.43035	-2.38284	-2.20026	-2.53441	-2.54035	-2.36887	-2.3317	-2.32592	-2.35204	-2.57387	-2.48785	-2.45503	-2.43672	-2.40379	-1.87994	-2.24399	-2.46764	-2.5797	-2.14029	-2.62121	-2.41037	-2.60133	-2.35884	-2.35353	-2.31619	-2.29654	-2.4873	-2.5348	-2.35337	-2.5523	-2.28444	-2.24426	-2.39241	-2.51536	-2.5039
P0215	-23.8095	-32.8939	-30.2306	-28.5652	-28.4185	-28.3133	-26.4956	-26.3607	-23.1155	-26.6533	-22.2267	-34.0133	-33.4245	-27.8564	-28.6348	-26.8858	-26.0272	-32.9083	-29.4564	-24.3019	-27.1597	-27.2637	-30.4252	-23.686	-26.2825	-23.0645	-26.0578	-30.6807	-16.3205	-22.408	-26.1532	-24.3927	-26.3525	-28.7686	-26.4196	-29.0269	-23.4849	-28.3845	-26.1784	-27.166	-20.1264	-29.3685	-23.4404	-27.8521	-22.9182	-27.2743	-24.5765	-33.4986	-23.7503
P0216	-94.9246	-85.3238	-87.7135	-138.331	-87.2564	-58.6008	-160.654	-104.43	-111.851	-134.846	-173.97	-117.462	-94.4471	-147.082	-92.1278	-92.8088	-105.531	-104.104	-102.36	-91.7341	-109.14	-90.1002	-107.948	-137.184	-106.801	-95.0135	-159.055	-78.5063	-131.503	-103.726	-129.141	-92.5211	-145.713	-97.698	-105.068	-137.563	-132.547	-112.097	-69.6125	-65.2783	-121.486	-95.8751	-102.583	-91.8303	-139.698	-75.8143	-94.1602	-115.467	-84.0913
P0217	-31.4825	-38.2918	-29.0469	-36.9522	-32.7031	-35.1388	-25.1633	-26.1369	-32.5215	-29.8975	-33.8529	-31.5536	-37.2991	-35.9083	-25.0178	-33.468	-36.9878	-28.1208	-30.0996	-27.8604	-30.1321	-35.5591	-29.4574	-27.7549	-26.3508	-32.068	-28.1786	-35.2545	-29.4645	-30.0452	-36.114	-33.472	-37.5828	-35.1786	-30.7279	-33.4166	-36.5026	-33.5271	-32.8624	-31.2732	-26.6153	-30.009	-29.8609	-33.1871	-29.0663	-30.3	-37.9146	-27.952	-30.4108
P0218	1.16386	-0.402864	0.72028	-0.297157	1.01246	-0.83536	-0.0368812	0.50353	0.640902	-0.218569	0.457222	0.20591	0.670289	0.0856123	0.749403	-0.918774	0.502591	0.124189	0.515459	0.221209	0.644023	-0.749097	0.857237	0.104692	1.03591	-0.871631	0.927659	-0.4618	1.25485	0.150317	0.788494	-0.601075	0.531981	-0.245496	0.943754	-0.0736289	0.67474	-0.455689	0.871106	-0.0100513	0.889282	-0.531173	0.955981	0.516874	0.333296	-0.377966	1.17251	-0.423085	0.951417
P0219	-11.7971	-8.57878	-11.748	-9.16712	-10.9344	-9.33211	-8.33522	-10.8343	-10.0309	-10.1054	-10.0311	-13.7934	-13.0621	-12.1125	-8.03025	-12.8617	-12.484	-10.301	-9.75958	-10.8188	-11.5591	-11.2306	-12.6694	-12.4671	-10.6914	-9.22994	-11.5905	-14.316	-8.25104	-11.3575	-11.0622	-12.8125	-13.6402	-12.4065	-12.4362	-11.1747	-9.78505	-11.3299	-8.03287	-12.5977	-8.84703	-9.07853	-12.3443	-10.8493	-11.0149	-14.6153	-11.9643	-14.5567	-12.6841
P0220	-15.6331	-24.7699	-45.1845	-19.849	-18.9624	-26.495	-39.7825	-23.1911	-40.9565	-34.2814	-22.3619	-35.0858	-52.3799	-27.0544	-41.1666	-20.3131	-23.7378	-29.3102	-27.7932	-19.0086	-64.4983	-18.4987	-10.1611	-27.8018	-20.5094	-36.9473	-27.5293	-19.4045	-23.109	-21.9026	-33.8219	-33.5694	-31.01	-17.333	-40.7136	-38.3185	-8.88865	-23.21	-26.0211	-50.7232	-50.2662	-27.2166	-54.8894	-29.7407	-29.031	-39.4559	-14.6375	-37.5512	-23.7356
P0221	0.875655	0.797158	0.47136	0.524148	0.31278	0.639878	0.133973	0.67448	-0.131302	0.492268	-0.0363485	-0.254783	0.546306	-0.0941093	-0.188598	0.944404	0.43692	0.227108	0.611492	0.8858	0.604658	1.2705	-0.268385	0.426627	-0.152042	0.45928	-0.278451	0.364336	-0.952747	-0.232185	-0.11537	0.488553	0.486107	0.824169	-0.353876	-0.725808	-0.202893	0.58141	-0.126857	-0.165811	0.0925425	0.703858	0.335887	0.132921	0.249135	0.948205	0.401064	1.41339	0.380568
P0222	1.12612	0.916631	1.0588	0.214449	0.577338	0.879396	1.17493	1.07854	1.03058	0.921739	1.03654	0.790719	0.368849	0.67728	1.21516	0.297427	1.02441	0.598426	1.19064	0.466813	1.14147	0.979786	1.14641	0.624603	0.833104	0.995108	0.283336	0.699271	1.18899	1.01312	1.1276	-0.0311182	0.500799	0.983292	0.850769	0.0648698	0.814019	1.06199	0.412688	0.0394657	0.31118	1.14572	1.25034	0.984674	0.881501	1.06167	0.990856	0.0618343	0.724358
P0227	0.0445464	0.770649	0.307133	-0.700512	-0.290726	-0.206374	-0.498603	-0.598811	-0.421202	1.38168	-0.580431	0.539494	-0.182518	-0.721807	-0.517006	-0.199068	-0.508602	-0.262892	0.178731	-0.890191	-0.333184	1.91054	-0.0582093	0.486275	-0.212259	-0.436591	1.79927	0.903775	-1.49867	-0.325281	-0.223702	-0.461429	0.627863	0.177496	-0.284731	-0.0444392	-1.10975	0.0286379	0.137613	0.685604	-0.278503	0.0943899	0.461959	0.677119	0.0800428	0.994525	-0.746397	-0.238663	0.592739
P0228	-2.85747	-3.46209	-3.18267	-5.75451	-3.00235	-5.30423	-4.91289	-3.08074	-2.94398	-5.48654	-1.71311	-4.66792	-4.57258	-5.16211	-3.50671	-5.6389	-3.02265	-4.27818	-3.63328	-4.106	-3.43667	-5.67928	-4.06235	-4.7307	-3.76047	-3.25348	-3.95522	-5.01883	-1.95498	-2.86475	-1.92452	-5.16836	-4.71193	-3.79283	-3.73451	-3.20281	-4.06558	-3.54529	-4.60354	-5.30747	-3.08059	-4.39926	-3.86016	-3.23407	-2.16123	-3.78313	-4.8737	-5.35637	-2.80722
P0230	-13.5612	-14.9173	-14.3177	-15.2186	-16.5492	-19.3412	-15.5049	-13.5186	-14.8194	-11.0642	-14.3112	-12.4149	-14.495	-19.0241	-10.9259	-14.6917	-12.6216	-12.324	-11.1275	-15.3867	-18.7816	-17.4747	-15.0336	-14.7827	-14.2511	-11.6134	-15.9226	-14.5864	-9.58072	-12.5013	-14.2303	-19.3438	-15.3807	-12.3732	-12.4383	-19.3717	-15.6951	-15.7831	-14.8225	-15.5212	-14.8853	-14.3276	-20.8314	-16.7787	-18.7983	-15.7028	-15.8353	-14.4982	-13.8493
P0235	-541.926	-470.996	-611.099	-466.823	-496.489	-488.258	-817.15	-619.62	-607.532	-590.912	-766.348	-592.976	-513.732	-695.456	-491.521	-499.484	-655.467	-633.615	-525.578	-660.557	-599.506	-462.667	-520.835	-618.288	-440.034	-517.888	-607.081	-459.654	-665.635	-590.877	-739.748	-483.343	-581.049	-555.568	-520.703	-619.474	-560.269	-440.344	-673.426	-612.608	-692.398	-656.377	-647.3	-424.963	-636.117	-660.105	-640.783	-565.951	-612.401
P0236	-164.123	-173.113	-279.62	-166.4	-176.311	-140.134	-338.444	-225.102	-219.176	-298.168	-232.055	-205.998	-178.223	-243.303	-224.555	-135.516	-297.969	-224.074	-222.464	-225.064	-215.157	-164.106	-243.282	-243.546	-208.233	-186.737	-223.839	-164.942	-236.074	-170.948	-251.025	-185.367	-312.848	-190.225	-158.629	-206.598	-252.362	-208.488	-242.884	-218.169	-254.746	-193.253	-221.804	-174.82	-253.84	-204.72	-225.26	-244.337	-237.711
P0237	-9.24883	-10.0374	-8.96877	-9.17246	-10.7567	-12.896	-10.2454	-11.9609	-8.15207	-10.6623	-9.52432	-12.2284	-12.7052	-11.5865	-9.89533	-8.89958	-11.8018	-12.9922	-9.65041	-7.30061	-8.32076	-11.3838	-9.18864	-10.3275	-8.0228	-8.99229	-10.5674	-10.6893	-5.26411	-8.70559	-8.06788	-12.4246	-9.84243	-8.66563	-11.5898	-9.97812	-8.31741	-12.3977	-11.3024	-10.2747	-9.65594	-9.02669	-8.98218	-12.0649	-9.51517	-10.2124	-11.482	-13.9123	-11.0127
P0238	-2.8918	-4.30532	-3.09639	-3.79466	-3.18339	-3.47825	-3.707	-2.8972	-3.22221	-3.36437	-3.34286	-4.20679	-4.03499	-1.75117	-3.99761	-4.19158	-2.7411	-3.74586	-3.98532	-3.53219	-3.93057	-3.51996	-3.6986	-4.83776	-3.84459	-1.68035	-2.49188	-3.59351	-3.73934	-2.52915	-2.94966	-3.29566	-3.21318	-3.30965	-2.46886	-3.13796	-2.25228	-3.58459	-5.20505	-3.10965	-3.78302	-3.66705	-3.17745	-2.2496	-3.19754	-2.93537	-3.64962	-4.0166	-4.78036
P0239	-6.86544	-16.2765	-8.8732	-10.9018	-8.35183	-6.06539	-7.07979	-8.71599	-5.82066	-8.05765	-8.64573	-6.83051	-8.45087	-7.85388	-3.38739	-9.56012	-6.62021	-10.2901	-8.61407	-9.58221	-9.59302	-14.6788	-7.73794	-8.79834	-5.10622	-14.203	-10.7673	-8.14917	-1.09203	-4.94231	-7.05118	-6.51074	-9.98671	-5.21155	-3.10425	-6.73315	-5.07409	-9.45589	-7.79653	-13.6338	-7.8822	-5.08046	-7.45103	-5.26605	-6.22698	-6.99427	-5.11516	-10.4659	-9.42605
P0240	7.23911	8.90848	9.40483	7.37739	9.12777	7.95239	6.0791	8.18091	10.7215	7.96101	7.9086	6.09649	8.77696	8.44579	7.19069	7.41696	10.2157	5.94013	7.9254	7.52607	7.45038	8.09618	6.36246	8.85669	8.20732	6.81444	6.85773	9.89122	4.0592	7.62331	5.50621	5.96592	9.39322	5.53914	9.02349	9.84032	5.37639	8.47373	8.24075	7.93258	5.13981	5.73629	6.34914	5.35511	7.43212	7.51123	7.02666	10.8539	6.34967
P0018	-508.654	-582.168	-665.032	-555.176	-551.788	-562.18	-713.083	-565.538	-552.736	-822.433	-821.668	-717.737	-491.515	-769.089	-618.102	-584.618	-594.311	-699.483	-644.973	-660.57	-618.624	-568.823	-678.813	-676.878	-587.125	-661.075	-643.107	-670.496	-556.645	-553.389	-554.022	-530.584	-711.355	-601.121	-558.74	-661.96	-517.557	-556.625	-664.925	-668.23	-711.082	-690.772	-637.217	-498.25	-667.809	-706.197	-654.604	-657.989	-568.692
P0112	-135.757	-174.9	-160.996	-110.294	-139.754	-144.15	-180.635	-132.003	-180.111	-175.591	-152.403	-143.576	-131.064	-226.23	-132.965	-138.266	-243.365	-153.823	-137.463	-172.081	-154.269	-152.317	-175.432	-189.399	-154.38	-161.109	-170.67	-146.865	-140.707	-154.693	-176.375	-125.619	-194.167	-159.485	-134.781	-141.648	-136.369	-131.552	-206.759	-186.322	-171.973	-167.523	-206.13	-148.745	-191.817	-180.95	-196.997	-129.987	-160.232
P0148	1.70936	1.62758	1.48103	3.93866	2.89671	1.86984	1.90241	3.2936	3.23469	2.43485	2.52186	3.11767	2.87221	2.76523	1.91388	2.10026	3.87318	2.77311	4.40099	2.41386	2.24123	0.768934	2.45906	4.12396	2.34824	1.03673	3.49226	2.7517	6.47522	1.41629	3.23092	2.55806	2.71417	3.97196	2.42984	3.5448	2.0122	3.58818	4.22186	2.96092	1.6675	2.76619	3.92013	4.29224	2.66061	2.69795	0.967775	4.0141	3.80443
P0179	1.25077	1.1564	1.22685	1.26893	1.19552	1.1817	1.25406	1.21535	1.24199	1.28206	1.27861	1.26803	1.23531	1.25816	1.27026	1.25836	1.24289	0.921264	1.27023	1.25097	1.19774	0.995636	1.25952	1.24571	1.26645	0.944803	1.27542	0.839707	1.24469	1.23596	1.23075	1.27446	1.22823	1.26143	1.26882	1.18383	1.19515	1.25126	1.22868	1.26	1.26505	1.25476	1.23587	1.10206	1.2509	1.2323	1.25877	1.23271	1.16447
P0181	73.5875	79.8762	81.4003	78.7703	73.202	77.9117	76.7123	82.8588	76.524	77.7374	76.7367	80.0485	77.4304	77.5209	81.983	74.8622	81.565	80.5944	78.8434	78.6233	76.9456	73.9231	78.6713	77.73	81.0877	75.9419	77.5015	80.6391	66.2025	77.363	79.5538	77.0958	81.7213	78.0149	78.7179	77.3654	81.5826	78.1483	78.3446	76.4249	77.7766	77.7714	72.4696	76.6163	80.5841	77.8856	81.1984	77.0505	77.4555
P0187	-76.5606	-57.1747	-88.0333	-78.8824	-57.0371	-47.7838	-115.106	-64.358	-92.2151	-88.1194	-74.8979	-56.6115	-62.7466	-101.053	-62.0451	-66.463	-95.346	-75.1301	-74.8958	-73.5367	-91.9101	-59.8074	-66.6683	-77.3914	-45.5485	-71.595	-60.3502	-71.9512	-78.4885	-82.1122	-89.6701	-48.2348	-76.0031	-52.3787	-72.2003	-68.445	-51.9779	-67.7002	-76.1897	-81.4993	-72.2491	-83.0831	-95.798	-56.9748	-89.5575	-65.5246	-80.3346	-57.9952	-83.8509
P0195	-78.0157	-81.2173	-74.1143	-76.4673	-65.0988	-79.3468	-66.4299	-69.599	-67.6274	-86.6737	-69.9638	-80.364	-73.5828	-82.9214	-73.8274	-80.6062	-76.1721	-81.3637	-79.1399	-65.5221	-79.5355	-81.6107	-71.3384	-80.0817	-76.319	-75.823	-71.0288	-77.7757	-50.476	-67.5937	-65.8153	-80.0216	-81.0216	-72.4057	-78.5119	-74.0787	-64.4245	-80.6989	-67.9993	-79.7597	-61.8159	-76.3481	-70.7158	-75.7627	-73.4148	-75.3588	-71.2417	-76.0187	-77.1163
P0212	83.9475	82.5614	85.1583	84.1273	85.8043	83.2345	91.1348	87.1241	86.933	83.6043	88.7676	84.3161	83.9263	83.5092	85.3198	82.8567	88.7841	84.2302	84.6304	85.7806	87.2508	81.784	86.7642	82.3329	84.5629	83.9907	85.0179	82.0074	86.1671	82.8501	91.2603	79.9698	86.576	82.4034	83.1217	82.2075	85.1238	83.1646	85.8774	82.7649	84.1748	84.4205	86.709	82.4696	87.3043	83.054	86.8499	82.2532	85.5776
P0080	-11.5343	-16.0315	-10.1119	-11.1653	-15.58	-14.787	-6.71523	-6.54828	-9.93999	-11.3505	-4.25954	-9.88389	-13.5065	-16.4599	-12.4623	-5.85682	-12.6331	-5.77099	-10.9137	-8.16553	-6.74589	-15.3092	-7.68492	-13.3161	-14.8171	-9.2583	-14.3821	-16.5644	-4.17217	-13.7334	-8.2783	-12.0983	-10.4653	-15.1399	-15.6639	-8.27715	-9.5441	-11.6283	-12.4423	-12.5506	-4.36468	-14.7798	-9.11513	-12.9202	-6.96445	-12.7699	-10.3407	-9.24902	-9.37874
P0122	-41.0458	-39.069	-39.6436	-40.1243	-41.4251	-39.5327	-40.1161	-36.4528	-42.2103	-38.742	-39.9555	-39.8617	-45.184	-36.7936	-37.251	-41.7316	-43.8927	-34.8526	-45.197	-35.6799	-40.1012	-38.3042	-37.5378	-38.2554	-40.8074	-43.2869	-38.2724	-44.8772	-31.218	-34.3752	-34.9653	-41.6128	-41.8631	-37.3718	-45.4945	-39.7596	-39.9983	-34.3873	-43.4619	-38.5805	-40.0093	-35.7447	-34.4702	-37.3955	-41.7514	-40.1198	-37.4487	-40.2652	-43.569
P0125	48.4262	51.5577	48.9251	50.8105	47.1139	51.6085	50.509	50.2095	46.3292	48.358	47.2534	50.2991	51.2115	52.2545	52.0207	50.3597	52.5098	48.997	50.1828	48.5521	51.5037	47.1348	48.18	49.6515	48.7312	52.7914	47.5591	50.9427	34.0385	48.1437	46.4735	48.6053	51.3573	46.5813	49.5336	48.5293	47.1392	52.0701	48.697	49.505	47.2675	50.8906	47.1211	46.8201	49.3614	51.0465	46.3512	49.3884	48.9445
P0167	1.30397	3.73103	1.64742	1.37566	1.76307	2.74546	1.54837	2.34638	1.77354	3.37284	2.0856	1.32363	1.49407	1.72263	1.37054	3.06642	4.18465	3.27028	2.36549	2.13181	0.665685	2.23877	1.22983	2.30686	0.967084	3.28791	1.17757	2.09689	-0.516705	1.20834	2.34126	2.07261	1.85764	1.93365	1.93123	3.08625	1.75932	3.32836	2.0745	1.50574	1.08051	3.14043	2.84452	1.89105	1.74629	3.11925	2.52353	0.862312	1.7433
P0182	-365.348	-332.191	-505.064	-361.772	-348.234	-370.657	-542.269	-438.913	-420.951	-417.143	-616.389	-494.172	-371.578	-522.973	-397.37	-370.696	-370.743	-360.486	-373.434	-397.367	-401.144	-332.452	-468.171	-460.856	-325.346	-360.91	-442.824	-375.938	-428.603	-372.034	-440.507	-439.478	-469.449	-417.757	-385.647	-539.712	-326.394	-364.466	-466.666	-461.021	-500.397	-450.31	-423.853	-386.067	-434.146	-506.323	-402.433	-450.712	-467.245
P0224	-256.761	-341.456	-399.58	-278.76	-267.407	-229.965	-321.471	-338.777	-269.244	-413.326	-317.67	-367.972	-254.925	-359.944	-266.329	-337.742	-315.611	-342.68	-389.787	-320.091	-252.762	-228.448	-244.058	-275.921	-270.935	-274.197	-384.437	-283.957	-272.338	-355.286	-298.042	-247.344	-326.965	-311.924	-302.981	-290.028	-263.25	-279.258	-325.341	-348.032	-279.365	-261.315	-368.128	-273.716	-332.366	-308.039	-285.925	-355.091	-310.759
P0225	-0.227177	0.55086	-0.49943	-0.0534299	-0.280421	0.405868	-0.619648	-0.977782	-0.765037	-0.0165945	-0.336396	0.298653	-0.210299	-0.0256428	-0.5413	-0.265691	-0.0241643	0.406568	-0.184064	-0.245468	-0.32056	-0.0919564	-0.749699	0.335227	0.94429	-0.223607	-0.634534	-0.100555	-1.14104	0.154188	-0.611768	0.0218308	0.434147	-0.169136	0.242443	-0.863456	-0.350293	-0.230215	-0.00470926	-0.643968	-1.0445	-0.57096	-0.862508	-0.314223	-0.259807	0.338091	-0.445855	0.49117	-0.920796
P0231	-71.5114	-81.4378	-70.1977	-84.1724	-87.2703	-79.5521	-59.2074	-65.8809	-66.5518	-93.8423	-68.2657	-84.9176	-75.503	-72.8184	-72.723	-77.3676	-64.5161	-81.3624	-67.2167	-67.3583	-63.6529	-82.8597	-72.8247	-71.2005	-85.2124	-74.3595	-72.7638	-82.762	-47.6383	-80.5443	-58.7281	-83.2863	-66.2548	-77.0134	-64.9381	-76.8294	-55.005	-89.7045	-74.3673	-82.3647	-71.6089	-84.2252	-57.5353	-75.5108	-70.5785	-88.8126	-72.8485	-70.9015	-63.3923
P0233	-435.406	-472.133	-581.492	-452.936	-334.252	-437.143	-564.237	-574.051	-520.416	-679.761	-555.936	-587.813	-430.273	-620.95	-447.821	-438.277	-576.041	-561.612	-476.692	-492.311	-432.761	-376.84	-511.407	-532.364	-463.969	-484.066	-482.537	-500.144	-418.474	-483.507	-480.481	-386.762	-483.667	-589.787	-386.948	-630.552	-408.129	-486.105	-551.044	-496.565	-630.702	-467.873	-535.621	-408.234	-472.398	-542.205	-542.198	-516.2	-516.886
P0093	1.19933	1.25523	1.14774	1.23665	1.0123	1.21953	1.17953	1.23432	1.20938	1.08389	1.24227	1.26863	1.22262	1.21584	1.18506	1.22165	1.24619	1.18674	1.26874	0.947467	1.15443	1.165	1.27419	1.26028	1.25746	1.03294	1.28104	1.22906	1.10843	1.23573	1.23883	1.21491	1.09569	1.00186	1.24799	1.27755	1.26094	1.25495	1.03396	1.19187	1.26056	1.24239	1.22474	1.04968	1.23642	1.20056	1.26282	1.20523	1.24071
P0168	-0.248964	0.0239454	0.0882138	-0.00673855	0.121877	-0.15337	-13.8772	-0.322372	-3.95509	-1.53036	-0.137368	0.0964385	-1.0505	-0.16738	-1.46069	0.110693	-2.67399	-0.12263	0.068918	-0.143103	-0.249455	0.0959258	-0.171217	-0.866032	0.0928088	-4.14592	-2.68533	-0.010192	-2.19686	0.0564658	-4.23012	-7.63156	-0.219163	-1.94689	0.0897851	-1.41303	-0.274444	-1.0232	-0.115118	0.0663286	-0.576778	-1.86547	0.0898053	-3.72498	0.0899641	-0.653066	-0.126886	-1.08996	-0.267733
[truncated: 2,933 more columns]

## Sheet: f
	(Avg-) 173.851	(Avg-) 174.195	(Avg-) 174.539	(Avg-) 174.882	(Avg-) 175.226	(Avg-) 175.57	(Avg-) 175.914	(Avg-) 176.258	(Avg-) 176.601	(Avg-) 176.945	(Avg-) 177.289	(Avg-) 177.632	(Avg-) 177.976	(Avg-) 178.32	(Avg-) 178.664	(Avg-) 179.007	(Avg-) 179.351	(Avg-) 179.695	(Avg-) 180.038	(Avg-) 180.382	(Avg-) 180.726	(Avg-) 181.069	(Avg-) 181.413	(Avg-) 181.756	(Avg-) 182.1	(Avg-) 182.444	(Avg-) 182.787	(Avg-) 183.131	(Avg-) 183.474	(Avg-) 183.818	(Avg-) 184.161	(Avg-) 184.505	(Avg-) 184.848	(Avg-) 185.192	(Avg-) 185.535	(Avg-) 185.879	(Avg-) 186.222	(Avg-) 186.566	(Avg-) 186.909	(Avg-) 187.253	(Avg-) 187.596	(Avg-) 187.94	(Avg-) 188.283	(Avg-) 188.627	(Avg-) 188.97	(Avg-) 189.313	(Avg-) 189.657	(Avg-) 190	(Avg-) 190.344
P0008	5.61475	10.7421	12.8606	20.083	8.13528	10.6601	2.69851	8.46459	12.1705	4.6447	13.899	3.35971	5.59298	11.7757	18.1091	19.7636	10.6379	4.34888	2.15925	-0.974505	9.23206	16.1961	18.907	9.51695	2.50892	4.63856	7.99932	11.8092	-9.72903	14.0754	3.76822	13.6699	9.62257	11.6743	3.16019	12.3121	2.26274	6.94942	14.7899	2.9441	14.0033	6.18357	7.47016	0.658344	5.33842	6.15347	11.9275	0.79954	23.3799
P0011	15.6426	17.5642	11.8477	17.6719	6.92682	13.1857	5.61064	13.0155	6.43709	14.1692	13.5394	22.7116	11.3332	19.791	11.9308	16.6529	10.136	18.5251	11.2334	11.1662	9.82687	11.0192	8.68084	10.9333	12.0362	13.367	12.2794	19.3957	1.16514	15.3072	5.83138	15.9317	12.4986	13.7101	17.6348	14.3538	7.94247	7.61956	12.1212	8.67902	9.39299	9.62969	13.459	10.2873	10.9369	21.4421	9.92253	12.5264	15.5785
P0016	30.3525	37.165	50.5273	30.753	29.7517	45.2886	17.8214	31.9487	19.7516	32.9025	13.349	25.9565	35.3087	29.4953	32.1657	18.4906	35.73	28.6944	41.9148	37.7254	17.1848	50.5208	10.3017	35.7259	21.9722	34.4493	18.883	40.3932	0.717032	37.7004	21.0007	31.167	31.3269	34.3426	26.7379	35.878	13.7192	38.9151	37.7987	30.6324	34.2075	22.6309	16.8863	25.4478	36.0261	27.5193	28.4161	29.1104	33.9107
P0024	141.317	186.375	146.312	151.728	153.315	164.858	126.214	121.002	95.832	156.239	130.776	158.702	158.241	161.891	165.457	195.485	168.019	168.027	145.404	181.731	170.586	170.08	145.105	182.834	171.281	176.278	127.699	156.611	78.4545	167.954	135.103	167.762	173.37	151.197	151.635	140.443	154.035	181.526	155.804	145.105	133.287	153.172	163.133	178.612	135.67	192.72	127.853	149.037	170.677
P0032	23.5514	17.8622	14.7602	14.2703	14.5364	15.7164	13.6756	15.4735	9.94801	15.7654	10.6061	15.3334	13.1038	12.8413	17.7715	15.6161	19.2628	13.8323	9.42343	13.7569	14.8843	17.9131	21.0386	12.0542	14.1424	11.951	28.0226	13.2834	-3.97706	28.2699	9.22589	26.6528	28.1904	10.1786	10.8907	-0.543405	8.55757	10.5053	6.60523	8.30582	12.6102	9.13501	19.248	12.5304	12.1515	24.5833	12.2451	19.4045	10.1507
P0060	60.1172	40.3833	62.5081	71.5242	47.4333	75.8882	47.7451	54.0273	56.3279	76.566	56.883	77.5678	97.2162	69.0627	59.7825	52.5637	64.6578	67.6676	49.1146	64.7889	63.2919	47.8756	62.337	57.9279	67.774	69.6697	47.8659	63.7006	7.24518	68.4048	39.081	66.3439	62.582	56.3125	47.4882	54.1817	47.0434	48.1736	45.5367	76.4823	61.1035	65.6441	52.9611	49.7826	27.5713	65.3284	55.3031	78.8934	95.2214
P0100	295.135	301.891	352.416	387.067	271.777	320.249	293.068	309.212	265.513	337.906	264.865	324.611	352.336	329.493	313.772	359.917	300.988	349.567	301.486	323.301	319.508	307.249	284.752	320.103	338.246	336.322	281.668	329.134	175.607	293.139	262.883	296.155	300.908	333.256	318.877	294.135	301.843	377.566	354.068	303.684	231.615	329.616	316.258	316.201	294.038	390.964	336.595	359.16	272.468
P0103	541.157	516.374	497.989	469.132	482.009	526.367	431.053	404.727	485.529	521.053	440.369	579.382	435.931	520.902	508.411	527.93	514.15	526.256	533.851	503.811	411.683	478.446	476.454	470.772	478.51	471.264	505.058	516.497	210.423	469.337	397.674	516.127	497.131	498.093	521.361	457.481	442.876	534.043	488.29	511.16	411.686	514.821	414.191	436.357	464.187	551.309	386.269	507.815	527.51
P0104	91.114	98.7531	80.3611	99.6067	83.4701	77.8014	69.6084	64.8296	62.1137	81.3785	78.2637	102.182	72.35	89.9735	95.2459	89.4269	88.9743	86.6673	78.8817	104.327	74.1508	89.9792	92.3077	84.2942	65.2755	70.2891	94.2042	74.375	42.4434	60.5089	61.1268	106.301	85.4599	82.0109	80.3194	91.9197	77.5847	67.9861	80.5972	81.0073	70.7961	71.6911	67.0135	89.157	79.4996	77.4729	62.2164	99.8346	82.6513
P0108	193.338	202.765	196.086	192.906	141.847	192.199	138.724	188.19	155.509	212.549	196.352	215.929	209.674	214.421	174.39	218.329	168.989	179.419	177.54	165.693	162.448	196.808	193.389	186.528	179.884	196.705	169.313	200.272	139.449	198.86	137.834	175.225	176.119	186.674	154.24	215.073	153.243	198.792	172.842	276.768	185.341	223.862	129.901	180.191	181.306	198.796	185.76	157.754	176.228
P0109	109.285	120.196	85.4709	121.684	103.639	109.25	86.5078	88.9303	78.5277	108.327	104.641	97.8444	95.2221	98.4696	95.7893	126.347	112.092	89.2683	108.143	107.79	94.0653	112.868	83.2826	117.112	95.7395	99.1195	85.7069	122.414	63.5206	123.594	89.5002	123.021	96.5241	125.125	104.402	109.527	116.249	136.946	98.5032	118.721	89.0957	111.964	85.769	79.9296	92.0191	124.238	92.962	101.569	77.0251
P0117	15.4604	30.445	32.8835	41.5068	20.1119	16.8682	6.82094	2.33092	1.56597	29.18	5.96554	27.2499	21.7149	27.4243	12.5854	24.6268	15.7965	31.1363	16.6496	28.2423	40.5441	29.7019	21.2428	11.6849	3.66023	2.62798	29.4589	20.9742	-5.01515	54.7896	8.79687	22.3002	31.5395	35.4861	32.3196	7.42274	18.0495	17.8365	6.54237	19.0588	5.89917	32.2193	23.1685	27.6413	27.0782	19.6083	22.4983	21.5487	18.0915
P0120	25.4539	30.2813	18.6361	15.7046	16.7026	23.4191	11.1053	11.1279	11.7414	18.448	20.4867	21.5577	20.94	19.605	23.3096	19.6015	18.2764	19.5802	19.7399	22.6501	18.6416	7.74925	7.25145	13.2706	15.7099	18.9028	18.1882	31.2116	1.61851	13.4175	13.9297	13.134	22.9037	15.856	19.7488	21.9912	10.6808	13.0815	14.4208	19.6752	23.9383	14.7082	13.8633	25.232	15.2399	18.3413	21.3691	17.4714	17.4354
P0133	90.1155	115.055	71.4067	127.936	76.0604	116.592	77.06	87.303	95.3663	119.204	77.5807	105.221	107.954	90.3531	107.1	95.5631	102.178	85.1078	119.714	99.4359	88.8901	112.197	103.039	99.1071	93.1404	118.966	86.6541	104.889	77.4696	116.421	89.6493	96.0265	97.4289	121.443	87.6736	96.5124	92.2425	105.902	91.8627	101.441	93.9159	104.823	91.1102	82.96	98.6772	118.463	94.3124	93.1182	99.3344
P0135	63.7996	59.5535	80.3263	58.3224	58.7317	61.7472	52.1931	50.0044	53.9997	81.9809	57.332	81.8569	56.9342	48.7418	50.78	46.9275	74.0136	72.0425	72.8439	57.3311	56.0979	73.4188	49.1552	69.5691	81.5927	64.2069	60.6335	72.3056	42.9953	49.7545	61.8223	42.968	72.3872	70.0576	80.3223	71.7947	45.1938	57.1202	61.7528	69.3128	57.6084	59.0906	68.0658	45.9173	76.4385	57.7612	63.1394	51.8743	75.1285
P0149	-5.98293	-6.20115	2.3743	-1.99206	-2.54024	-4.80771	-5.63291	1.78469	-2.50906	-4.71526	-5.69209	-7.04748	-8.4451	-6.87026	-0.467274	-5.86196	-8.13202	1.68195	-7.1218	-1.78639	-7.19167	-8.28748	-6.98574	0.47691	-1.53167	-1.58886	-8.69332	-6.32203	-0.273558	-3.59924	-1.86467	-5.13646	-8.20732	-9.14417	-8.05921	-6.02244	-4.71452	-5.17175	-8.42482	-6.95147	-0.07406	-1.3524	-2.02361	-0.0521432	-2.09847	-7.55545	2.55371	-5.37735	-5.38799
P0180	-4.90284	-5.99759	-4.76559	-5.13107	-6.44324	-6.19805	-6.18969	-5.99265	-4.70938	-6.55554	-6.52089	-6.18885	-5.40592	-5.63313	-5.89074	-3.76788	-6.21948	-6.21684	-2.95858	-4.03159	-5.75961	-5.81124	-6.31892	-6.35197	-6.57869	-5.86523	-6.62719	-5.44266	-5.88633	-6.3605	-4.86256	-4.72769	-5.19552	-6.31579	-6.19687	-6.12586	-6.62938	-6.11354	-6.01479	-5.44794	-6.61295	-6.24337	-6.1421	-6.33713	-6.08016	-5.32981	-6.07849	-6.07234	-6.22822
P0185	-28.6201	-27.1414	-28.2032	-27.759	-28.3986	-26.4508	-28.0259	-23.0713	-26.0497	-27.1628	-25.6216	-25.2535	-26.0827	-25.1291	-25.5341	-28.664	-25.357	-24.2215	-25.3862	-27.4412	-27.3897	-26.4962	-26.4893	-25.5544	-28.1704	-28.1017	-28.1724	-28.0102	-22.6153	-28.5606	-28.1294	-28.8958	-25.6758	-26.9082	-26.1193	-26.5134	-26.4085	-24.7514	-26.9832	-28.9185	-26.8664	-27.5188	-26.6659	-28.0222	-23.4827	-26.1299	-28.3945	-25.3508	-27.8047
P0197	37.7356	44.3654	17.081	38.1367	26.1756	20.6109	28.092	29.2016	37.2544	37.1739	34.4594	51.0472	24.4294	50.4766	35.6647	44.4381	28.5394	28.2038	38.3817	21.112	41.3158	40.7713	25.414	14.3947	30.3999	27.4585	40.2655	30.1957	2.07357	46.0653	21.3853	54.3127	52.9329	21.9141	45.49	35.5932	38.5845	49.7326	26.7	38.0653	25.6866	31.1624	33.8301	39.4837	35.0768	37.4923	43.467	33.1856	27.9214
P0207	-13.0601	-12.459	-14.0992	-11.5943	-12.36	-12.5719	-12.9297	-13.2077	-13.1317	-12.2571	-13.431	-12.8654	-12.232	-13.415	-11.7744	-12.578	-12.8003	-13.0443	-12.9773	-13.1389	-12.915	-12.4441	-12.6435	-12.8688	-12.4256	-12.9872	-12.4591	-11.8388	-12.6462	-13.2267	-13.4474	-12.651	-12.7067	-12.2138	-12.7635	-13.0975	-11.6984	-12.2556	-13.2643	-13.2781	-13.2504	-13.0358	-13.4998	-12.4103	-11.7483	-12.8386	-12.9588	-12.8263	-13.2016
P0211	33.4674	44.4708	35.0021	48.5352	34.7105	32.9687	37.5915	46.2823	19.4769	39.9269	43.9874	52.5381	32.805	44.0479	42.9082	42.3827	27.1821	48.1166	25.0193	48.6245	36.1495	30.9126	25.7403	50.229	46.4978	50.9148	17.2901	40.5598	13.7377	38.393	35.3563	51.9151	36.3792	54.6751	34.6909	35.5644	28.7066	59.2841	37.3838	47.0807	37.5129	44.539	28.1756	31.9567	25.5558	49.8971	15.2894	63.6891	27.987
P0213	4.95694	8.16054	5.1814	5.99832	2.99138	20.0246	6.37748	6.63509	3.29279	5.52175	3.48974	2.85988	0.803404	10.0882	2.56144	5.20802	1.21392	12.0808	5.28686	1.4312	5.60764	9.9499	1.94119	4.00279	2.04881	7.92433	-0.771184	7.79542	6.61279	14.0843	2.78018	1.57792	8.30694	7.89109	12.3712	5.72104	1.13712	15.9198	12.4691	3.25623	4.99461	9.94168	6.07001	10.5353	12.2406	8.03003	5.48187	14.1928	8.00503
P0223	75.9995	91.1243	65.8334	94.8548	63.4249	87.99	54.2883	59.9504	83.6311	97.5395	68.8109	84.3828	108.034	85.1001	63.6872	72.7226	93.3702	80.2869	71.8387	59.6079	74.9322	99.1716	71.6169	80.4198	55.7139	56.7514	74.7951	93.072	38.7992	52.7114	92.1165	100.49	94.6453	86.8746	71.5263	68.6016	61.6839	90.5399	97.7023	123.333	78.4149	69.9742	52.992	88.9149	62.0887	107.635	65.6887	64.8281	71.5948
P0226	-2.97918	9.87488	2.34189	-1.49584	7.21064	1.6352	2.06391	-0.569563	3.22685	0.164889	-2.32923	6.02363	5.05252	-2.51091	6.11008	2.89557	-1.44163	-2.4339	1.41556	9.01879	1.22153	8.59132	1.15899	-1.26209	2.94692	4.18735	-0.696208	-0.607198	-0.662894	-0.847587	8.21696	-1.11326	2.69216	4.4484	-0.380674	-0.912148	2.7169	-1.93996	5.03113	-1.54436	-1.2861	5.50792	-0.605648	2.32413	2.19457	-2.66004	1.53132	0.323632	0.635951
P0229	-1.71707	0.273723	2.2869	8.11233	3.55279	3.10034	1.97634	4.15254	8.4116	8.57687	11.3546	9.17491	8.54798	6.64132	5.92008	6.41556	3.14269	5.83087	3.04656	3.1226	4.80563	2.68538	-2.45695	8.17889	-0.986182	1.15512	9.7136	2.89043	-5.90099	1.7879	0.453656	-1.71963	3.16206	7.54349	6.1721	2.90302	3.69401	3.38377	8.57086	4.03123	-0.961335	9.64262	3.06782	3.49998	-0.00762736	6.50184	3.60638	4.60003	1.3943
P0232	-0.0441308	-0.0301686	0.116648	1.41809	0.0116118	1.41944	3.97445	1.46964	0.0570736	1.24452	0.00486933	2.52711	0.325474	0.869146	0.369502	1.26807	0.192157	1.77682	0.364168	2.7023	1.67549	0.981277	1.65571	2.46612	1.18229	0.364007	-0.0244097	0.930375	0.490139	0.28884	0.0377768	0.111556	1.85268	0.0955552	2.01519	2.47669	0.874441	0.491676	5.1539	1.75472	2.03662	1.34904	1.50009	0.344694	2.53562	-0.0323518	2.53795	0.0852671	0.822599
P0234	17.937	16.408	6.9511	22.9114	14.983	11.7359	18.6897	26.6537	10.4402	14.0315	9.86885	3.83172	13.7113	14.9526	15.1233	21.2663	18.3682	21.8159	16.6333	25.0588	23.4937	16.86	20.4034	17.5912	6.96596	9.22723	8.20741	18.4663	3.16582	13.3221	9.32244	12.3554	16.2678	11.8526	13.6908	22.2505	8.21149	12.1008	7.00605	16.4954	6.89201	26.6047	11.3396	26.8722	16.5024	18.1386	11.0864	6.50288	17.859
P0001	-5.42845	1.78649	-5.64597	-5.39338	-6.38394	-4.22955	-6.30941	-5.72754	-3.85308	0.544464	-6.50681	-4.65413	-5.96171	-2.42891	-5.67066	-5.90443	-5.50414	-4.50677	0.115852	-3.49159	-1.61297	-5.47293	-5.95013	6.68222	-6.04004	-2.76332	-5.38633	-3.82538	-6.14198	-3.83543	-6.14441	-4.75276	-1.24138	-4.84085	-5.13143	-4.40294	-1.83716	-5.8921	-4.28104	-1.8416	-6.18608	-0.122209	-4.75585	-3.95692	-5.88438	-3.76983	-5.10248	3.04151	-4.61805
P0002	169.354	138.534	128.093	167.443	135.01	111.899	124.642	151.564	140.571	140.87	131.086	149.621	172.91	146.373	135.305	157.621	140.02	126.225	156.864	150.676	156.174	146.676	143.111	131.953	107.098	165.305	121.849	128.397	103.297	127.007	123.512	150.291	147.939	134.077	128.23	146.672	121.569	170.642	154.184	121.341	135.517	114.263	142.49	153.248	151.327	139.999	169.898	143.923	141.925
P0003	385.389	354.764	393.735	363.904	333.904	386.058	357.042	335.496	349.697	402.164	365.988	357.632	392.387	363.047	372.951	368.736	345.042	371.25	352.388	350.063	363.425	361.836	389.873	342.334	397.484	348.863	388.456	392.195	300.235	370.403	332.723	350.17	392.491	327.581	392.254	355.366	358.789	367.176	353.93	347.747	391.517	401.473	336.299	366.197	417.554	394.481	372.812	386.411	379.78
P0004	70.151	77.8626	67.747	59.0723	58.0058	60.6273	72.9604	63.5797	62.2757	59.8917	65.3776	65.6267	60.3071	62.7199	60.921	94.5805	54.0711	56.7806	57.207	73.8942	59.0003	69.6965	53.7229	64.2742	71.1243	63.605	62.1268	72.3669	36.6207	61.7371	50.3946	76.5361	74.1776	57.6703	68.6602	68.7669	59.807	66.6315	78.158	53.8542	48.9342	58.8895	64.8942	56.5889	55.6211	63.7487	58.3774	72.595	72.0125
P0005	713.77	747.03	633.841	689.276	601.579	659.728	661.376	622.481	596.007	740.646	622.873	755.144	719.769	704.359	654.909	727.894	721.886	710.179	686.214	681.42	686.297	805.664	712.662	754.352	699.561	678.669	688.564	755.526	334.607	672.242	560.02	695.078	701.368	699.87	704.347	694.896	535.745	703.618	659.923	708.724	687.936	647.319	577.441	651.407	685.488	748.15	654.589	802.699	632.672
P0006	315.59	331.351	315.471	364.511	285.406	300.458	322.153	329.198	314.002	330.699	282.409	298.842	354.817	329.768	304.493	332.383	291.365	329.643	342.051	372.297	282.996	331.786	329.703	311.071	318.402	344.881	296.734	351.995	197.307	311.022	277.11	360.266	310.502	307.86	306.36	338.798	319.257	325.395	289.104	305.676	319.561	347.938	302.505	355.537	308.602	377.033	289.89	347.847	308.268
P0007	66.0175	63.9324	57.7126	66.4979	49.4418	75.5667	58.2464	56.9718	55.2141	79.7494	61.6073	60.4213	56.8877	77.6404	54.311	76.3399	74.0803	85.6713	63.4927	71.5304	83.4315	73.7023	74.3095	68.3101	80.9857	67.2067	58.7186	80.5256	32.7932	61.2532	62.0149	78.499	93.5893	68.1307	64.2221	60.0634	66.0289	70.4225	64.5165	66.5485	69.1596	64.4332	69.4449	72.2916	75.1082	79.8266	62.1687	80.8874	55.2454
P0009	473.906	468.229	471.704	475.086	445.215	462.806	453.645	452.582	442.801	475.183	444.108	458.342	459.204	483.499	477.079	480.944	476.722	460.596	470.208	482.996	473.319	479.391	455.448	484.204	463.775	459.423	439.788	459.096	292.261	471.539	428.304	461.026	479.387	438.017	473.194	465.217	426.082	459.581	460.189	453.246	456.805	457.627	474.782	419.309	435	450.812	457.078	484.293	474.248
P0010	-5.79893	1.00689	-10.9718	-9.5776	-7.70599	-3.78241	-9.2718	-12.1911	-12.8769	-11.6686	-12.6257	2.84596	-2.65286	-12.6193	-10.0961	-9.46748	-6.18682	-6.49629	-7.1462	-11.1596	0.835181	-4.61509	-11.0449	-7.03557	-10.659	-12.0562	-5.66697	-8.59669	-13.7595	-10.3035	-10.7886	-7.70677	-8.55649	-12.6109	-4.65017	-5.84961	-4.31304	-7.70792	-5.08994	-7.30819	-8.76747	-8.17804	-10.1084	-9.40496	-8.44182	-7.10528	-11.3451	-4.497	-5.37414
P0012	57.4416	62.7489	46.6188	34.6707	53.1268	66.6891	55.4231	58.7943	49.6221	52.9944	52.6481	55.6647	58.0579	47.1773	49.8284	61.6859	42.3749	35.1463	49.0205	52.3717	34.3457	49.8373	77.8767	70.6408	55.2707	54.1335	60.2986	47.6446	31.2221	48.842	56.4928	70.0887	66.0298	48.5511	46.425	68.0133	44.6197	68.4219	49.3428	61.5908	51.8759	51.2257	48.8999	57.5786	48.6703	68.8283	48.2481	61.0734	67.2738
P0013	24.2524	29.1269	7.57519	26.6839	34.1924	32.8246	15.2886	13.5659	12.7554	36.381	17.9951	18.2226	15.3845	13.4007	36.7858	17.0426	23.7804	33.2034	33.0282	28.8108	29.3943	25.1029	11.824	26.2921	30.6678	16.9758	18.3585	31.8249	11.8799	29.9491	11.5211	28.3351	26.5668	8.51823	31.6568	32.9863	36.9553	14.611	22.1731	20.2271	22.6216	16.3925	28.4739	20.7903	17.3825	31.7942	12.4755	18.3726	26.8784
P0014	57.1736	67.9577	37.441	53.2562	36.1469	52.24	41.0278	40.8272	49.8999	46.8597	45.8982	43.9489	47.506	45.1176	61.0046	31.8475	53.5279	41.1125	39.4871	34.1502	41.4319	60.6213	37.4506	47.5235	52.1332	62.1373	61.1118	57.8583	29.4568	54.4187	33.3619	45.8528	56.0393	43.7388	48.6153	36.1282	40.6292	56.7406	51.4824	34.4797	39.6086	55.7429	46.8106	44.5262	60.9825	42.2598	48.7608	41.6465	47.1949
P0015	0.105147	0.162173	0.338288	0.475987	-0.0264564	-0.0281022	-0.0171131	0.0323043	-0.00745749	-0.0337006	0.239599	0.11481	1.30159	1.31314	0.526048	0.454513	0.0106019	0.556139	0.235046	0.0138866	0.211218	0.63799	0.0521854	0.222192	-0.0544293	0.0463801	-0.0422802	-0.0126703	0.662651	-0.00210465	-0.0241569	1.41738	-0.0344044	0.0927882	0.244829	0.22626	0.806334	0.304731	-0.0101548	-0.0353786	0.0795292	1.13651	-0.0120241	-0.0266912	0.164178	0.0547076	0.200618	0.154388	-0.0333996
P0017	9.70746	6.53046	3.4681	9.994	3.71138	6.52296	5.60803	-3.92525	4.29696	0.370892	2.12703	3.50897	9.14961	11.0915	4.08752	10.0815	3.516	7.07273	4.62175	2.97164	4.65959	8.46159	-1.59522	1.37543	4.48821	7.69875	9.8216	5.54506	-1.4354	3.64228	2.07337	3.96867	12.0716	2.24398	1.59252	15.7219	7.5634	7.51371	5.13263	1.19939	2.99743	12.6681	4.25519	7.50684	3.62666	13.053	9.6275	15.6156	6.10362
P0019	599.478	581.256	591.234	579.847	603.569	588.783	614.696	605.864	603.907	585.084	599.118	595.523	593.408	582.872	595.744	592.33	602.226	574.559	603.338	587.022	601.376	583.882	597.679	594.451	590.212	581.851	585.914	576.371	566.368	571.557	599.02	571.022	592.55	581.462	601.073	585.205	582.454	583.304	588.88	583.328	598.253	588.314	609.011	592.697	610.087	579.709	603.227	574.707	594.029
P0020	-0.512488	-3.28863	-5.13893	0.561259	-6.20752	-1.4671	-3.57797	-3.99115	-6.50011	-1.06905	-7.302	-1.5412	11.6392	5.8339	-1.38396	-2.08278	-8.52388	4.97344	4.21045	-10.6401	0.691295	1.61306	1.12986	-0.912266	7.29004	3.53593	1.13451	0.569263	-14.5297	-5.67554	-2.83999	-0.0133382	4.95815	-15.3359	10.0546	-8.28432	-2.36858	1.08242	3.15609	-0.376607	-3.61373	-14.9219	-4.03517	-4.90904	3.77796	0.965162	7.67571	4.27312	-0.574535
P0021	75.6716	92.3883	89.1289	88.6814	64.7639	64.4729	67.5257	82.0646	77.1655	91.699	75.9435	93.6452	78.8858	69.7891	94.651	73.1541	88.4058	92.6411	84.3932	78.8261	71.2073	99.7824	79.49	81.3408	73.9051	73.6939	85.4355	95.9666	37.1126	70.1704	89.8205	94.503	79.0527	72.6219	97.9603	88.3558	73.0706	94.4929	89.1877	101.055	69.1772	80.5877	86.4916	94.4422	97.6756	91.4506	89.6449	87.9477	75.6677
P0022	2.00495	7.34605	0.401618	7.96845	9.39908	2.27206	3.22829	3.80779	12.603	4.71514	7.07472	4.63822	3.30841	7.42136	5.67029	8.92133	1.72497	4.01489	4.37314	3.51503	3.04562	6.25234	4.30281	8.53349	4.24931	6.69041	4.73914	8.43018	6.65128	3.29099	9.12595	8.77587	2.16281	13.3175	7.47422	3.42608	-1.23415	6.21458	1.71953	4.1024	3.83601	0.209141	0.628749	4.37001	1.27986	5.72953	2.94225	3.33897	16.3423
P0023	133.393	155.209	142.722	137.755	125.246	121.533	138.594	140.373	130.579	155.001	119.303	139.07	131.857	136.855	144.941	133.057	135.543	146.703	145.64	134.292	152.507	139.899	157.513	127.781	153.202	137.672	150.323	145.221	100.92	140.149	127.573	117.446	158.969	138.342	141.789	129.074	136.639	140.847	136.059	129.733	135.912	139.721	118.978	129.846	115.886	137.368	142.671	136.96	125.319
P0025	-29.3307	-26.7307	-29.2577	-28.3231	-28.1688	-26.6995	-28.7538	-28.5106	-28.5075	-28.7701	-29.1945	-26.8909	-27.5236	-29.2254	-27.6054	-27.9756	-26.7658	-25.7387	-28.6764	-26.9658	-28.5486	-25.4482	-28.3494	-28.7282	-29.361	-27.9952	-29.4898	-27.7952	-27.6494	-29.3242	-28.3847	-28.827	-26.0221	-29.1893	-28.6764	-29.4599	-29.165	-27.3722	-27.6994	-28.5136	-28.6131	-28.5421	-28.3183	-27.8874	-28.5409	-26.0381	-28.4245	-24.8642	-28.9255
P0026	86.4578	100.851	81.0259	92.053	97.9398	88.487	89.8465	72.8984	78.3689	72.8865	79.904	76.2488	108.983	85.8255	106.877	92.7327	90.2762	90.8427	87.6358	91.7718	100.581	87.0019	73.2739	73.1229	100.51	80.7325	93.3548	76.9147	66.5755	78.4596	81.9691	72.0159	87.2857	75.7463	101.49	67.7282	85.6556	88.968	87.8085	93.5805	69.1216	86.0534	71.3095	108.344	76.1276	88.0273	110.309	79.9204	101.042
P0027	-9.49207	-8.0827	-9.34607	-8.98284	-9.39933	-9.45855	-3.76245	-8.66232	-8.91966	-8.41493	-6.00695	-9.20801	-8.68526	-9.27882	-9.43367	-9.00569	-8.60947	-9.10804	-9.4058	-9.18158	-9.16898	-7.85959	-8.95872	-9.3381	-9.47603	-9.20569	-9.28723	-8.36096	-6.39902	-7.2839	-8.87149	-9.09761	-8.67259	-9.63067	-9.01508	-9.245	-8.446	-7.53501	-8.33859	-9.20425	-8.95582	-6.393	-7.22641	-9.47679	-8.59945	-9.19706	-8.38675	-9.25912	-8.71787
P0028	64.3813	71.8281	60.6544	64.9384	84.3869	72.0311	52.5004	65.0531	63.1913	82.2343	56.5427	70.1243	76.0787	58.392	79.4077	85.2927	65.051	94.446	78.374	79.7503	60.0491	66.9233	69.2077	65.4953	77.0407	62.7956	63.1747	88.5619	28.7301	70.7814	40.0168	71.8838	68.9306	58.8857	56.5957	60.1375	72.3486	72.2606	68.5444	68.3546	58.6892	69.1603	54.963	65.7147	57.0982	67.0414	57.9376	71.1794	63.8269
P0029	206.277	251.052	220.735	228.217	209.157	219.189	195.783	187.282	207.174	237.578	193.467	201.987	218.115	238.57	198.998	240.357	202.741	234.205	235.433	201.892	207.304	234.013	214.042	222.102	198.589	201.408	237.411	213.399	164.789	224.52	176.743	210.852	231.379	248.359	204.772	222.101	186.87	232.33	238.078	220.7	196.566	211.449	222.197	220.64	193.626	218.471	199.364	211.403	201.79
P0030	41.8496	44.4813	50.8182	45.7267	32.3113	50.1851	38.0264	45.49	29.3066	38.9612	33.8991	62.4544	40.2363	50.0975	44.3411	34.2357	66.5796	38.1223	46.7652	31.0511	49.5373	43.167	47.4453	34.8841	38.1723	39.9651	38.6725	61.0512	27.5555	42.1256	25.701	36.0237	43.255	53.1286	54.9286	30.8784	48.5853	38.6922	37.4932	62.3961	23.8875	44.9798	41.4378	45.9804	49.8303	51.1385	55.6587	47.6387	48.688
P0031	44.7903	66.3193	45.4482	53.5791	51.8181	55.6619	48.4571	48.2815	49.4459	61.811	50.4704	65.3252	46.0917	43.2526	48.0141	45.2562	54.6267	61.9087	50.1521	50.9417	50.3242	63.0616	48.878	59.2635	55.3474	60.8188	58.5623	56.3438	23.1896	54.2575	40.4564	63.3101	54.8033	60.037	57.25	57.6831	40.8356	49.8711	59.7862	63.8009	47.6569	56.6085	38.4809	48.9802	48.6016	54.428	52.4192	73.2902	42.7071
P0033	47.943	48.8964	21.0268	51.0687	29.8565	29.9572	40.8798	32.5448	33.9127	46.7622	34.219	47.7344	44.7014	31.0573	25.2635	63.2302	42.5862	73.0069	30.7362	37.6364	50.5655	41.517	33.0305	40.6479	30.812	35.9058	26.6554	46.7383	7.22731	28.0579	15.0346	44.5017	55.0952	47.0663	54.8885	25.1401	20.2537	47.6007	32.8036	41.688	24.7601	41.4395	28.7289	46.4912	44.9386	19.1287	28.4977	49.2256	38.9519
P0034	259.402	298.54	266.359	323.707	236.899	264.766	271.561	247.839	255.039	314.712	287.104	300.809	317.368	310.348	280.223	308.133	261.631	288.474	279.562	261.946	287.799	284.217	265.952	296.81	253.348	295.198	320.397	327.884	155.629	310.999	211.386	269.274	239.635	292.719	273.043	307.123	271.777	282.581	317.652	306.096	277.337	275.236	259.249	308.496	265.378	309.138	237.953	299.812	280.034
P0035	85.2684	101.953	80.3245	91.9547	78.8172	98.3457	70.2045	86.6198	73.5237	98.6148	77.1745	89.8118	89.1542	95.6201	73.6137	94.9167	93.7236	100.968	79.2334	100.267	88.708	77.8668	75.7911	94.5343	73.3531	88.0548	83.2905	88.2146	57.1822	95.2806	72.3749	90.8099	85.2042	95.6266	93.4368	94.1092	77.2286	78.98	88.8999	95.6568	89.0448	97.0937	69.2585	85.4482	65.3029	80.1368	74.75	107.524	78.5454
P0036	-1.16457	1.07849	5.538	-0.20005	-0.375783	0.0144665	2.70882	3.17791	5.21066	-0.758253	3.03363	2.00788	-1.12083	-0.8384	3.99716	-2.93017	2.4364	0.615048	-0.677655	-0.598724	3.08264	0.646238	1.42538	4.41961	2.92958	2.92317	0.714213	-2.72636	20.3482	2.09861	3.68606	-0.171133	-1.20287	1.06814	-0.622049	-1.41283	3.87593	-1.66725	0.967611	0.598307	5.08712	0.292495	0.16689	-0.960301	0.982242	-1.92698	4.76968	-0.404399	7.80029
P0037	24.5787	29.9796	24.7945	36.1597	31.281	39.1485	23.5436	33.4116	27.5618	39.3426	23.7723	35.0351	29.9246	34.5721	22.9785	31.3707	26.0163	29.9078	25.5381	31.3925	29.2454	33.0442	23.1576	34.3428	24.9367	26.6444	28.857	37.9328	9.84601	25.6709	19.4114	33.2376	18.9373	33.8005	32.5589	36.2767	31.0095	38.0029	22.4962	28.7112	21.3729	34.2447	18.2229	30.4001	17.547	27.9477	18.0937	39.53	30.522
P0038	-7.59799	-8.02536	-7.05458	-8.56437	-8.11689	-6.54248	-7.65972	-7.37948	-7.81081	-7.31436	-4.80333	-8.3305	-8.17829	-9.24216	-9.16897	-6.39467	-6.88706	-7.88013	-8.43364	-6.1132	-7.81181	-8.72806	-6.13065	-9.34256	-6.67636	-9.16163	-7.54909	-8.12268	4.85155	-8.86715	-6.68798	-9.01236	-4.04617	-6.70878	-7.51558	-8.28961	-6.50241	-7.74782	-6.76295	-7.66363	-7.44793	-8.62297	-8.37238	-7.72742	-6.76863	-8.93301	-6.97866	-9.16072	-9.38045
P0039	298.255	312.522	235.315	271.938	298.001	261.38	239.559	300.851	208.128	335.17	218.57	220.526	294.599	277.373	230.382	270.389	259.122	290.151	288.28	250.678	223.822	297.646	261.673	299.421	292.091	246.017	276.908	314.667	125.007	265.133	185.523	294.963	283.01	238.147	309.187	266.262	239.899	299.646	258.427	292.854	252.176	228.258	213.722	282.32	241.234	323.456	229.832	301.738	224.286
P0040	180.983	258.482	139.545	208.414	215.664	168.541	142.933	157.361	221.742	206.658	171.593	202.248	160.614	190.773	206.21	228.667	191.407	205.148	203.853	229.416	218.234	205.434	214.03	211.018	211.212	213.833	211.7	257.433	92.2649	193.01	124.057	214.466	216.664	196.924	198.114	171.426	167.219	239.191	165.512	159.944	163.08	181.608	167.555	200.798	182.616	182.806	152.105	214.893	175.593
P0041	759.569	771.622	760.676	739.798	711.245	781.999	734.994	726.284	731.63	766.017	774.788	769.848	742.238	758.864	746.26	761.288	772.823	770.842	761.712	769.255	750.695	748.526	742.706	757.197	740.629	748.237	766.162	762.791	546.448	753.132	743.95	751.536	760.702	767.065	761.332	751.491	717.342	735.266	767.748	748.322	756.277	757.116	759.551	737.382	682.533	762.48	741.449	759.417	749.701
P0042	-8.17654	2.41696	-15.2918	-17.0191	-15.5134	-2.21333	-7.91822	-17.0163	-9.02658	-8.96904	-8.15255	-3.85954	-3.56445	-7.98132	-18.8105	-7.72623	-8.79058	-16.4147	-19.0911	-7.05604	-16.2724	4.39581	-9.3767	-4.27165	-14.1557	1.74269	-8.32429	-9.8633	-23.1339	-6.71669	-14.4297	-0.360694	-9.70589	-4.96613	2.12118	-18.0775	-5.34221	-17.3114	-5.15845	-6.48653	-13.3682	-9.64799	-19.6105	-13.2086	-2.86098	-6.25734	-14.6646	-4.05248	-4.05493
P0043	88.1844	121.238	56.3985	81.8486	68.9796	105.43	66.3358	76.3626	103.968	104.842	52.3839	93.2247	103.975	87.899	88.6964	77.4946	55.3091	88.4505	98.039	65.7051	78.6433	83.5823	97.4768	82.5726	66.7583	78.9469	72.1014	91.7128	48.8452	71.2036	69.0878	108.31	73.8635	93.3618	106.317	63.3865	76.1295	77.0796	74.885	91.0202	47.595	111.077	78.386	90.8102	62.8569	82.3424	75.9276	77.7932	62.9228
P0044	34.2092	30.6893	27.412	18.9161	33.3426	33.4803	21.0645	28.7517	28.6218	46.9382	22.7546	41.9791	25.8866	25.8937	24.0973	40.0856	37.8954	25.6176	24.1912	19.9357	23.607	17.772	15.6102	21.6217	33.4909	49.3256	26.8058	31.44	16.583	26.9902	22.8778	29.3405	29.042	27.147	15.2646	31.9445	19.627	33.3555	38.0489	38.9289	21.7127	33.366	23.9088	38.2783	22.5924	24.4566	35.5144	32.9658	55.3043
P0045	203.277	245.472	193.903	229.606	170.622	173.67	157.886	160.236	179.317	165.513	165.821	192.704	209.191	169.502	191.258	156.279	155.893	188.949	187.428	185.355	200.658	212.282	190.305	182.044	209.253	160.434	201.568	253.63	109.81	184.379	185.056	210.467	203.709	177.694	164.106	153.494	157.681	239.196	195.483	176.614	189.283	208.276	180.371	163.098	177.613	203.505	151.559	219	192.737
P0046	-11.8054	-11.9148	-4.69059	-13.6266	-8.74271	-0.854107	-6.24855	0.756251	-2.08913	-7.05691	-4.11266	-4.42398	-1.82523	-7.41833	-11.3892	-8.92833	6.30077	-2.98117	-10.1352	-6.67976	2.73202	-15.5907	-4.23936	-9.19352	-4.00399	-13.1398	-4.01075	-10.423	-21.606	-7.97424	-9.48198	-8.29217	-4.16946	-10.8098	-7.16432	-15.0606	-13.9322	-15.9732	-4.27097	-9.33894	-2.29014	6.29102	-11.2415	-5.13755	6.76643	-13.0036	-12.0865	-10.7132	11.3613
P0047	2.99952	-1.46892	3.44167	-0.719973	-0.694079	-4.72261	-0.549729	-4.28379	-2.77177	-3.19065	-0.262494	-4.59308	-3.27201	-1.98125	-4.19502	-5.31686	2.68353	-5.40653	-3.87095	-3.50999	0.611945	-4.46941	-2.25001	-5.20339	0.884828	-1.63315	-0.336573	-5.85761	10.0139	-6.27271	6.75269	-5.38348	-4.86759	-1.95224	1.8396	-3.78563	0.738926	-5.26648	-1.29082	-1.87126	3.78749	-2.23671	4.82696	-2.76849	4.31557	-2.48622	7.27468	-2.77456	1.12924
P0048	73.4685	81.0213	69.3994	75.6065	62.9805	71.9233	60.2942	76.8832	82.6802	86.0273	69.9335	86.4237	89.4372	84.778	68.2249	70.7248	72.6579	84.1404	66.8011	71.5873	88.0243	79.5165	74.2108	89.8187	70.6996	72.2711	66.2002	71.0194	36.7897	97.7204	58.6092	70.9919	83.8959	70.0124	79.8648	79.5181	84.8113	73.7474	66.0717	86.1567	80.1426	70.4968	74.9093	79.5846	77.6647	73.5076	62.3633	73.6994	66.9077
P0049	87.568	78.6594	81.718	77.598	80.7078	79.2003	76.7818	65.1674	75.6571	85.0498	79.3975	76.9347	89.0791	77.8348	76.3271	86.9014	75.7181	78.1615	86.6947	75.0277	90.8949	93.371	82.8762	76.1207	76.89	76.3719	72.8159	87.2764	51.579	75.5752	69.2823	91.1333	88.3252	79.1793	92.1926	92.4357	85.4308	84.5905	95.2736	85.1246	95.8676	81.621	71.5314	82.2135	74.0818	83.9329	83.7963	90.2254	83.8951
P0050	-9.42836	-9.26618	-9.46723	-8.94113	-7.02162	-9.29366	-8.97369	-7.70367	-9.22576	-9.16579	-8.5888	-8.8364	-9.22821	-9.29126	-8.97968	-9.26963	-8.94289	-8.46314	-9.3929	-8.26873	-8.98599	-9.39556	-9.01479	-9.20527	-9.13868	-7.39154	-8.45533	-8.5188	-2.53268	-6.86054	-7.72781	-8.77349	-9.07798	-9.61356	-9.58135	-8.45016	-8.96109	-8.76225	-8.17815	-9.1017	-5.77685	-8.68836	-9.23356	-7.52132	-8.93231	-9.13831	-7.12458	-8.69537	-8.29936
P0051	141.795	148.605	150.513	148.734	149.795	141.058	140.574	134.343	131.36	170.608	127.656	180.948	174.023	151.678	156.401	204.986	152.169	141.965	159.002	149.717	169.814	197.48	131.898	139.54	156.242	218.844	139.491	220.883	64.8991	122.321	127.614	156.881	184.577	186.62	124.942	184.157	105.204	143.898	162.408	163.473	111.372	137.64	140.728	149.759	150.933	177.194	118.534	180.144	116.401
P0052	85.8777	113.797	107.788	102.726	78.2611	93.6234	88.7475	76.5269	84.2036	100.729	84.9406	93.5004	101.283	99.7713	102.789	97.1383	94.4803	102.221	81.607	85.7211	82.8046	105.663	94.0553	113.14	116.33	97.4772	90.9039	91.5549	61.4219	95.3597	80.6333	90.6204	94.828	78.3638	88.0982	87.7313	74.839	108.512	113.257	83.7253	81.0819	85.1904	87.6524	99.9842	106.243	90.3146	85.9474	93.6814	92.7594
P0053	29.3825	27.3312	14.4015	41.5502	26.1343	31.5912	25.338	15.2978	25.961	54.7845	41.0809	30.2738	39.6814	27.6835	18.2037	34.3454	31.4408	34.2198	39.7055	36.3811	15.9067	25.1832	40.8639	56.2167	22.671	29.4315	28.6197	38.9929	13.5358	30.3785	18.8235	30.0399	33.9677	16.7801	16.0641	44.3235	17.1841	26.0861	25.1029	31.9306	22.0299	37.0724	28.7897	31.7784	34.4374	29.7787	30.6348	16.8303	31.2109
P0054	63.0534	80.4522	41.297	62.0564	56.7965	67.4398	51.8585	46.9316	47.7925	80.1805	43.6594	69.5312	72.3071	61.187	65.0034	48.7659	62.0501	77.9141	68.307	57.0314	57.4598	64.8696	48.0742	50.1379	61.9438	68.7285	61.9449	77.4541	32.5624	71.3429	43.8217	56.3551	70.5501	56.9795	49.3796	50.5364	74.9527	65.7918	50.9692	65.8735	66.8676	63.0334	44.0515	68.384	48.277	59.9819	58.4476	55.8823	52.0308
P0055	49.2443	59.1485	63.7431	55.7873	60.2161	58.2522	60.5699	50.6655	61.7204	45.48	50.5155	48.5294	65.0486	56.3119	48.1209	47.0415	56.2998	68.9593	56.4356	56.8371	54.8025	63.919	61.6284	59.7645	62.7657	52.9963	47.55	56.0237	37.8302	58.1848	55.0852	59.8658	69.6089	53.8021	70.3586	66.8969	61.2952	62.9671	56.7424	64.4785	48.3517	65.2781	47.7622	71.5133	58.4678	64.2688	50.1172	55.2443	58.2544
P0056	-6.77079	-5.68892	-3.42462	-5.89313	-3.51987	-6.43333	-1.06101	-6.33738	-2.81523	-6.97222	-2.06261	-4.30145	-5.48965	-6.70565	-3.99653	-6.91091	-2.55007	-6.76761	-6.38234	-2.535	-5.47128	-7.98228	-6.36409	-5.37151	-4.96356	-4.19509	-6.74504	-6.259	5.73578	-5.71062	-3.57447	-8.04895	-7.1412	-6.64306	-5.41975	-5.49261	-2.30227	-5.82473	-3.72239	-6.86256	-4.14668	-3.33175	-5.06552	-6.21487	-2.08343	-5.90237	-2.9426	-5.03619	-3.62209
P0057	0.757454	-6.73504	-2.51253	-4.1692	-2.08842	-6.60492	6.55388	1.62413	1.48443	-2.97931	-1.75499	2.17752	-3.34096	-6.92267	-3.18468	-5.92106	5.01187	-3.65405	5.35614	-0.272717	9.29747	-4.35938	-3.20667	-0.0285488	1.8792	2.5963	-0.814948	-7.46612	11.7559	-0.68684	9.20917	-5.29241	10.6276	3.79159	-2.68547	1.19682	5.76152	-6.57219	-0.171797	1.28968	5.57246	-7.33377	1.76876	-2.03804	9.82347	1.17599	7.3682	-1.93933	-1.39453
P0058	432.561	433.734	415.319	439.072	433.633	400.635	365.819	381.923	417.998	450.987	406.472	422.615	434.94	430.437	438.074	431.693	439.803	447.917	369.712	376.811	378.246	422.004	381.59	440.292	447.381	431.025	442.493	424.839	230.209	439.215	338.068	438.615	400.52	443.179	406.142	415.837	369.017	452.184	397.024	433.034	432.205	403.632	339.276	460.431	428.071	469.04	364.398	486.801	423.891
P0059	18.4629	28.565	18.1212	33.7411	21.9299	20.3104	24.1278	29.8347	16.1722	19.7769	11.8749	22.2355	20.9157	32.7025	24.4815	30.5971	20.9402	29.8411	27.1843	33.9241	22.6404	26.4209	17.5199	26.4917	18.8663	34.5831	23.0278	34.7844	5.51072	20.7844	16.9135	33.9121	27.3141	27.7719	36.9413	25.5859	14.4467	23.2644	19.1538	36.226	15.9118	34.2887	17.1957	31.4099	24.1479	34.1205	29.5141	30.7282	23.9637
P0061	-7.24097	1.13934	-1.37037	-3.64083	-8.49739	-5.17343	-5.54682	-7.10567	-4.9329	-5.61302	-1.05167	-4.04225	-5.99137	-2.79997	-5.96864	1.29655	-7.75452	-4.48329	-6.66229	-6.2743	-5.13887	-5.15894	-4.00504	-0.231625	-0.518834	-5.8004	-4.49439	-7.42475	-1.5228	-3.5594	-4.96448	-6.37215	-2.49408	-2.67964	-7.10177	-5.83559	-6.28904	-7.10816	-2.26087	-4.90012	-2.50312	-0.00891922	0.932477	-3.84176	-3.17728	-2.63205	-3.6242	3.84184	-4.00085
P0062	106.883	133.514	96.906	98.5505	103.661	96.797	88.4718	94.4467	86.1659	101.592	96.2927	111.244	112.173	108.71	114.956	95.0878	121.673	134.253	88.0441	123.27	104.642	122.351	97.3559	115.452	86.7119	103.636	101.786	117.128	85.2295	121.14	87.7238	107.032	94.3655	99.5316	108.078	112.453	95.3872	98.9286	108.918	100.089	100.308	116.761	96.9192	106.22	105.782	105.273	98.0246	118.655	89.8017
P0063	-16.5758	-6.5915	-17.9149	-5.88405	-17.8491	-6.64578	-15.8333	-15.5193	-17.2733	-3.28575	-14.9338	-12.3091	-14.7896	-10.6562	-15.7005	-11.5446	-12.2423	-11.4727	-5.65051	-14.2451	-5.11865	-0.805317	-15.4242	-13.8283	-17.0624	-14.9308	-19.4876	-10.4705	-26.4264	-14.6387	-19.5373	-10.9398	-10.3427	-14.3269	-13.4025	-10.774	-15.7141	-3.21238	-17.1711	-15.6575	-12.5989	-5.99548	-16.6308	-13.7239	-17.8599	-7.9599	-17.9249	-9.12424	-19.2587
P0064	96.0637	119.819	99.0095	84.7469	82.7527	109.686	79.5773	85.1839	93.4749	95.2523	84.5344	104.713	100.468	93.8919	93.6942	94.2944	102.971	105.748	107.71	97.7594	99.7813	106.391	88.8735	101.427	86.7014	104.641	100.624	112.159	43.2723	102.698	81.241	88.7328	98.8449	103.515	100.834	93.2758	101.907	97.7026	90.7855	93.305	84.7532	108.396	85.7509	100.163	89.6073	80.0245	94.7144	88.8755	84.833
P0065	433.148	443.947	395.888	490.19	408.214	456.888	365.362	382.779	332.447	475.248	390	431.331	412.745	411.421	384.169	432.531	409.92	421.323	482.615	396.377	435.566	434.173	373.673	408.268	393.384	445.579	421.702	473.577	243.563	473.577	337.518	469.044	490.628	426.012	412.839	408.591	384.882	405.857	413.74	413.727	399.172	417.926	391.586	472.287	367.53	427.201	428.708	444.032	420.555
P0066	-6.9874	-5.09004	2.9237	-4.98082	-5.07305	-5.06111	-6.3847	-7.6469	-8.95634	-2.60707	-9.64815	-5.27067	-9.23511	-2.6692	-5.11378	-5.54386	-3.16027	-1.05416	3.60186	-6.67835	-7.11292	-5.41594	-1.85484	-6.17307	-8.60232	-10.4317	-13.1576	-5.16385	-24.811	-5.07803	-9.37118	-6.18878	-4.8791	-10.516	-9.20144	-4.54679	-10.7061	0.0171594	-2.59871	-3.88563	-8.50713	-5.92757	-12.351	-6.0618	-6.3729	-6.27185	-5.53237	-1.54364	-4.09781
P0067	-26.5314	-24.4971	-24.172	-25.3939	-28.3589	-25.8507	-27.0336	-26.4836	-26.2325	-28.8271	-27.8795	-25.8093	-25.3033	-27.2711	-22.4677	-26.4384	-26.3802	-24.8512	-26.3773	-26.8459	-26.3311	-26.6433	-25.8061	-23.6663	-24.7097	-25.6066	-26.6725	-24.2788	-26.3677	-27.7679	-26.4559	-26.9006	-26.8413	-26.171	-28.0682	-23.6764	-27.0335	-25.5843	-27.1674	-26.2851	-26.4744	-23.4584	-26.2829	-25.0051	-26.8679	-21.6105	-27.9067	-24.3234	-25.6992
P0068	81.5297	87.7909	94.8493	96.6141	93.9329	94.8435	79.2904	96.4198	93.4281	97.3071	82.5419	87.6853	105.096	97.544	91.1947	84.051	86.809	106.074	109.365	89.5377	79.9667	92.6307	88.876	94.1479	87.934	93.783	86.8657	97.3424	50.14	84.1934	90.3508	89.3526	95.0587	92.6391	94.9826	92.0383	93.9779	91.618	102.211	99.4223	89.8264	87.6415	65.7282	93.462	87.5555	82.6713	79.5457	100.208	83.6041
P0069	21.2514	20.7352	13.9004	29.435	11.4633	11.4673	20.9465	17.9801	11.8743	14.152	17.436	24.9777	16.6263	19.2942	24.1125	18.0492	15.2274	15.6121	17.4696	11.4477	18.7225	16.994	10.7874	13.1986	14.2206	23.643	13.7294	24.5046	11.2204	16.8873	11.7398	13.696	30.2813	14.2444	15.8213	11.364	16.9196	23.9257	18.0275	16.5969	21.5912	9.39387	20.0727	16.0657	14.51	16.881	20.1338	24.1564	23.0482
P0070	35.3295	26.601	33.1159	34.4908	26.299	37.2014	24.1183	35.5516	43.5167	30.0013	34.931	33.9553	43.0638	34.1936	33.822	26.5223	31.2898	31.6606	32.8477	30.2204	40.6963	38.8945	40.1354	42.0693	32.9742	22.4922	25.4087	33.0238	22.0971	34.5066	30.9652	26.401	30.5861	30.8453	30.6336	27.0026	30.8749	33.6693	33.6712	29.6351	35.1219	31.1807	32.935	35.783	28.4056	30.7351	21.3791	22.8778	19.0707
P0071	-12.9294	-12.2796	-14.1733	-11.2535	-9.80477	-11.4228	-13.0172	-13.4509	-12.5628	-12.5714	-13.1761	-10.2819	-12.1573	-13.6191	-12.9314	-12.1027	-11.9076	-13.0534	-9.47614	-11.7116	-12.1878	-9.83484	-13.1011	-13.1465	-12.2025	-12.4621	-12.434	-12.591	-8.12527	-13.1929	-10.6285	-12.8552	-12.753	-13.2133	-12.9613	-13.2069	-12.5956	-12.3056	-11.0667	-12.4564	-13.2196	-12.5785	-13.7753	-10.9852	-12.3169	-11.8272	-12.8866	-12.2092	-13.0861
P0072	-17.1101	-21.1962	-23.8257	-21.9136	-22.512	-24.2939	-26.699	-20.5635	-26.23	-25.5944	-20.4467	-26.7964	-27.0656	-24.6335	-26.8866	-24.6919	-22.2468	-21.5263	-27.502	-25.1032	-21.6896	-25.5192	-21.4185	-27.9323	-27.292	-25.2067	-27.6488	-25.7393	-13.5925	-24.5466	-18.9243	-22.9063	-23.717	-22.4229	-21.9619	-23.9454	-27.7363	-21.4811	-26.0166	-26.7717	-25.7398	-24.6368	-24.037	-25.0904	-24.0035	-26.8824	-25.2966	-23.4687	-25.3183
P0073	8.85866	10.4123	1.37788	7.09889	15.5716	8.74926	4.95392	6.32219	5.93087	4.13078	9.18201	8.8536	-0.782061	11.4565	4.4388	11.2054	1.14103	7.00045	11.7279	15.3732	0.779919	5.94502	7.67682	3.95498	6.47871	6.49433	7.20103	3.95471	24.1471	5.22027	5.55787	0.0663614	8.94153	6.12678	5.532	14.2508	4.96053	7.58162	5.74262	4.39409	13.0733	11.9365	8.35896	4.51221	5.71207	3.11103	9.48533	9.00407	4.00772
P0074	37.2617	48.3494	37.381	38.6578	24.4115	45.858	34.9025	25.6996	32.7083	37.8302	44.8756	28.8195	34.9808	26.1864	26.0024	51.8929	28.3987	47.5065	30.738	38.5108	69.885	46.2958	44.1641	46.4924	39.5821	31.5804	29.2631	51.2181	21.1553	52.8094	32.0647	65.8534	40.4375	59.5764	50.5299	43.0661	24.3896	54.327	37.3464	40.1746	39.6495	27.6911	25.2358	45.974	46.3579	43.3624	41.798	47.3268	42.5514
P0075	46.1234	41.9882	42.3182	40.1113	36.9483	43.1999	49.728	38.6275	42.8041	52.0221	23.7747	56.1122	54.5669	48.7753	73.4309	61.9478	51.9094	58.7182	57.3809	54.0103	45.4164	53.3004	44.244	44.3027	51.2788	58.9181	50.4124	47.61	26.0013	37.2698	34.817	38.453	59.5929	38.0007	57.6485	39.0557	37.1149	34.5384	75.3901	57.4668	48.692	53.4286	56.0103	46.2908	51.5967	42.8456	48.9192	49.135	41.9213
P0076	-10.8901	-12.2637	-12.1632	-10.4825	-12.1036	-10.7276	-11.7625	-13.0678	-9.18181	-13.1462	-12.6923	-12.8472	-12.1744	-13.3799	-10.9679	-12.0132	-11.5211	-12.9683	-11.1374	-11.8003	-10.6428	-12.4154	-11.312	-12.6977	-10.7704	-12.7016	-12.6711	-12.8052	-1.55999	-12.2669	-11.2005	-12.8376	-11.3905	-12.0511	-10.9555	-10.8396	-11.6684	-12.4145	-13.0684	-12.6487	-9.65301	-12.6354	-12.6826	-12.5258	-11.3936	-13.1551	-10.7222	-12.7909	-12.9562
P0077	427.055	437.421	352.11	431.401	401.77	458.524	332.744	377.093	347.658	419.73	403.631	471.535	401.877	398.189	397.884	447.101	435.296	419.688	371.939	398.524	385.328	461.726	376.567	450.746	399.336	379.027	364.326	411.594	261.024	333.341	396.651	395.764	412.158	415.442	399.773	411.094	384.158	379.115	400.879	405.171	371.21	433.289	410.433	409.984	469.701	383.347	348.464	409.818	389.704
P0078	136.764	137.888	126.383	120.737	126.655	134.04	95.2408	128.125	122.212	135.844	109.103	145.073	135.681	117.552	143.145	137.967	123.545	158.453	121.656	132.114	105	129.711	110.563	138.01	139.498	131.593	116.873	130.789	72.6881	109.64	121.651	121.622	113.258	116.188	135.773	136.649	133.893	145.903	126.112	121.079	114.969	111.208	121.939	122.408	118.873	141.579	127.922	155.606	132.181
P0079	337.752	326.524	294.443	340.598	293.54	324.028	325.477	305.638	281.032	358.897	307.341	330.326	299.541	336.82	307.279	319.045	320.164	346.766	315.124	320.841	359.735	312.298	320.1	333.837	293.635	329.531	304.724	338.772	252.3	321.922	297.423	317.635	346.11	308.878	328.823	315.265	314.701	324.028	306.473	323.474	262.782	334.917	333.165	325.519	296.577	328.023	311.257	326.216	301.949
P0081	11.1078	12.294	10.8035	5.11297	7.65977	9.69601	4.88968	3.31756	5.90686	16.5382	6.80335	7.1813	6.52244	7.20052	12.1697	6.9872	10.1848	11.0219	13.3259	6.44938	10.5378	6.68755	7.40023	13.3493	13.1898	9.07685	12.763	13.405	-0.603418	14.605	4.75729	9.13583	10.8797	14.6611	7.4924	2.56682	5.06182	11.064	9.54439	16.032	9.27433	7.25077	6.67761	8.51372	4.82918	18.4264	5.68086	15.2475	5.88259
P0082	44.3134	42.2104	37.0628	42.5635	31.4024	35.293	34.297	40.7857	30.4684	36.4574	30.2142	40.8362	43.1671	40.1534	39.9637	38.0793	32.1436	36.005	41.2498	34.2249	36.921	38.659	38.3731	39.8328	39.0426	40.6095	40.5598	34.6221	31.2506	34.9402	32.7116	35.9048	45.4186	34.0928	49.5069	25.828	36.9201	31.184	30.8667	37.0643	40.7315	40.6453	37.8828	35.1837	29.6777	37.8183	37.7148	39.5426	35.5281
P0083	345.06	328.497	297.559	326.075	330.894	389.371	322.799	294.764	335.711	302.827	301.598	316.983	310.584	315.742	299.339	355.803	301.201	318.888	394.134	340.246	312.878	339.621	311.303	314.354	296.769	322.278	316.934	326.835	190.665	336.744	277.342	354.408	278.546	310.035	314.939	326.857	314.813	331.392	313.835	299.204	324.481	330.507	288.014	322.038	304.206	327.993	324.352	294.853	320.718
P0084	16.8873	32.7259	17.3792	22.4275	10.3014	16.7573	13.51	8.76486	14.6248	18.0958	11.6933	20.5455	14.3035	14.942	6.90672	20.9421	7.62948	16.6577	21.5007	12.2812	16.0842	16.8352	11.67	21.066	16.2403	21.7767	14.0329	34.4826	1.00925	25.5021	12.3825	15.4308	17.6793	14.0158	23.3474	16.8111	13.7802	25.0836	16.7037	21.8879	11.1793	21.5567	14.2698	29.2641	12.1799	12.2275	20.3999	23.198	11.2768
P0085	16.2515	37.0693	30.952	30.6476	18.2741	26.9839	22.7785	30.1658	38.575	42.7211	33.0831	18.103	33.4465	55.8431	47.314	34.486	26.3038	33.0711	30.5564	33.2391	36.126	49.4409	24.5334	55.5851	18.7004	41.2336	24.5428	38.5622	15.687	38.8565	28.793	34.6395	33.4892	20.524	35.8263	44.0401	52.7658	25.2749	40.1607	24.922	46.7716	46.2971	24.9203	32.5714	34.7036	41.6951	37.2499	52.948	22.4619
P0086	-11.2399	-12.5358	-13.2254	-11.6979	-10.7596	-12.6995	-12.6162	-10.7878	-12.9229	-13.0399	-11.3737	-10.8952	-12.4588	-13.6584	-11.8786	-10.3208	-11.7217	-12.9521	-12.8677	-12.909	-12.4731	-11.9233	-12.0412	-12.6398	-12.2644	-13.0178	-12.1254	-8.70033	-9.81358	-13.194	-13.543	-12.4561	-11.069	-13.5647	-12.5753	-11.7571	-12.6997	-11.3315	-12.0677	-13.2399	-12.9572	-13.0957	-13.2529	-11.0522	-12.7213	-13.1796	-11.6998	-12.6932	-12.8928
P0087	19.5908	10.7783	17.2923	15.1395	21.4871	16.4801	15.5237	14.3414	18.4541	12.9075	10.7704	7.76579	15.2984	14.4376	14.2948	17.4591	24.5249	20.06	20.233	13.3397	18.8733	19.2248	8.49428	18.1007	15.0863	16.6258	21.492	19.9413	3.77446	16.5702	11.3206	16.9236	15.0945	15.4145	10.9609	15.1218	16.6788	8.2001	11.3808	16.2422	16.1976	9.04249	13.727	7.47757	13.8597	14.7037	14.274	23.135	18.8988
P0088	333.713	329.148	297.582	366.763	292.964	301.887	250.277	316.508	312.946	330.758	274.647	295.45	329.73	345.76	345.882	344.052	283.374	288.997	320.431	302.044	341.5	339.171	307.913	358.74	310.384	324.282	356.785	346.556	212.312	289.344	283.371	333.095	332.193	306.261	292.565	333.442	252.039	368.675	336.393	290.576	272.346	344.818	279.177	301.097	316.809	296.653	289.598	320.044	306.357
P0089	-25.8686	-26.3581	-23.6453	-28.3044	-21.9749	-22.693	-27.7723	-22.4411	-25.0303	-23.2562	-24.272	-19.209	-16.7627	-25.9034	-22.773	-24.7141	-24.1684	-22.2506	-26.4492	-25.1273	-24.3719	-23.005	-21.7409	-20.0246	-22.8265	-24.4004	-26.6483	-27.2674	-28.991	-21.1102	-28.3144	-21.0972	-26.7573	-27.3467	-22.0919	-27.567	-27.2276	-22.7999	-24.4428	-19.3999	-27.3693	-23.2354	-28.3222	-12.4693	-27.2123	-19.0029	-18.352	-22.798	-23.7381
P0090	8.66724	11.5156	14.1231	9.3378	14.9964	13.2594	14.7829	12.0962	6.18754	13.9356	15.8982	6.88338	5.89827	17.9368	9.03269	8.68476	7.96788	7.95332	9.8778	12.1328	8.88847	8.57204	11.5083	11.4723	8.82702	11.0692	12.9113	10.3549	12.7488	8.65381	17.8864	11.7265	9.62586	9.59509	8.0482	9.03641	14.9536	10.9708	9.8541	9.6987	10.834	10.1444	10.0971	12.8	8.12723	4.84056	11.5134	10.1918	13.6244
P0091	63.7027	81.0174	57.1633	84.7267	68.3248	70.5132	55.0278	66.3664	61.8824	74.2067	63.185	60.7457	66.5695	100.06	64.844	69.106	63.7434	71.8568	58.7885	72.7845	62.0075	78.3537	63.3949	72.5689	65.2058	69.5072	63.7241	81.9738	39.7515	78.4028	51.5447	87.2764	62.73	64.8873	63.4959	66.8987	50.9104	75.8934	59.5541	66.7577	59.1485	80.5389	64.5777	65.883	50.2506	76.4818	51.0439	84.4062	61.2369
P0092	0.78954	0.554036	0.929686	0.43783	1.74383	2.73793	0.381995	0.24976	2.6088	2.49116	0.672784	0.752078	3.28555	4.96161	1.24832	-0.0505171	1.01686	1.06842	-0.0370977	3.51617	1.22593	2.31632	0.141705	0.230715	0.774481	4.6701	0.406996	6.32186	5.71876	-0.0183739	0.718507	5.55534	4.96186	0.100539	2.52473	-0.0253215	3.48026	2.18659	0.687256	0.399827	1.03074	0.118632	0.82479	0.766855	1.41585	0.0813001	2.20349	0.761784	1.19597
P0094	22.9773	26.3887	26.794	20.5392	28.2731	24.1317	22.9082	19.8992	22.7471	29.0245	10.835	35.2387	27.7889	27.8301	27.9988	19.5707	22.5229	29.1416	24.3815	30.2473	34.5262	19.1061	27.2786	40.051	20.3853	26.3273	25.1125	31.1624	8.68626	19.0571	27.4721	38.1672	21.7207	19.2586	31.0159	29.0254	30.102	32.2326	30.724	31.2768	24.5802	23.0228	37.9053	24.6561	34.9413	14.9409	17.281	25.4893	30.9151
P0095	-29.2471	-27.7482	-29.2523	-28.2331	-28.7874	-28.0725	-28.4268	-27.0055	-28.5715	-29.2081	-28.6558	-27.972	-26.1299	-28.6822	-28.2397	-27.2593	-27.1659	-28.2937	-29.1442	-28.5952	-27.8617	-28.8027	-28.587	-28.7583	-28.1298	-27.9144	-28.5298	-28.3333	-29.1858	-29.3767	-28.1477	-29.3487	-27.5386	-29.3301	-28.6084	-29.4945	-28.4657	-28.2335	-27.4626	-29.1143	-28.9325	-28.4624	-28.6631	-28.1402	-27.8198	-27.6888	-29.0272	-27.9249	-28.9069
P0096	-6.20475	-6.18286	-5.94204	-6.07735	-6.30193	-5.28983	-1.20192	-5.43564	-6.17915	-6.54552	-6.42503	-6.42747	-6.01738	-6.01646	-5.81756	-6.14292	-5.70844	-5.92297	-6.42851	-5.19526	-6.29681	-6.37547	-5.94237	-4.58912	-6.61048	-6.3444	-5.86568	-5.31786	-5.32066	-5.08703	-6.13919	-6.52918	-6.08318	-6.00803	-6.29411	-5.32688	-6.61043	-6.33163	-4.24863	-5.45202	-5.65044	-5.82726	-5.31858	-5.96587	-5.41361	-4.39444	-6.382	-5.97604	-6.12396
P0097	19.3873	13.71	15.447	18.9366	9.55775	22.068	11.5301	13.2499	16.1208	12.2161	16.3996	18.463	7.595	16.066	5.68279	22.9686	14.6888	15.1862	10.7667	15.0368	8.29558	12.2984	9.07652	20.6754	13.8439	10.3876	11.8516	10.7025	5.93895	19.9045	6.68147	12.5942	16.0542	10.2952	14.1706	7.97848	5.08041	15.8332	15.559	6.72817	12.4262	21.7216	11.717	20.5312	13.6861	14.5555	8.3178	23.6518	9.91895
P0098	208.322	179.838	187.352	176.73	160.192	205.322	177.902	193.896	182.932	221.935	197.965	174.706	199.105	131.814	183.902	180.413	187.66	201.587	186.532	194.273	173.424	186.76	164.681	205.451	154.416	187.384	171.414	202.397	104.516	213.826	188.481	186.452	184.781	178.63	184.867	183.707	175.82	150.496	171.171	191.759	191.906	186.534	172.977	195.78	198.239	174.431	186.475	203.497	200.389
P0099	-6.2622	-5.29876	-5.93128	-5.44029	-6.42514	-5.31732	-5.8777	-6.11406	-6.21306	-6.56189	-5.67238	-4.71219	-6.11694	-5.1412	-5.48277	-6.1786	-5.85183	-4.46657	-5.81563	-4.92412	-5.82268	-6.1035	-6.37255	-6.23314	-5.78649	-6.32948	-6.6299	-4.81465	-4.71281	-3.17423	-6.00808	-6.11907	-5.96891	-6.36492	-6.45837	-6.39937	-6.58275	-5.87316	-5.72555	-4.64391	-6.49013	-4.43856	-5.85942	-6.25264	-6.04546	-5.17361	-4.73577	-5.42034	-5.86533
P0101	6.09423	2.20903	8.21732	6.2183	0.14533	4.50539	3.51813	0.0897082	7.29104	2.02129	2.00412	0.700926	0.589378	2.17142	1.91101	1.88663	5.83673	0.946612	1.34729	3.60823	3.07617	5.64872	3.99953	0.702744	5.31894	3.73053	6.06293	9.00465	-0.0125753	1.26473	3.46164	5.46262	2.29938	4.98408	-0.0517259	3.79339	1.01999	4.33035	6.38601	4.35016	3.58752	7.85618	1.58201	0.524855	6.28958	1.21532	0.255972	0.846877	0.0869373
P0102	-0.157461	-1.88449	-3.36139	-2.26161	1.89952	-0.550267	5.37424	-2.56544	3.76108	-5.42388	5.87353	-5.92189	0.24364	-1.24761	-2.14839	2.6192	-1.36948	0.39911	2.87124	-1.29407	-1.7652	-1.23561	-0.762063	4.45158	-1.58208	1.24069	-1.15569	1.11455	12.9053	0.155994	3.3457	-0.485601	2.07685	-2.55675	-4.82604	1.64994	0.81148	-0.206324	0.846259	2.03873	4.41016	-3.96496	-2.75222	-0.458698	-3.01673	5.72815	-3.93441	-4.25407	3.4955
P0105	3.49391	-4.03082	-10.2045	-1.7592	-1.44787	-7.24751	-4.11688	-6.42813	-5.10343	3.03345	-0.79782	-0.789907	-3.53809	-3.40345	-5.22912	-2.47001	0.11201	5.03723	5.92874	-3.465	-4.18823	-2.88802	-0.280716	-5.96982	6.43246	-0.826649	2.99133	-5.45002	-13.851	1.26238	-5.05855	-6.58812	3.61561	-0.854547	-2.33229	10.9605	0.974659	4.14545	-4.40999	-1.92311	1.39708	-6.21268	-10.3644	-1.87688	-1.43917	-0.283653	-0.620844	2.8598	-10.7422
P0106	297.297	271.92	270.048	279.876	282.288	284.966	248.512	286.71	265.387	230.908	289.365	279.768	279.727	295.355	268.25	268.337	279.825	260.049	287.823	244.794	220.987	235.305	229.823	313.149	273.357	242.279	235.403	220.774	217.56	206.629	248.03	261.79	289.627	249.439	241.939	264.259	233.438	272.137	261.823	251.095	280.642	252.365	252.33	286.113	265.525	285.388	250.336	234.274	251.141
P0107	227.951	207.23	210.243	191.469	235.638	194.168	172.681	181.405	180.564	194.994	188.849	235.879	238.58	188.817	199.67	185.852	200.706	237.111	213.348	250.209	238.616	194.321	217.797	212.259	221.687	201.793	214.475	203.92	109.702	207.384	191.626	245.413	241.005	201.835	229.465	216.539	188.05	221.962	196.446	222.558	197.791	224.943	203.938	205.608	213.231	221.601	187.47	221.066	221.997
P0110	-1.64913	-4.0649	-1.53289	-0.464362	-5.60895	-5.02041	-2.33858	-5.75992	-3.51813	-1.61999	-5.94274	1.34753	-2.61245	-4.73026	-5.94209	-1.91086	-1.23518	2.25844	-1.34432	-2.77649	-1.79915	0.889758	-2.35554	-0.824377	-5.26839	-4.73533	-2.80618	-5.26199	-5.57374	-2.6593	-4.6425	-4.84759	-4.03599	-4.61836	-3.57765	-6.28275	-3.88497	-4.58856	-2.66583	-4.58496	-6.36644	-1.56698	-3.85866	-5.12618	2.64977	-6.01182	-1.79105	-5.82947	-1.70812
P0111	1.98345	-7.80752	-5.23685	-9.10558	-1.92507	-1.64451	-3.59132	-7.12837	5.40023	-2.54593	-1.51414	-9.29652	5.07781	-6.43938	-10.2084	-12.172	-2.8615	-5.06568	-5.97242	4.75507	1.83431	-7.07681	-1.65565	-5.06532	-2.83015	-5.47444	-7.66895	-0.397011	11.6796	-8.06691	-3.60015	-9.1401	5.1617	-4.4875	-5.50631	-5.83753	-0.336477	-5.74406	2.55471	-8.95082	-2.04273	-6.1838	-8.42131	-4.41152	-4.73574	-11.1569	-0.380937	-4.62289	-3.96596
P0113	18.3458	6.1562	13.5169	7.61862	12.0244	2.81311	2.81246	3.0288	-0.466583	4.34053	1.8254	17.0845	17.5248	13.2106	6.54055	6.53199	8.59195	6.25945	7.36832	4.33278	17.6276	9.99861	16.8693	10.0882	16.4339	17.3066	7.81369	7.56748	2.06571	15.3693	10.5795	8.47527	15.8314	3.33966	10.3999	3.25346	8.19384	9.71787	7.0577	12.8698	8.47306	11.6813	7.54751	15.5022	14.1753	0.668306	1.32507	14.7115	9.91744
P0114	17.4525	24.1614	15.7265	20.1901	13.0273	14.8058	11.0755	7.54211	13.6852	21.5975	10.705	13.4877	17.18	24.4841	11.1033	19.7585	12.4363	21.2896	12.9031	15.9122	17.0202	27.3851	15.028	17.7975	19.5201	13.9055	14.3141	21.6855	1.77534	19.5935	5.42557	15.212	14.9574	16.9018	14.376	23.5915	16.0473	18.9788	9.1442	17.4476	6.3755	17.9208	19.4121	19.4267	8.56934	11.7755	10.7669	25.8955	12.2987
P0115	-6.23518	-5.14002	-6.14911	-5.05693	-5.52419	-4.5901	-4.45314	-6.08024	-5.37168	-4.65557	-6.53507	-2.86597	-6.11185	-5.87297	-6.5329	-5.2505	-6.17055	-3.12628	-6.42894	-1.44073	-6.41123	-3.65602	-5.65156	-5.68132	-5.46926	-3.35003	-6.63194	-4.76604	2.6722	-5.62207	-5.4207	-1.37298	-5.01273	-6.29889	-6.4541	-6.04636	-6.62795	-5.70197	-6.02711	-5.80916	-6.62275	-6.28624	-6.24976	-5.87813	-6.09342	-5.08448	-6.16629	-5.46856	-6.01451
P0116	345.204	429.445	355.007	353.366	355.596	354.987	355.236	289.859	285.139	415.605	267.813	363.877	385.806	398.896	401.453	407.55	349.225	418.868	429.542	398.729	338.729	369.593	319.044	361.767	343.066	336.745	317.666	431.564	119.376	388.314	271.823	437.409	365.945	329.408	346.224	328.818	320.491	340.991	307.795	410.896	321.463	380.062	294.987	358.356	301.247	423.643	253.188	363.551	285.303
P0118	-19.4458	-17.6055	-21.7159	-20.0159	-21.7868	-19.6406	-26.0434	-23.5641	-22.9563	-13.8375	-19.6588	-19.4536	-20.0551	-19.4869	-18.4041	-22.8669	-20.8487	-17.2981	-19.0542	-19.1084	-21.7903	-17.2861	-20.138	-18.772	-16.6518	-21.1101	-25.2339	-17.9976	-28.7066	-22.2606	-21.5072	-17.7645	-20.2107	-20.4197	-23.6316	-23.7512	-26.7606	-21.2557	-20.9692	-19.2393	-22.896	-15.2819	-25.6461	-15.8933	-21.7499	-15.3122	-26.3151	-20.5189	-22.469
P0119	704.124	693.758	634.595	680.724	705.879	693.569	689.975	722.992	690.938	753.221	695.934	684.064	700.767	701.873	738.374	719.768	653.733	732.439	720.785	739.852	671.789	745.662	717.081	744.183	694.365	719.388	698.89	733.8	426.212	727.015	655.915	720.859	763.131	674.431	720.338	735.126	659.822	748.223	699.348	696.595	649.635	723.206	671.304	720.579	720.155	718.158	712.106	709.975	698.887
P0121	176.5	227.047	163.325	163.104	188.926	185.087	202.801	139.488	173.736	172.635	155.182	214.464	183.244	224.531	192.324	215.53	204.755	196.426	226.419	228.761	179.498	194.392	165.198	193.461	188.224	155.93	177.08	179.907	153.787	178.855	197.736	186.902	209.753	169.418	209.444	205.557	155.789	216.125	205.926	201.605	163.374	198.849	221.66	210.429	167.619	183.617	182.267	190.062	193.821
P0123	-5.99991	-0.689922	-6.06279	-1.28534	-3.77965	-4.90457	-4.94789	-4.20104	-7.40051	-3.60995	-5.87583	-5.10044	-4.61203	-4.39419	-7.22741	-6.92667	-6.55542	-3.64427	-5.75248	-2.32427	-4.6326	-6.85632	-5.91197	-5.12693	-5.47224	-3.22285	-5.60522	-5.21315	-8.64889	-6.18399	-8.05664	-5.26073	-4.12788	-5.49424	-6.79151	-2.3149	-4.86056	-2.62976	-2.39243	-2.20096	-5.60899	-4.64777	-7.14867	-4.46786	-4.33074	-2.25039	-5.9377	-3.67302	-6.92246
P0124	13.7723	7.37405	4.78697	10.8644	4.91551	8.311	6.6084	9.50593	5.65476	12.6631	10.685	5.06885	8.64978	15.4935	12.8048	15.9586	18.7564	8.22904	12.2461	6.85527	11.5706	7.39105	11.8458	9.13859	8.68804	8.72958	8.14899	18.144	5.25006	9.22296	3.92074	4.59682	7.00496	2.61232	8.13954	7.2334	5.82116	9.93165	4.83908	15.2191	9.56022	8.78812	6.24132	11.9017	4.15862	6.85285	17.2955	12.2953	12.2065
P0126	39.9722	30.0603	41.9792	42.5892	43.5009	27.168	30.6368	26.9137	27.8419	22.4743	24.7951	50.3861	49.9176	36.6268	24.8416	38.954	29.1347	53.52	46.591	37.0041	47.8058	44.0574	27.5388	41.313	24.2625	23.6742	43.2564	41.5899	5.52784	32.3805	18.2408	39.0108	53.4301	30.8961	40.1858	25.3729	35.5435	37.9396	23.7161	30.1879	20.8175	48.8728	17.0488	25.3047	34.7812	41.5499	35.4247	42.5894	27.1248
P0127	92.176	92.1227	44.7765	74.561	85.2802	74.0703	113.71	75.0765	83.8741	89.6427	61.7143	82.8091	97.1406	98.3627	78.7569	87.2383	70.3629	86.012	93.1757	73.438	74.9215	91.8053	75.4723	86.8503	56.5656	96.3726	89.1098	84.5245	58.3657	89.1585	72.0716	87.0096	112.315	78.1858	73.4166	98.5037	82.7217	90.1812	89.644	81.9809	82.5318	95.5138	79.0129	109.741	78.5952	58.8054	59.3521	77.3814	65.0313
P0128	-11.9475	-9.7979	-7.38259	-12.1051	-14.8362	-9.01596	-14.0273	-11.5003	-13.1582	-10.0808	-12.6692	-12.5416	-15.356	-12.0532	-15.1119	-8.5508	-11.9306	-16.2519	-15.2555	-10.5002	-16.3827	-12.3451	-12.6651	-18.4058	-19.2653	-13.6093	-15.2852	-6.61402	-18.3282	-14.926	-14.4133	-16.2237	-10.2979	-12.7128	-9.46588	-16.5349	-17.3815	-15.1071	-12.8524	-12.0528	-18.1184	-11.2225	-17.0171	-6.04931	-10.7037	-13.4273	-19.4898	-17.131	-14.7138
P0129	59.8167	66.9534	60.4023	57.2392	62.1423	68.32	48.0276	64.4527	38.0282	54.667	42.9222	66.0933	49.6476	50.9482	50.358	68.0201	61.1942	61.6399	53.1447	64.8181	45.3165	54.7674	39.7812	58.085	60.0614	60.3622	40.8767	69.8585	31.9926	56.3051	44.3796	51.7668	60.1702	64.8873	52.4982	61.3655	37.6775	61.941	50.7213	53.6028	51.3219	70.1339	45.1098	61.6365	54.8902	60.3296	58.6395	61.3742	54.4698
P0130	57.1113	59.9939	57.9047	57.4019	74.163	67.2334	60.119	69.3826	56.3798	64.7711	48.479	87.5743	57.9028	71.8594	57.3999	82.9723	55.0924	68.3047	61.4395	71.1055	84.7597	60.6658	52.0152	64.9276	48.3489	75.4403	63.6429	68.3734	29.7144	79.3018	52.5308	51.6793	69.9361	52.2611	81.9321	67.1917	59.9682	68.3701	40.3532	62.831	54.6797	47.2715	58.9096	53.4677	69.5467	74.3765	55.7856	85.3268	67.9694
P0131	11.9686	12.1661	12.0094	10.4181	23.3736	11.0293	17.2211	26.6582	22.7918	15.4648	10.8126	14.1452	11.7482	15.9221	7.77892	20.0611	12.5839	15.5805	19.7743	14.9302	13.3662	10.3271	14.8867	8.67044	20.9487	7.94548	12.9638	16.6675	24.6091	9.79202	17.9914	16.0387	5.51477	20.6696	2.42571	11.8707	21.4364	7.41615	6.99499	11.7832	8.70453	16.1674	16.2021	20.2995	11.6125	11.5592	14.5952	9.89953	8.4846
P0132	18.8351	47.9945	38.7456	53.2939	29.0253	35.0704	34.0339	53.8672	41.5406	46.6449	26.4825	42.152	40.1303	41.0206	30.4509	32.5609	48.2947	44.9361	37.1463	32.7434	26.32	54.7223	56.6126	37.5792	14.4771	34.953	28.2239	34.7264	17.1357	35.3584	30.1272	43.0931	32.7936	29.5807	41.0961	37.3416	32.6358	43.0292	24.519	53.5854	25.1396	51.6605	39.37	46.7046	27.6631	47.922	27.2332	25.2811	38.9715
P0134	186.041	199.684	199.119	191.702	166.632	192.002	142.759	148.012	168.499	179.669	183.967	186.479	163.84	193.292	190.453	185.689	151.969	203.378	188.495	175.226	137.757	206.356	135.734	204.944	179.629	168.641	191.611	212.93	119.885	171.117	149.202	200.079	201.692	171.049	168.606	187.606	190.222	213.97	164.83	139.502	166.295	174.664	135.215	204.246	175.621	214.641	162.37	238.403	169.295
P0136	23.5213	16.1553	22.3685	24.3713	10.9553	18.0331	15.311	12.3286	15.6972	24.7345	12.5988	23.7367	30.7913	22.3703	28.0152	22.0613	15.3935	36.4198	21.5715	8.22516	18.9438	22.0132	24.8018	10.8153	21.9813	15.5035	22.2666	24.5934	10.689	23.573	13.7036	16.4696	28.4112	23.6767	20.1565	22.7937	16.0842	23.0202	17.5236	21.0273	17.18	17.726	13.3584	25.0219	28.1278	17.2594	25.5625	19.2982	27.4134
P0137	150.993	182.536	163.834	186.996	175.524	174.995	174.614	167.306	150.486	172.858	194.73	189.435	161.083	169.398	221.104	185.773	191.859	192.533	209.867	190.165	211.974	186.86	174.804	184.852	184.818	158.048	198.978	193.293	149.474	146.963	180.727	183.962	201.907	174.455	176.395	162.3	196.36	173.029	160.352	185.059	169.088	187.196	190.163	189.449	202.126	186.032	185.566	155.007	163.039
P0138	53.8157	54.3664	40.0155	45.1184	49.2117	48.5442	30.8846	33.6069	60.1018	50.7094	45.4672	50.2532	37.1222	42.4395	56.56	42.3216	44.0641	35.1703	52.9212	47.173	42.8646	53.536	46.9667	33.0373	41.491	43.7756	38.2376	48.8321	92.0318	37.2473	52.8309	78.4444	52.4534	50.2471	64.3427	58.8722	43.5536	52.2259	38.7293	46.9274	52.9418	48.0391	46.0773	63.7262	57.6082	37.0595	52.0527	42.3042	49.0344
P0139	13.341	7.01215	7.96125	9.14553	6.35555	6.6056	8.70518	15.2354	6.71173	8.18281	5.75488	13.733	12.5977	10.0606	7.96533	7.82609	6.40806	13.3828	9.45903	10.7114	6.78998	9.9983	5.15078	15.2234	6.41363	3.78377	10.4503	12.1991	17.068	8.79007	12.0262	13.9129	15.7697	16.7714	6.17495	6.43104	2.76509	10.5119	10.6154	19.5785	7.15814	8.28651	13.7662	16.05	9.15909	12.1472	13.2854	2.59185	10.5146
P0140	-6.36657	-6.27217	-6.18322	-4.81436	-6.47928	-6.19016	-6.20875	-5.83292	-4.66128	-6.32478	-6.25526	-4.85331	-6.11847	-5.56077	-6.49016	-4.06112	-6.18006	-6.00157	-6.47964	-6.19921	-6.26143	-6.32668	-4.19769	-5.24607	-6.649	-5.59774	-5.73208	-5.60242	-1.45491	-6.30487	-6.09045	-6.36691	-6.096	-4.89921	-6.03892	-5.16093	-5.93263	-6.34939	-6.04908	-4.95282	-6.56006	-6.13497	-6.22702	-5.67878	-5.8081	-6.05601	-4.54672	-5.75859	-5.97356
P0141	137.339	148.156	143.408	163.883	136.992	155.114	146.214	170.489	136.242	166.685	120.717	199.485	149.434	186.656	142.592	172.113	131.386	157.962	157.923	170.92	154.215	161.333	169.027	150.722	147.134	200.055	138.541	163.82	100.206	146.321	149.45	164.314	161.459	168.481	151.164	164.8	146.743	155.348	150.253	148.739	125.308	191.655	146.275	141.05	142.659	187.163	144.927	155.841	164.539
P0142	2.29803	1.31559	1.29533	3.24227	0.542568	3.47574	2.76263	2.51183	3.31545	2.49023	2.69069	2.25563	1.29141	3.31569	3.96715	2.02587	4.15296	0.807266	1.80114	3.06826	0.667017	1.06032	1.67304	2.18806	1.06671	0.546251	3.21474	1.52246	1.6469	2.45976	1.29706	2.23585	0.715299	0.752583	3.85071	3.60046	2	0.891513	0.253614	2.19841	1.63946	3.58156	0.409942	6.4019	3.61667	3.2694	2.53869	0.157853	2.47973
P0143	76.0485	65.2205	80.3305	90.1087	94.2853	65.4046	77.3895	75.4713	82.3282	85.2808	79.6448	82.5809	83.7507	80.729	76.027	88.4577	86.8913	81.0564	78.8113	87.7091	76.1576	91.1226	86.3748	74.7714	80.6126	95.2592	79.5396	82.7602	55.771	78.92	69.7907	74.3834	86.7145	78.0809	99.6197	75.5428	77.4197	75.3238	72.9079	74.6916	71.4912	75.1845	82.99	82.8536	78.8625	83.6463	69.8345	69.182	79.9795
P0144	144.392	126.328	131.423	137.166	118.836	145.789	134.694	107.233	148.971	171.002	138.42	164.46	135.278	148.135	142.24	154.197	158.707	176.255	149.29	141.969	140.718	171.241	142.217	141.797	132.03	140.652	154.488	166.479	107.023	157.246	121.651	135.357	165.58	164.962	173.473	148.198	139.546	130.49	162.399	135.035	136.142	146.025	152.415	160.466	126.474	128.2	139.551	155.597	135.566
P0145	26.5485	22.7438	13.0885	14.3759	14.1806	27.8179	11.9246	10.8022	31.8236	28.5124	21.8461	24.6945	12.2539	5.7036	16.018	22.1789	25.0151	26.9978	33.624	16.9718	19.9828	11.3737	20.3802	8.51681	38.823	14.6456	29.4119	20.6477	13.8948	28.4542	18.0769	18.8024	19.7563	38.8103	23.1437	17.7894	17.9844	22.2471	23.9868	10.7273	12.1123	17.7509	23.9429	18.5565	15.8973	35.5008	19.2323	25.5732	22.5903
P0146	119.662	149.094	105.993	139.292	120.586	129.646	126.026	116.728	136.966	178.658	110.523	161.384	191.093	171.9	139.252	140.009	177.487	149.56	135.024	179.344	130.748	153.965	109.937	182.684	120.752	125.593	102.526	146.465	49.2687	148.512	84.2024	124.995	171.019	147.301	155.684	132.571	143.378	144.056	145.519	134.529	102.532	162.012	97.4784	152.36	102.667	137.577	148.139	184.13	127.913
P0147	-2.70599	-3.83918	-6.21496	-5.95403	-6.30556	-6.2492	-6.3115	-5.43786	-6.20256	-6.45224	-4.92884	-5.67618	-4.44387	-5.92388	-5.98851	-5.43514	-5.75733	-5.87157	-6.47717	-6.2162	-4.20963	-6.44415	-6.4687	-6.13009	-6.58743	-6.31716	-6.17906	-5.7068	-5.92995	-6.31356	-4.29597	-6.15262	-6.10027	-5.49387	-6.31743	-5.42757	-5.72245	-6.17973	-6.02684	-6.20507	-6.63002	-5.48858	-6.25277	-6.27865	-5.72015	-6.18793	-5.88501	-6.01394	-6.20725
P0150	109.321	134.541	131.733	122.4	121.816	120.829	115.66	124.236	110.68	133.178	116.433	119.716	129.395	108.664	127.356	107.997	120.114	145.636	119.416	111.009	124.407	149.459	94.9454	144.257	127.835	123.413	111.041	115.404	88.5622	127.675	96.8961	121.386	126.631	120.851	121.805	116.456	107.757	116.226	119.365	120.239	116.22	135.628	124.359	133.216	118.917	118.998	101.89	120.675	135.061
P0151	146.67	166.49	156.383	192.786	210.131	173.649	111.739	120.208	133.146	220.829	194.986	190.888	220.589	165.682	206.842	187.74	182.174	197.195	152.162	186.94	135.549	150.304	154.144	164.201	175.132	152.239	178.065	191.672	58.8385	187.506	110.435	174.903	171.046	132.786	175.705	136.444	142.988	152.099	163.119	176.952	143.581	207.5	125.141	212.686	181.627	197.384	160.568	151.287	176.794
P0152	13.4717	9.91065	20.9085	18.3807	11.7835	10.9691	14.2393	14.5166	9.2369	20.893	16.1094	19.8902	19.5067	19.6399	17.3826	17.6233	15.9161	17.4566	19.9081	9.43525	12.0612	21.1103	21.0927	7.84168	12.3223	14.3561	26.5255	13.8905	10.6728	15.106	16.0638	14.7847	9.02266	8.64989	12.991	24.3509	21.6106	9.31721	12.3107	15.0818	19.3368	20.1373	20.9698	8.99886	11.5078	13.4343	12.1547	18.2453	16.8313
P0153	17.0975	18.5524	18.1954	15.2749	14.5828	13.2753	13.4654	15.5782	12.8555	20.2843	17.6518	14.7485	22.6755	14.5016	25.1705	12.3783	18.6414	15.0994	16.7867	13.2395	17.2868	17.5561	11.4034	12.9878	18.5256	16.5628	12.9707	12.0414	6.22527	13.7897	21.757	27.0333	7.81312	11.4627	13.3031	16.3503	12.402	20.3151	19.6065	21.4651	12.5615	20.295	12.4368	12.0345	15.0089	9.65692	14.441	19.6386	14.7228
P0154	29.736	32.7135	19.6751	37.7074	30.5806	22.6732	26.4874	18.1995	24.7285	43.0066	18.3194	32.9413	18.6022	36.1829	28.6111	22.2174	13.0929	33.1483	21.5893	26.3603	27.4617	30.7674	22.5085	32.114	27.9424	16.9739	43.5134	24.6746	11.84	32.3281	18.9257	36.9591	25.0532	16.4908	29.1201	17.2597	27.8339	25.7965	17.856	43.1037	27.0679	24.3862	27.7442	36.0888	20.5872	39.946	26.5069	29.475	34.9782
P0155	196.031	197.66	208.368	232.909	193.46	201.006	190.377	218.065	205.932	220.354	241.302	239.233	223.023	209.604	248.101	196.608	192.597	218.151	192.735	249.602	201.345	218.465	204.77	199.318	191.906	231.354	189.954	219.759	134.107	211.044	169.987	185.868	218.932	237.119	212.62	200	222.623	213.159	206.213	182.979	201.451	218.929	231.8	225.485	250.415	247.051	211.532	203.367	197.56
P0156	165.646	145.662	151.209	181.667	159.814	160.412	167.459	152.178	121.79	162.781	162.215	166.409	138.407	175.715	167.631	180.761	155.257	163.78	179.345	192.409	140.771	157.086	159.75	153.114	153.166	135.885	140.682	157.674	106.747	169.797	149.588	164.212	138.767	142.767	146.06	157.1	165.191	134.932	136.148	164.086	186.664	138.383	160.462	160.021	176.118	148.17	140.324	110.713	151.274
P0157	52.7801	40.1183	34.8652	34.1513	29.7992	34.8785	29.5831	48.5817	46.3663	38.4442	40.4866	31.1541	34.4235	46.8574	51.4912	44.4903	34.2894	25.3552	56.9069	46.6967	44.4605	48.9816	47.3121	45.333	71.3391	37.1247	36.1286	41.1913	26.7604	41.1458	46.7454	37.5278	43.1226	52.7511	36.3076	44.677	44.1437	46.9269	31.9238	59.611	43.6733	36.2701	49.1162	42.638	62.4591	36.5736	44.3371	65.9551	42.7944
P0158	577.981	671.609	505.68	661.8	582.425	568.85	432.144	555.953	460.449	647.949	574.698	678.72	615.539	613.868	561.64	626.379	550.093	604.431	582.058	581.735	625.671	698.532	563.921	643.641	592.24	644.022	564.41	654.712	312.537	524.313	513.716	527.531	621.569	595.572	582.951	540.524	536.221	625.487	570.468	645.454	514.732	622.527	590.929	589.609	567.728	672.925	526.301	670.281	564.402
P0159	90.1441	125.154	91.4481	111.527	101.117	102.062	85.9841	113.095	90.3747	141.209	102.34	112.774	104.465	96.9637	95.3053	101.621	109.229	118.197	112.657	112.94	95.3931	133.729	99.0433	105.6	95.8425	116.029	104.862	109.364	80.0876	101.59	79.5857	103.927	107.518	126.216	122.778	104.69	98.9611	124.242	101.119	113.137	83.188	128.198	105.602	107.316	94.6095	109.855	97.456	131.093	95.8437
P0160	274.235	337.598	245.386	330.427	231.439	305.876	270.171	253.899	309.651	348.773	231.513	270.124	313.153	336.124	298.678	281.507	331.049	340.182	279.481	284.673	282.378	302.865	271.775	276.52	279.026	327.855	287.056	348.763	151.206	308.208	259.108	259.215	283.145	308.157	316.777	332.808	279.358	273.807	289.01	304.095	279.056	297.597	288.67	301.75	291.201	271.661	236.416	292.042	244.141
P0161	94.788	101.549	80.1808	85.3076	87.9699	92.5336	68.4629	79.4611	113.913	99.6203	80.9687	104.933	94.7537	90.0309	86.4729	85.7208	84.6232	85.8419	89.9236	80.7586	112.385	102.278	86.2677	87.578	85.9313	93.6549	96.5477	107.48	46.4487	81.9956	72.6348	95.1832	92.1343	69.9741	75.1815	94.7514	68.0878	103.165	90.9484	92.5226	90.1345	89.8871	80.5464	84.1442	76.2523	94.5478	82.7428	87.5924	72.9249
P0162	84.5778	90.3349	82.957	77.2085	83.9292	106.748	67.1236	85.7915	99.5155	96.751	81.7342	89.2786	80.5525	80.0015	105.153	83.724	77.3802	59.6517	94.4017	113.126	78.3844	100.747	75.693	90.6086	97.2355	82.5591	104.114	62.2133	74.7573	106.388	80.6295	103.494	78.253	106.362	105.575	105.334	101.037	85.4642	97.7692	97.7427	97.9507	84.2271	73.5357	102.604	68.7733	104.554	88.5858	83.8813	92.3241
P0163	151.296	212.136	162.637	187.014	180.278	182.6	151.733	180.148	155.316	187.004	156.422	198.148	191.629	184.02	159.63	182.875	178.769	176.626	153.902	189.764	208.4	200.758	153.889	184.078	167.685	177.878	179.272	202.85	111.546	177.2	129.882	172.361	160.887	182.265	164.212	165.707	163.279	155.873	166.925	179.367	125.701	172.714	165.609	189.402	162.987	193.881	175.999	210.743	164.521
P0164	-4.41144	-3.9184	-4.84124	-1.89291	-2.64962	-4.20447	-4.07146	-2.46306	-4.31867	-3.18508	-2.94158	-0.851309	-4.31951	-2.52171	0.00812406	-4.02488	-0.112067	-3.52341	-4.24886	-0.0721123	-2.50189	-0.0102456	-3.64683	-2.8458	-5.45906	-2.01651	-4.87105	-3.49897	-6.31657	-4.21699	-3.36816	6.90025	-5.03192	-4.23827	-3.45234	-0.831639	-5.03221	-0.9313	-5.12095	-0.926815	-4.49903	-4.28688	-1.73773	-6.28485	-3.13286	3.03416	-4.37653	1.21214	-2.55574
P0165	45.021	44.0726	29.1449	48.6378	48.6138	43.7707	27.7805	53.0833	41.2918	48.4143	45.8144	39.9922	35.4642	56.7513	42.5827	40.8911	39.7552	46.1012	31.2981	48.2529	52.7685	61.3833	33.9469	47.5291	37.5342	46.7028	40.7426	42.124	30.6081	45.7283	43.1771	48.9526	58.5069	40.4747	47.3729	43.2227	39.5407	32.281	56.5568	42.0032	45.2483	36.8604	32.523	56.4875	20.1306	56.8871	34.2528	57.342	34.9957
P0166	43.017	41.8213	39.3871	41.374	49.2192	28.876	45.7675	47.1977	36.7393	30.0586	36.7685	31.0042	52.0877	40.5734	47.1921	35.9615	36.5286	41.9865	40.6242	31.1384	37.1167	36.843	35.2028	37.7089	34.5985	28.5646	44.1698	40.6268	22.2305	32.8359	38.1379	43.8596	32.9344	27.7652	44.3871	33.936	33.0206	40.2096	41.869	29.779	40.5789	38.9749	41.6291	36.2124	39.67	38.4107	41.2294	44.6397	51.9764
P0169	-3.88718	-5.86867	-4.2529	-6.06454	-5.19974	-4.03562	-5.61858	-5.37089	-5.83914	-5.99458	-3.89443	-4.74238	-3.16901	-5.89189	-5.26752	-6.42411	-2.35229	-3.86093	-5.87697	-4.73582	-5.30073	-6.52535	-6.09595	-5.58168	-3.62626	-2.6427	-5.04239	-5.90488	-1.15086	-6.11525	-4.12912	-6.39292	-5.08622	-6.04733	-4.62052	-4.5899	-4.05889	-5.66405	-3.19659	-6.41067	-4.47837	-3.82154	-3.20485	-4.8065	-5.10685	-6.20071	-3.87611	-4.94096	-5.21667
P0170	450.725	484.358	438.699	492.512	437.296	456.097	467.3	447.3	431.05	494.839	448.215	470.901	465.258	458.698	478.214	441.115	465.791	489.337	472.333	463.319	447.386	477.704	466.193	436.101	471.482	456.285	455.535	467.242	279.667	433.624	455.988	480.108	455.633	466.668	467.712	481.71	450.998	459.124	444.877	432.582	457.097	470.82	429.283	462.684	450.891	459.88	463.85	465.748	462.961
P0171	107.665	108.105	96.0117	122.116	104.262	109.286	92.6077	99.2816	95.6538	130.85	100.05	116.378	112.004	104.894	114.758	110.769	100.742	137.613	109.124	108.487	89.2127	129.43	103.982	106.949	103.649	124.45	114.97	121.388	74.9837	114.024	88.3753	125.469	109.13	110.56	109.347	105.036	99.0717	134.409	93.7907	117.102	98.5404	117.715	116.223	126.736	106.619	119.511	101.627	124.528	98.8057
P0172	406.834	410.967	426.392	421.02	377.876	423.227	379.113	382.088	350.297	446.904	396.514	426.844	421.257	428.001	363.905	381.787	403.12	413.004	388.361	371.253	414.702	417.764	398.62	413.535	411.734	396.047	394.272	410.366	321.478	375.825	378.022	402.519	384.787	391.707	423.108	387.001	424.981	360.988	421.884	406.909	378.85	400.82	362.564	383.221	371.345	384.591	411.693	397.006	416.479
P0173	143.407	150.301	142.576	120.005	136.789	139.887	147.125	130.575	172.53	154.822	132.603	120.597	147.919	120.762	116.783	152.028	115.838	148.656	134.857	123.331	120.129	127.96	132.461	137.031	115.625	133.687	161.261	150.782	101.823	135.498	110.309	136.779	134.484	114.31	148.25	137.47	155.121	113.829	122.252	107.798	134.981	119.038	142.304	164.681	126.39	132.901	125.229	118.206	123.891
P0174	-8.57527	-9.12313	-8.4061	-8.49051	-9.0107	-9.0992	-7.4913	-6.96539	-7.31039	-8.25545	-8.35438	-8.82888	-8.50262	-7.8393	-8.14711	-9.13018	-6.71786	-8.39926	-9.33958	-7.49466	-8.38291	-9.27226	-7.14866	-8.33593	-8.48829	-9.13934	-6.65112	-9.34298	-1.37519	-9.13763	-7.1026	-9.61176	-9.06744	-9.02795	-8.52718	-9.10207	-8.60985	-9.02919	-6.82072	-8.19507	-7.01996	-8.76274	-8.42502	-9.52929	-7.25864	-8.16618	-7.58297	-8.99192	-8.0367
P0175	-1.77531	-2.00323	-1.43531	-0.496689	-3.97669	-1.92674	-1.39041	-3.06508	1.12802	-1.62711	-4.41567	-3.36734	-4.92059	-5.7263	-0.677057	0.463657	-3.08377	-5.08275	-1.74861	-5.21637	0.332485	-2.72533	-0.833042	-4.64436	-2.48958	-0.171293	-5.2068	-1.39995	-1.65681	-6.94715	1.25337	-3.6975	-1.52955	-3.45281	-2.72769	-3.34143	-0.257502	-6.78137	-3.14737	-5.40276	-2.53556	3.14437	4.17777	0.852696	-3.97883	-3.4834	-2.74269	-3.10463	-0.64416
P0176	10.8257	23.7739	15.4474	17.7495	10.6534	15.734	10.0379	11.4457	10.2884	11.4609	14.2335	12.3536	14.0343	11.8782	11.0786	24.9127	14.2511	20.2087	13.4361	17.0165	10.8507	11.1508	10.8447	21.3443	13.9494	17.0758	19.1727	19.1768	2.24681	13.6223	9.47374	17.1051	13.7946	16.5471	11	19.1181	12.2824	21.8258	12.8083	15.6854	10.2231	20.6511	12.9546	17.543	13.9955	21.9218	14.6482	16.36	14.4123
P0177	62.2551	78.3265	71.5748	62.8175	61.5461	56.9504	62.3775	73.1321	62.153	68.4851	74.4914	66.3418	61.7819	52.0681	70.9653	64.0185	54.2261	54.4761	76.7121	43.457	75.0357	68.0077	55.7232	79.6917	77.9879	50.1822	81.4767	68.6244	37.031	58.6615	52.6802	81.7151	65.5296	64.1107	57.3675	60.2925	41.9615	81.0942	66.6346	74.2083	55.9245	64.419	73.9785	71.7396	60.1069	94.2795	52.1206	68.8319	37.3933
P0178	110.669	135.161	99.9981	97.2527	134.83	113.67	94.5475	116.072	136.337	108.598	116.945	122.373	130.922	133.18	107.879	131.451	119.416	104.84	133.294	114.646	101.926	126.366	133.555	117.498	119.132	99.1885	120.292	133.906	89.3592	116.6	103.342	102.296	136.521	130.06	122.041	127.787	106.364	138.047	111.401	101.328	116.788	109.029	125.949	125.033	120.207	114.966	131.532	129.278	110.297
P0183	448.695	513.918	442.926	491.059	438.704	513.509	452.588	390.177	449.302	535.022	476.602	472.271	477.403	468.78	439.011	465.338	442.048	548.819	513.482	392.228	502.035	520.261	366.79	509.769	466.216	449.916	496.513	516.894	251.585	431.617	408.356	490.716	491.423	454.748	437.992	525.477	396.671	490.891	432.751	487.518	435.042	452.222	416.224	475.962	396.944	514.415	409.047	495.902	462.464
P0184	-1.34406	1.86386	-1.77123	-2.42832	-1.49225	-1.34703	-3.42494	-3.50452	-2.71663	1.49995	-0.941242	0.231654	0.453712	-1.65808	2.27564	1.62829	0.0691467	0.416744	-2.06757	3.45729	2.41085	2.43076	-0.393562	0.206707	-2.70582	-1.2004	3.47349	4.39884	-4.26693	1.15026	-0.28092	1.4728	2.22016	2.04627	2.78164	-1.60806	-0.167984	-0.537503	3.74724	4.46895	-0.360416	3.34837	1.83892	0.615616	4.40446	8.20209	-1.26531	4.04486	0.294776
P0186	51.6472	68.5585	59.7563	73.2866	59.0712	56.1818	58.5949	52.8481	65.2012	84.3654	64.8647	37.3126	65.955	81.9886	44.416	75.3235	52.0569	72.4624	60.1104	76.9533	60.4975	77.9934	44.984	56.6903	46.9429	46.2594	35.7564	73.9008	31.4459	60.36	53.443	57.1708	70.7006	65.6896	72.7076	71.3757	41.894	60.0772	52.3409	65.2199	48.7741	66.9865	82.7373	59.9095	52.8989	65.675	44.4531	59.8819	71.2349
P0188	85.3043	91.5064	80.3382	79.0264	98.0962	70.7654	74.0521	61.1469	77.2267	129.727	61.93	95.0677	98.1347	81.3524	62.1711	88.6866	91.1876	91.8054	94.5401	70.6017	116.353	89.1432	108.847	84.8018	93.1822	82.4083	102.341	93.5696	53.0586	85.0658	74.5152	87.866	103.219	94.8066	105.726	68.9824	69.8019	91.7701	84.7585	103.307	88.9984	103.621	74.1924	73.6646	90.3452	96.5413	69.0323	95.7042	92.4653
P0189	112.905	133.562	111.154	129.562	117.946	103.813	103.473	124.885	102.895	118.972	104.817	128.569	129.037	123.358	130.599	131.322	134.662	107.044	122.71	91.4303	138.918	131.145	134.081	125.683	122.175	105.598	127.584	105.218	95.9539	122.493	94.3836	133.52	118.121	112.904	124.552	104.104	136.88	154.876	104.225	96.1777	95.5235	109.211	103.831	118.8	112.043	116.671	120.4	137.945	123.78
P0190	-13.9033	-13.3728	-10.2696	-5.30228	-2.04886	-16.4793	-9.89021	-15.843	-6.21843	-24.3674	-7.56608	-10.7308	-9.12564	-10.9422	-14.8462	-7.0141	-11.5406	-3.64673	0.595632	-4.87272	-15.0803	-15.8202	2.9938	-17.2456	-9.0326	-7.98259	-10.6481	-15.5957	-21.471	-9.72541	-17.1692	-1.54625	-7.04877	-4.32617	-9.442	-10.3788	-16.2509	-13.3624	-8.25489	-8.92998	-18.6499	-7.98422	-10.76	-13.5502	-7.94439	-18.4052	-7.92773	-11.2027	-14.6106
P0191	-0.0417816	0.0243949	0.318139	0.578549	0.118982	0.412691	1.61022	3.05878	-0.0330573	4.63163	3.59354	1.17307	2.29485	0.00624074	2.4384	0.617777	1.68436	1.66071	3.33494	3.54301	1.96816	2.05902	3.17001	0.901631	0.791251	0.380883	1.43296	0.0595248	0.320815	1.39379	7.23937	1.06742	1.16481	1.24608	0.564465	0.992737	1.31135	1.12708	2.00347	0.0776351	0.201538	0.0943178	0.982105	3.0095	-0.033041	2.11244	3.60248	0.596384	4.84078
P0192	23.1687	32.9986	26.4258	35.6989	29.6372	29.8123	33.3071	35.7716	26.2082	39.7476	32.8878	34.9708	28.4666	34.1105	23.2474	30.8496	31.4082	26.8382	31.1164	28.4052	19.3472	32.9971	30.2126	34.2109	37.0695	32.4915	21.4774	35.5783	7.85292	34.2112	23.4732	32.5966	28.534	33.629	31.1146	26.0253	24.751	46.3085	29.8382	33.0255	23.9601	33.9474	22.9897	35.4451	28.0486	42.578	20.7047	37.1654	28.8467
P0193	552.93	675.577	559.92	606.289	587.542	622.371	546.981	547.562	597.786	687.327	627.781	577.473	672.21	670.766	602.954	606.496	633.882	634.274	654.525	588.393	657.532	646.515	638.612	587.662	584.339	706.405	641.734	673.345	327.42	635.672	539.079	609.193	640.404	630.869	686.826	639.701	571.773	663.976	593.268	594.793	561.75	671.783	566.806	574.38	549.682	643.263	597.44	633.716	599.042
P0194	15.3561	17.8058	11.6556	16.3416	11.0301	8.24547	7.2295	16.731	18.2113	11.9228	9.56197	10.9498	24.5867	21.7669	14.541	19.6625	13.3342	8.98523	5.26765	6.85028	9.32173	30.9742	10.5958	14.36	10.6637	8.86668	12.8486	9.74737	13.7975	13.9333	4.39278	16.2686	10.0749	5.38198	13.5407	13.1133	8.25887	14.4699	12.7557	3.6387	8.25547	7.09189	16.8272	14.3975	17.8643	13.2483	14.6341	11.2809	13.7704
P0196	155.306	191.871	177.602	199.452	136.302	182.839	171.484	160.932	156.326	212.284	168.789	212.092	163.465	193.935	162.577	184.735	168.476	195.453	197.276	163.394	186.628	202.685	176.413	157.406	164.81	145.278	168.797	190.74	87.4795	219.474	131.076	162.09	210.496	171.605	170.12	184.493	144.837	202.983	146.441	168.976	139.968	155.192	143.265	214.494	178.742	156.654	197.091	187.177	150.395
P0198	41.2966	39.6602	31.0134	36.1369	43.1532	19.5811	48.4099	23.7278	58.7945	47.1887	37.0428	31.3764	62.8928	34.1399	30.4545	30.1534	30.2238	47.8282	48.3628	38.7963	54.8281	42.9995	31.3288	40.5634	28.2291	39.3748	26.9881	53.8824	15.3324	42.735	29.517	30.9255	37.3965	45.8362	29.322	42.9824	42.544	45.4842	27.5586	54.7164	38.5495	39.98	35.611	26.6396	46.4142	44.4913	41.4787	30.2922	23.2368
P0199	8.747	14.4543	17.7434	12.1104	10.0297	14.0731	21.2029	20.5373	12.9425	9.30602	14.7576	7.72494	6.24322	9.80065	14.8099	12.0667	7.5155	11.9473	10.8337	16.0906	9.52354	9.97236	15.4225	9.60669	11.8243	15.5304	14.5954	10.9693	20.5887	18.7478	16.0072	12.0981	15.9177	11.3687	12.9484	20.4337	11.8728	17.3799	11.8599	12.0819	10.2419	13.1184	13.5133	15.4297	13.0994	13.4273	19.0239	12.4781	13.9222
P0200	-5.46057	-5.97246	-5.41958	-6.08691	-6.29016	-6.24606	-4.86179	-5.54851	-6.22763	-6.5617	-2.97168	-6.43786	-5.97517	-5.82644	-6.32173	-5.71774	-5.98546	-5.95677	-6.14766	-6.26021	-6.35641	-6.44032	-3.58517	-5.77069	-6.38947	-6.26003	-6.31968	-5.81659	-6.32775	-6.14354	-6.1425	-5.55179	-6.10753	-5.2728	-6.43248	-3.96071	-5.06478	-5.95201	-6.03711	-6.3857	-6.47239	-6.29728	-6.03431	-6.22738	-6.14792	-6.11105	-5.23459	-5.89093	-2.22456
P0201	-6.08623	-6.03812	-5.18408	-6.45802	-4.90695	-6.2994	-6.37366	-5.59944	-6.20139	-6.07722	-4.21344	-5.29836	-2.50051	-5.73145	-6.54909	-6.24728	-5.89932	-6.1798	-5.24695	-4.79986	-5.30805	-6.43861	-4.22633	-6.17353	-6.57353	-5.74993	-5.59586	-4.14049	4.68623	-6.03238	-5.03249	-5.62612	-4.76045	-5.78946	-6.12204	-3.67301	-5.35214	-6.14946	-3.51566	-5.77411	-6.25235	-5.0878	-3.61027	-6.43628	-4.32435	-6.21661	-6.06984	-6.10575	-2.69249
P0202	67.4299	53.3784	61.1732	73.804	64.2653	53.4731	55.6992	67.8468	56.855	55.9179	81.278	55.8446	40.5597	60.7583	41.9739	86.6144	50.3199	73.2665	61.1608	49.0962	62.5797	63.5328	61.3934	40.1633	51.2806	80.2781	73.4134	71.4102	46.6091	77.3648	57.3233	55.0997	70.6855	54.8277	40.5129	69.0252	59.6802	77.5933	48.7281	51.714	56.9007	87.0292	56.1679	46.6943	72.5319	54.1064	58.1037	47.0509	61.6258
P0203	0.20669	-1.58755	3.36476	-1.31455	-1.13509	2.59347	-1.45943	0.649463	-1.71944	-1.02597	1.7508	-1.32377	-1.73924	0.744071	-1.12616	-1.5475	-0.925819	-1.73925	0.910513	0.307901	-0.716458	-1.36742	-1.3154	0.835592	0.227322	-1.65744	-0.772247	1.84244	15.7575	3.39577	-0.324071	-1.00359	-1.01095	-0.806747	-1.65766	-1.47158	4.00706	-1.5365	0.118361	-1.63039	1.11463	1.70377	-1.9488	-0.47326	6.5072	-1.18673	0.113119	-1.29929	0.362445
P0204	-3.78497	3.17954	-5.07636	3.85387	4.30541	-4.97557	-10.6782	-8.11174	-3.06375	-0.83006	-1.29628	1.14643	2.82711	-2.57661	-6.21604	-0.521758	4.88554	2.88061	1.07946	0.334617	-11.2928	8.46466	-5.75714	6.02975	1.07993	0.508497	-3.464	7.87409	-16.2595	-4.90634	-8.01705	0.538735	-2.00731	0.999026	-4.49706	-6.60542	-3.90015	3.50096	-2.7193	2.07406	1.46837	-2.24868	-12.2256	2.82485	-4.88755	7.5541	-3.86245	-1.41646	-9.95042
P0205	63.2838	70.2998	66.4112	84.1494	54.8228	67.4193	56.1438	58.0696	59.9663	76.2468	68.2883	86.0286	60.1935	75.4493	62.7001	76.6067	52.4831	84.1121	67.0117	64.1362	63.1029	84.4382	57.0562	69.9087	57.0338	75.3378	60.2484	93.6925	29.4603	81.9277	54.2682	77.4	54.4836	75.9675	78.8744	70.2278	63.9122	73.1997	53.2653	74.7879	52.4061	74.2881	58.3271	82.2595	61.4309	77.281	57.3651	79.0702	60.7307
P0206	349.021	345.983	296.84	325.986	321.097	338.982	318.674	324.931	247.458	337.488	334.559	324.707	281.941	317.698	313.517	346.424	291.854	370.745	391.777	310.17	327.954	351.32	251.987	335.81	315.996	351.693	320.91	343.135	197.591	328.84	278.558	354.23	294.251	315.818	335.142	287.573	314.21	362.931	321.662	333.589	280.576	335.559	355.689	407.089	283.413	321.454	272.755	352.733	237.013
P0208	42.6304	56.1614	42.4662	57.6676	49.8918	53.1499	50.9939	45.1944	42.9945	62.7431	43.8881	53.9396	49.7193	57.4611	40.1722	49.9967	42.4099	49.5795	53.4244	53.8248	58.2302	58.2789	43.8213	59.6777	36.6645	49.7199	57.0128	54.1072	24.0054	51.3235	48.6922	52.3462	48.0959	53.8616	49.3276	51.0659	37.8578	56.5521	54.9053	57.215	49.2211	51.3992	45.3837	57.2625	46.7374	49.1897	49.7146	55.4049	53.467
P0209	346.173	382.864	285.357	397.257	347.267	372.79	335.764	318.165	315.382	414.141	308.707	325.996	370.928	360.872	333.537	349.846	379.61	368.343	367.17	278.186	320.655	443.018	307.97	356.611	415.1	385.395	344.185	370.737	135.758	351.661	245.137	414.171	407.47	336.716	391.013	320.729	297.733	369.699	331.843	318.463	317.252	327.203	306.22	330.411	348.342	375.628	348.346	402.317	322.371
P0210	40.3742	44.7842	53.4592	41.0808	44.1762	54.7239	39.3035	41.5136	50.4567	40.6099	25.9737	33.0532	55.1549	50.5619	38.9303	48.7625	49.3369	47.6332	55.4551	52.4018	54.2073	50.1638	48.6728	35.1308	51.4	47.1088	53.5472	42.6131	22.9392	43.5127	37.6595	47.6583	61.278	51.7185	43.7333	48.6407	40.199	42.0886	39.8238	39.1977	41.2594	47.6953	41.0239	45.3191	44.2212	53.2015	42.856	44.6605	44.7595
P0214	-25.6473	-27.7671	-25.1621	-25.4858	-24.6325	-26.2139	-26.4452	-24.4625	-27.0918	-25.9433	-24.2126	-27.2832	-22.3064	-25.52	-26.3281	-25.5904	-23.3999	-26.9885	-27.4323	-25.3571	-24.959	-25.0555	-25.2403	-27.757	-26.9661	-26.2922	-26.4667	-25.6314	-20.3235	-24.3273	-26.3142	-27.9529	-22.6687	-28.4005	-26.093	-28.2966	-25.5414	-25.1073	-24.5626	-24.7832	-26.8601	-27.2588	-25.2219	-27.5481	-24.418	-23.9199	-25.8093	-26.6954	-26.9619
[truncated: 36 more rows]
[truncated: 2,933 more columns]

## Sheet: g
	(Avg-) 173.851	(Avg-) 174.195	(Avg-) 174.539	(Avg-) 174.882	(Avg-) 175.226	(Avg-) 175.57	(Avg-) 175.914	(Avg-) 176.258	(Avg-) 176.601	(Avg-) 176.945	(Avg-) 177.289	(Avg-) 177.632	(Avg-) 177.976	(Avg-) 178.32	(Avg-) 178.664	(Avg-) 179.007	(Avg-) 179.351	(Avg-) 179.695	(Avg-) 180.038	(Avg-) 180.382	(Avg-) 180.726	(Avg-) 181.069	(Avg-) 181.413	(Avg-) 181.756	(Avg-) 182.1	(Avg-) 182.444	(Avg-) 182.787	(Avg-) 183.131	(Avg-) 183.474	(Avg-) 183.818	(Avg-) 184.161	(Avg-) 184.505	(Avg-) 184.848	(Avg-) 185.192	(Avg-) 185.535	(Avg-) 185.879	(Avg-) 186.222	(Avg-) 186.566	(Avg-) 186.909	(Avg-) 187.253	(Avg-) 187.596	(Avg-) 187.94	(Avg-) 188.283	(Avg-) 188.627	(Avg-) 188.97	(Avg-) 189.313	(Avg-) 189.657	(Avg-) 190	(Avg-) 190.344
[truncated: 240 more rows]
[truncated: 2,933 more columns]

[truncated: 3 more sheets: h, i, j]
