# Supplementary material for: Precursors to non-invasive clinical dengue screening: Multivariate signature analysis of in-vivo diffuse skin reflectance spectroscopy on febrile patients in Malaysia
Source: PLoS One. 2020 Apr 1;15(4):e0228923. doi: 10.1371/journal.pone.0228923 (PMC7112162; doi:10.1371/journal.pone.0228923)
Supplement: S1 Clinical data — (XLSX) [file pone.0228923.s002.xlsx]

## Sheet: Diagnosis
ID	Fever day	NS1	IgM	IgG	Final Diagnosis	In situ diagnosis	1997 classification (DF, DHF, DSS)	2009 (DWWS, DWOS, SD)	Comments
P0011	6	Detected	n/a	n/a	Confirmed Dengue	DF/DWWS	DF	DWWS	NS1 & IgM +ve at GP at D6
P0016	5	Detected	n/a	n/a	Confirmed Dengue	DF/DWWS	DF	DWWS	Verified from Clinical Notes
P0024	7	Not Detected	Detected	n/a	Confirmed Dengue	DF/DWWS	DHF	SD	Verified from Clinical Notes
P0032	3	Detected	n/a	n/a	Confirmed Dengue	DF	DF	DWOS	NS1 +ve without warning signs
P0060	3	Detected	n/a	n/a	Confirmed Dengue	DF	DF	DWOS	Verified from Clinical Notes
P0100	3	Detected	n/a	n/a	Confirmed Dengue	DF	DF	DWOS	Verified from Clinical Notes
P0103	6	Detected	n/a	n/a	Confirmed Dengue	DF/DWWS	DF	DWWS	Measurement done in recovery phase
P0104	2	Detected	n/a	n/a	Confirmed Dengue	DF	DF	DWOS	NS1 also +ve from GP & minimal PV bleeding
P0108	5	Not Detected	Detected	n/a	Confirmed Dengue	DF/DWOS	DF	DWWS	IgM +ve at D7
P0109	6	Not Detected	Detected	n/a	Confirmed Dengue	DF/DWWS	DF	DWWS	IgM +ve at D7
P0117	4	Detected	n/a	n/a	Confirmed Dengue	DF/WOWS	DF	DWOS	NS1 +ve at D6
P0120	3	Detected	n/a	n/a	Confirmed Dengue	DF/WOWS	DF	DWOS	NS1 +ve at D3
P0122	3	Not Detected	Detected	n/a	Probable	DF/DWWS	DF	DWWS	Verified from Clinical Notes
P0125	4	Not Detected	Detected	n/a	Probable	DF/DWWS	DF	DWWS	Verified from Clinical Notes
P0133	3	Detected	n/a	n/a	Confirmed Dengue	DF/WOWS	DF	DWOS	NS1 +ve but FBC normal
P0135	2	Detected	n/a	n/a	Confirmed Dengue	DF/DWWS	DF	DWWS	NS1 +ve at D2 with HLH
P0180	3	Detected	n/a	n/a	Confirmed Dengue	DF/DWWS	DF	DWWS	NS1 +ve day D3
P0182	6	Not Detected	Detected	n/a	Confirmed Dengue	DF	DF	DWOS	NS1 +ve day D6
P0185	5	Detected	n/a	n/a	Confirmed Dengue	DF/DWWS	DF	DWWS	Verified from Clinical Notes
P0197	3	Detected	n/a	n/a	Confirmed Dengue	DF/WOWS	DF	DWWS	NS1 Positive @ D3
P0207	5	Detected	n/a	n/a	Confirmed Dengue	DF/WOWS	DF	DWOS	NS1 Positive @ D5
P0211	4	Not Detected	Detected	n/a	Confirmed Dengue	DF/DWWS	DF	DWWS	NS1 Positive @ day 3 from Private GP
P0213	5	Detected	n/a	n/a	Confirmed Dengue	DF/DWWS	DF	DWWS	NS1 +ve on D5, Measurements on D7
P0223	6	Detected	n/a	n/a	Confirmed Dengue	DF/DWWS	DF	DWWS	Verified from Clinical Notes
P0225	4	Not Detected	Detected	n/a	Probable	DF/DWWS	DF	DWWS	Verified from Clinical Notes
P0226	4	Not Detected	Detected	n/a	Confirmed Dengue	DF/DWWS	DF	DWWS	NS1 +ve @ day 3 from Private GP
P0229	4	Detected	n/a	n/a	Confirmed Dengue	DF/WOWS	DF	DWWS	NS1 +ve @ D4
P0234	6	Detected	n/a	n/a	Confirmed Dengue	DF/DWWS	DHF	SD	NS1 +ve D6, compensated shock
P0008	4	Not Detected	Not Detected	Detected	Confirmed Dengue	DF/DWWS	DF	DWWS	NS1 Positive @ day 4 from Private GP
P0167	5	Not Detected	Not Detected	Detected	Probable	DF/DWWS	DF	DWWS	Verified from Clinical Notes
P0224	8	Not Detected	Not Detected	Not Detected	Probable	DF/WOWS	DF	DWOS	Verified from Clinical Notes: Had FBC in GP showing reducing trend in Platelet and WBC
P0233	5	Not Detected	Not Detected	Detected	Probable	DF/WOWS	DF	DWOS	Clinical consistency with dengue
P0149	3	Detected	n/a	n/a	Confirmed Dengue	DF/DWWS	DF	DWWS	Clinical ly suggestive: Low WBC and platelets, went to Private Hospital, NS1 positive
P0232	4	Detected	n/a	n/a	Confirmed Dengue	DF/DWWS	DHF	DWWS	NS1 detected at GP, petechia, showing reducing WBC and platelet trends
P0080	12	n/a	n/a	n/a	Probable	DF/WOWS	DF	DWOS	Rapid test positive KK, query NS1/IgM/IgG. Since taken on D12 most likely IgM/IgG positive therefore can only be said to be probable.									Refer Clinical Notes 2
P0231	8	n/a	n/a	n/a	Probable	DF/DWWS	DHF	DWWS	Fever 15-18 Nov 2017, towards recovery
P0048	2	n/a	n/a	n/a	URTI	n/a	n/a	n/a	NS1 on D3 negative
P0074	2	n/a	n/a	n/a	AGE	n/a	n/a	n/a	NS1 on D2 negative
P0083	4	n/a	n/a	n/a	Undifferentiated acute febrile illness	n/a	n/a	n/a	NS1 on D4 negative, Platelet and WBC normal
P0084	7	n/a	n/a	n/a	URTI	n/a	n/a	n/a	FBC normal at D7
P0146	5	n/a	n/a	n/a	AGE	n/a	n/a	n/a	FBC normal at D5, had dengue 10 years ago
P0173	4	n/a	n/a	n/a	AGE	n/a	n/a	n/a	FBC normal at D4
P0227	6	n/a	n/a	n/a	AGE	n/a	n/a	n/a	WBC high, Platelet normal
P0001	4	n/a	n/a	n/a	Undifferentiated acute febrile illness	n/a	n/a	n/a	FBC normal on D4
P0002	4	n/a	n/a	n/a	Viral gastritis	n/a	n/a	n/a	FBC normal on D2&D3
P0003	1	n/a	n/a	n/a	Viral gastritis	n/a	n/a	n/a	FBC normal on D1, vomiting diarrhoea D3
P0004	4	n/a	n/a	n/a	Leptospirosis	n/a	n/a	n/a	Laboratory confirmation
P0005	5	n/a	n/a	n/a	URTI	n/a	n/a	n/a	FBC normal on D5 and D6, Dengue diagnostics all neg D5
P0006	2	n/a	n/a	n/a	Viral gastritis	n/a	n/a	n/a	FBC normal D3, Dengue diagnostics all neg D3
P0007	14	n/a	n/a	n/a	Community acquired pneumonia	n/a	n/a	n/a	Raised WBC, Chest X-Ray findings
P0009	2	n/a	n/a	n/a	Viral Gastritis	n/a	n/a	n/a	FBC normal on D2
P0010	4	n/a	n/a	n/a	URTI	n/a	n/a	n/a	FBC normal on D5
P0012	2	n/a	n/a	n/a	URTI	n/a	n/a	n/a	FBC normal on D4
P0013	2	n/a	n/a	n/a	Acute Pharyngitis/URTI	n/a	n/a	n/a	No FBC done
P0014	3	n/a	n/a	n/a	Undifferentiated acute febrile illness	n/a	n/a	n/a	FBC normal on D3
P0015	3	n/a	n/a	n/a	UTI	n/a	n/a	n/a	WBC high, Platelet normal at D3
P0017	2	n/a	n/a	n/a	Appendicitis	n/a	n/a	n/a	Perforated Gastric Ulcer
P0018	7	n/a	n/a	n/a	Excluded	n/a	n/a	n/a	Call no action
P0019	7	n/a	n/a	n/a	UTI	n/a	n/a	n/a	WBC high, UFEME suggestive
P0020	2	n/a	n/a	n/a	URTI	n/a	n/a	n/a	FBC normal D2
P0021	7	n/a	n/a	n/a	URTI	n/a	n/a	n/a	FBC normal D7
P0022	7	n/a	n/a	n/a	Hospital acquired pneumonia	n/a	n/a	n/a	2 weeks hospital admission
P0023	4	n/a	n/a	n/a	Community acquired pneumonia	n/a	n/a	n/a	Normal FBC at D5
P0025	2	n/a	n/a	n/a	Lower limb Cellulitis	n/a	n/a	n/a	WBC high, Ultrasound findings
P0026	2	n/a	n/a	n/a	Urosepsis	n/a	n/a	n/a	WBC high, UFEME suggestive, blood culture E.Coli
P0027	7	n/a	n/a	n/a	Urosepsis	n/a	n/a	n/a	WBC high, UFEME suggestive
P0028	4	n/a	n/a	n/a	Undifferentiated acute febrile illness	n/a	n/a	n/a	Only one FBC which is suggestive of dengue
P0029	1	n/a	n/a	n/a	Community acquired pneumonia	n/a	n/a	n/a	WBC high at D7
P0030	1	n/a	n/a	n/a	Aspiration pneumonia due to left CVA (stroke)	n/a	n/a	n/a	CT scan of brain
P0031	7	n/a	n/a	n/a	AGE and Community acquired pneumonia	n/a	n/a	n/a	Blood culture E.Coli
P0033	7	n/a	n/a	n/a	URTI and AGE	n/a	n/a	n/a	WBC high
P0034	7	n/a	n/a	n/a	Undifferentiated acute febrile illness	n/a	n/a	n/a	FBC and LFT trend in keeping with dengue however no leucopenia and NS1 IgG IgM not detected on D7 (? Window Period)
P0035	No fever	n/a	n/a	n/a	Head of pancreas carcinoma	n/a	n/a	n/a	CT scan findings, FBC normal
P0036	7	n/a	n/a	n/a	CAP (Community acquired Pneumonia)	n/a	n/a	n/a	Chest X-Ray suggestive
P0037	3	n/a	n/a	n/a	URTI	n/a	n/a	n/a	WBC normal, low platelet at D3
P0038	3	n/a	n/a	n/a	Acute pharyngitis	n/a	n/a	n/a	WBC high
P0039	7	n/a	n/a	n/a	CAP (Community acquired Pneumonia)	n/a	n/a	n/a	WBC high
P0040	2	n/a	n/a	n/a	CAP (Community acquired Pneumonia)	n/a	n/a	n/a	FBC normal
P0041	3	n/a	n/a	n/a	URTI	n/a	n/a	n/a	Blood not available
P0042	3	n/a	n/a	n/a	URTI	n/a	n/a	n/a	FBC normal at D3
P0179	7	n/a	n/a	n/a	Excluded	n/a	n/a	n/a	Call no action
P0043	2	n/a	n/a	n/a	URTI	n/a	n/a	n/a	FBC Normal at D2
P0044	7	n/a	n/a	n/a	Viral gastritis	n/a	n/a	n/a	WBC normal, low platelet at D2
P0045	2	n/a	n/a	n/a	UTI	n/a	n/a	n/a	WBC high, UFEME suggestive
P0046	5	n/a	n/a	n/a	Urosepsis	n/a	n/a	n/a	WBC high, UFEME suggestive, blood culture Citrobacter koseri
P0047	4	n/a	n/a	n/a	AGE	n/a	n/a	n/a	FBC normal at D4
P0049	5	n/a	n/a	n/a	Liver Abcess	n/a	n/a	n/a	WBC high, Ultrasound findings from Private Hospital
P0050	1	n/a	n/a	n/a	Acute pharyngitis	n/a	n/a	n/a	No FBC done, clinical diagnosis
P0051	2	n/a	n/a	n/a	Right foot cellulitis	n/a	n/a	n/a	No FBC done, clinical diagnosis
P0052	3	n/a	n/a	n/a	URTI	n/a	n/a	n/a	Normal FBC at D3
P0053	2	n/a	n/a	n/a	Acute gastritis	n/a	n/a	n/a	Normal FBC, clinical presentation
P0054	1	n/a	n/a	n/a	URTI	n/a	n/a	n/a	WBC high at D1
P0055	1	n/a	n/a	n/a	URTI	n/a	n/a	n/a	Normal FBC at D1
P0056	4	n/a	n/a	n/a	Liver Abcess	n/a	n/a	n/a	WBC and platelets very high, ultrasound findings
P0057	14	n/a	n/a	n/a	URTI	n/a	n/a	n/a	WBC high at 2 weeks of fever
P0058	2	n/a	n/a	n/a	Surgical site infection (Inguinal hernia)	n/a	n/a	n/a	WBC high, discharge inflamed wound
P0059	2	n/a	n/a	n/a	URTI	n/a	n/a	n/a	FBC normal at D2 and D4
P0061	7	n/a	n/a	n/a	CAP (Community acquired Pneumonia)	n/a	n/a	n/a	Chest X-Ray suggestive
P0062	1	n/a	n/a	n/a	CAP (Community acquired Pneumonia)	n/a	n/a	n/a	Clinical diagnosis, FBC normal
P0063	7	n/a	n/a	n/a	URTI	n/a	n/a	n/a	FBC normal at D7
P0064	8	n/a	n/a	n/a	Undifferentiated acute febrile illness	n/a	n/a	n/a	Platelets high at D10
P0065	1	n/a	n/a	n/a	Undifferentiated acute febrile illness	n/a	n/a	n/a	WBC high
P0066	5	n/a	n/a	n/a	AGE	n/a	n/a	n/a	WBC high, clinical diagnosis
P0067	4	n/a	n/a	n/a	URTI	n/a	n/a	n/a	FBC normal at D4
P0068	3	n/a	n/a	n/a	Acute pharyngitis	n/a	n/a	n/a	No FBC done, clinical diagnosis
P0069	14	n/a	n/a	n/a	URTI	n/a	n/a	n/a	Raised WBC and platelets, Chest X-Ray normal, AFB and mantoux test negative
P0070	1	n/a	n/a	n/a	Left foot cellulitis	n/a	n/a	n/a	Clinical diagnosis, WBC and Platelet elevated
P0071	2	n/a	n/a	n/a	CAP (Community acquired Pneumonia)	n/a	n/a	n/a	Clinical diagnosis - WBC normal, Platelet low, persistent thrombocytopenia, X-ray normal
P0072	5	n/a	n/a	n/a	AGE	n/a	n/a	n/a	WBC elevated, normal platelet
P0073	3	n/a	n/a	n/a	Pneumonia	n/a	n/a	n/a	Chest X-Ray suggestive
P0075	1	n/a	n/a	n/a	AGE	n/a	n/a	n/a	Clinical diagnosis, FBC normal
P0076	4	n/a	n/a	n/a	Urosepsis	n/a	n/a	n/a	WBC normal, platelet low, UFEME suggestive, Urine culture E. Coli
P0077	3	n/a	n/a	n/a	URTI	n/a	n/a	n/a	WBC elevated, normal platelet
P0078	6	n/a	n/a	n/a	Undifferentiated acute febrile illness	n/a	n/a	n/a	FBC normal at D6
P0079	4	n/a	n/a	n/a	Symptomatic anemia due to uterine fibroid	n/a	n/a	n/a	Hb low, WBC and platelet raised
P0081	4	n/a	n/a	n/a	Acute Pharyngitis	n/a	n/a	n/a	WBC elevated, normal platelet
P0082	1	n/a	n/a	n/a	URTI	n/a	n/a	n/a	FBC not done, Clinically suggestive
P0085	11	n/a	n/a	n/a	Acute tonsillitis	n/a	n/a	n/a	WBC elevated, normal platelet, tonsils exudates
P0086	2	n/a	n/a	n/a	URTI	n/a	n/a	n/a	Clinical Diagnosis
P0087	9	n/a	n/a	n/a	Hypopituitarism	n/a	n/a	n/a	WBC normal, MRI findings of bilateral pituitary microadenoma
P0088	3	n/a	n/a	n/a	UTI	n/a	n/a	n/a	FBC normal, UFEME suggestive
P0089	7	n/a	n/a	n/a	URTI	n/a	n/a	n/a	FBC normal at D7
P0090	5	n/a	n/a	n/a	URTI	n/a	n/a	n/a	FBC not done, Clinical diagnosis
P0091	7	n/a	n/a	n/a	Brain metastasis secondary to brain carcinoma	n/a	n/a	n/a	WBC normal, platelet high, Blood culture no growth, UFEME negative, CT brain: Brain & possible skull vaulth metastases, Right front calcified meningioma
P0092	5	n/a	n/a	n/a	URTI	n/a	n/a	n/a	WBC and platelets high
P0093	4	n/a	n/a	n/a	Undecided 1	n/a	n/a	n/a	WBC normal, Fibrin clot seen
P0094	2	n/a	n/a	n/a	URTI	n/a	n/a	n/a	FBC not done, Clinical diagnosis
P0095	1	n/a	n/a	n/a	Symptomatic anemia due to uterine fibroid	n/a	n/a	n/a	Hb low, WBC and platelet normal
P0096	4	n/a	n/a	n/a	Sacral ulcer & UTI	n/a	n/a	n/a	WBC and platelet high, UFEME suggestive, swab culture proteus mirabilis
P0097	2	n/a	n/a	n/a	Infected left DFU	n/a	n/a	n/a	WBC and platelets elevated, clinically suggestive
P0098	6	n/a	n/a	n/a	URTI	n/a	n/a	n/a	FBC normal
P0099	1	n/a	n/a	n/a	Musculoskeletal pain	n/a	n/a	n/a	Clinically suggestive
P0101	3	n/a	n/a	n/a	CRPSI	n/a	n/a	n/a	WBC elevated, Platelet normal, blood culture Corynebacterium Striatum
P0102	2	n/a	n/a	n/a	URTI	n/a	n/a	n/a	FBC normal at D2
P0105	3	n/a	n/a	n/a	Undifferentiated acute febrile illness	n/a	n/a	n/a	FBC normal at D3, clinical diagnosis
P0106	4	n/a	n/a	n/a	Undifferentiated acute febrile illness	n/a	n/a	n/a	WBC low, platelet normal, subsequently NS1, IgM, IgG negative
P0107	4	n/a	n/a	n/a	URTI	n/a	n/a	n/a	FBC normal at D4, clinically suggestive
P0110	3	n/a	n/a	n/a	URTI	n/a	n/a	n/a	WBC elevated, Platelet normal
P0111	7	n/a	n/a	n/a	Acute pharyngitis	n/a	n/a	n/a	FBC normal at D7
P0112	4	n/a	n/a	n/a	Excluded	n/a	n/a	n/a	Call no Action
P0113	3	n/a	n/a	n/a	Right lower limb cellulitis	n/a	n/a	n/a	WBC elevated, platelet normal, Clinical diagnosis
P0114	4	n/a	n/a	n/a	Acute tonsillitis	n/a	n/a	n/a	WBC high, platelet normal at D4, tonsils exudate
P0115	2	n/a	n/a	n/a	URTI	n/a	n/a	n/a	WBC high, platelet normal at D2
P0116	1	n/a	n/a	n/a	AGE	n/a	n/a	n/a	No blood taken, clinically suggestive
P0118	5	n/a	n/a	n/a	Acute pharyngitis	n/a	n/a	n/a	FBC normal at D5
P0119	5	n/a	n/a	n/a	CAP (Community acquired Pneumonia)	n/a	n/a	n/a	Chest X-Ray suggestive
P0121	5	n/a	n/a	n/a	AGE	n/a	n/a	n/a	WBC elevated, platelet normal, clinically suggestive
P0123	3	n/a	n/a	n/a	URTI	n/a	n/a	n/a	WBC normal, platelet low
P0124	1	n/a	n/a	n/a	Close fracture right distal radius	n/a	n/a	n/a	X-Ray findings and clinical diagnosis
P0126	2	n/a	n/a	n/a	URTI	n/a	n/a	n/a	No blood taken, clinical diagnosis
P0127	4	n/a	n/a	n/a	Orchitis	n/a	n/a	n/a	NS1, IgM, IgG negative at GP, red swollen tender right testis
P0128	30	n/a	n/a	n/a	Undifferentiated acute febrile illness	n/a	n/a	n/a	FBC, UFEME and chest X-ray normal at D30
P0129	3	n/a	n/a	n/a	URTI	n/a	n/a	n/a	WBC elevated, platelets normal at D3
P0130	2	n/a	n/a	n/a	Viral gastritis	n/a	n/a	n/a	No blood taken, clinically suggestive
P0131	5	n/a	n/a	n/a	UTI	n/a	n/a	n/a	WBC high, platelet normal, UFEME suggestive
P0132	2	n/a	n/a	n/a	UTI	n/a	n/a	n/a	FBC normal, UFEME suggestive
P0134	7	n/a	n/a	n/a	URTI	n/a	n/a	n/a	FBC normal, clinically suggestive
P0136	7	n/a	n/a	n/a	URTI	n/a	n/a	n/a	FBC normal at D7, clinically suggestive, chest x-ray normal
P0137	3	n/a	n/a	n/a	Varicella Zoster infection	n/a	n/a	n/a	No blood taken, clinical diagnosis
P0138	2	n/a	n/a	n/a	URTI	n/a	n/a	n/a	WBC elevated, platelet normal at D2, clinically suggestive
P0139	3	n/a	n/a	n/a	Tonsillitis	n/a	n/a	n/a	FBC normal at D3, clinical diagnosis
P0140	2	n/a	n/a	n/a	Undifferentiated acute febrile illness	n/a	n/a	n/a	FBC normal at D2, clinical diagnosis
P0141	5	n/a	n/a	n/a	Tonsillitis	n/a	n/a	n/a	FBC normal at D5, clinical diagnosis
P0142	7	n/a	n/a	n/a	AGE	n/a	n/a	n/a	FBC normal at D7, clinical diagnosis
P0143	2	n/a	n/a	n/a	URTI	n/a	n/a	n/a	FBC normal at D2, clinical diagnosis
P0144	4	n/a	n/a	n/a	URTI	n/a	n/a	n/a	WBC high, platelet normal
P0145	2	n/a	n/a	n/a	URTI	n/a	n/a	n/a	No blood taken, clinically suggestive
P0147	4	n/a	n/a	n/a	Tonsillitis	n/a	n/a	n/a	FBC normal, clinically suggestive
P0148	KIV	n/a	n/a	n/a	Excluded	n/a	n/a	n/a	Cannot be accessed for cohort
P0150	17	n/a	n/a	n/a	Right peritonsillar abcess	n/a	n/a	n/a	WBC elevated, platelet normal, abcess Strepcoccus mitis
P0151	3	n/a	n/a	n/a	URTI	n/a	n/a	n/a	FBC normal at D3, clinical diagnosis
P0152	7	n/a	n/a	n/a	Undifferentiated acute febrile illness	n/a	n/a	n/a	FBC normal at D7, clinical diagnosis
P0153	2	n/a	n/a	n/a	AGE	n/a	n/a	n/a	FBC normal at D2, clinical diagnosis
P0154	3	n/a	n/a	n/a	URTI	n/a	n/a	n/a	WBC elevated, platelet normal, clinically suggestive
P0155	5	n/a	n/a	n/a	URTI	n/a	n/a	n/a	FBC normal at D5, clinically suggestive
P0156	2	n/a	n/a	n/a	URTI	n/a	n/a	n/a	Pregnant at 21/52, FBC normal, clinically suggestive diagnosis
P0157	1	n/a	n/a	n/a	URTI	n/a	n/a	n/a	FBC normal at D1 and D3, clinical diagnosis
P0158	6	n/a	n/a	n/a	URTI	n/a	n/a	n/a	WBC and platelets normal, NS1, IgM, IgG negative at private at D4, WBC low, platelet normal but receding at D6, other details: recent fogging, myalgia, athralgia
P0159	7	n/a	n/a	n/a	Undifferentiated acute febrile illness	n/a	n/a	n/a	WBC elevated, platelet normal, Clinical diagnosis
P0160	3	n/a	n/a	n/a	Acute pharyngitis	n/a	n/a	n/a	FBC normal at D3
P0161	1	n/a	n/a	n/a	AGE	n/a	n/a	n/a	FBC normal at D1, UFEME negative, clinical diagnosis
P0162	4	n/a	n/a	n/a	Parotitis	n/a	n/a	n/a	WBC low, platelet normal, bilateral parotic gland enlarged and tender, tonsils enlarged
P0163	2	n/a	n/a	n/a	URTI	n/a	n/a	n/a	No blood taken, clinical diagnosis
P0164	2	n/a	n/a	n/a	Viral gastritis	n/a	n/a	n/a	Normal FBC at D2, clinical diagnosis
P0165	3	n/a	n/a	n/a	Acute pharyngitis	n/a	n/a	n/a	Normal FBC at D3, clinically suggestive
P0166	4	n/a	n/a	n/a	AGE	n/a	n/a	n/a	WBC elevated, Platelet normal at D4, clinically suggestive
P0168	4	n/a	n/a	n/a	Undecided 2	n/a	n/a	n/a	Undifferentiated acute febrile illness (Though epidemiologically and clinically could be dengue though serology not sent. FBC WBC low, and platelet normal
P0169	5	n/a	n/a	n/a	Acute pharyngitis	n/a	n/a	n/a	FBC normal, clinically suggestive
P0170	2	n/a	n/a	n/a	Acute pharyngitis	n/a	n/a	n/a	No blood taken, clinically suggestive
P0171	No fever	n/a	n/a	n/a	Periodic hypokalaemic paralysis	n/a	n/a	n/a	Potassium readings low, WBC and platelet elevated, included due to lethargy
P0172	1	n/a	n/a	n/a	Left epididimo-orchitis	n/a	n/a	n/a	WBC very high, platelets normal, ultrasound scrotum suggestive
P0174	7	n/a	n/a	n/a	Rheumatic fever	n/a	n/a	n/a	Jones criteria: fulfil one major (polyathritis), two minor (raised ESR, CRP, leucocytosis)
P0175	3	n/a	n/a	n/a	Mesenteric adenitis	n/a	n/a	n/a	WBC elevated, platelet normal, Clinical diagnosis
P0176	2	n/a	n/a	n/a	URTI with hyperemesis gravidarum	n/a	n/a	n/a	Pregnant 12/52, FBC normal at D2, clinically suggestive
P0177	3	n/a	n/a	n/a	Viral gastritis	n/a	n/a	n/a	FBC normal, clinically suggestive
P0181	4	n/a	n/a	n/a	Excluded	n/a	n/a	n/a	Call no Action
P0183	2	n/a	n/a	n/a	AGE	n/a	n/a	n/a	FBC normal at D2, clinically suggestive
P0178	2	n/a	n/a	n/a	URTI	n/a	n/a	n/a	FBC at Private Hospital normal at D2, clinical diagnosis
P0184	2	n/a	n/a	n/a	URTI	n/a	n/a	n/a	FBC not taken, clinical diagnosis
P0186	2	n/a	n/a	n/a	Acute pharyngitis	n/a	n/a	n/a	FBC not taken, clinical diagnosis
P0187	No fever	n/a	n/a	n/a	AGE	n/a	n/a	n/a	Dengue suspect though no documented temperature, FBC normal, clinically suggestive
P0188	2	n/a	n/a	n/a	URTI	n/a	n/a	n/a	FBC normal at D2, clinically suggestive
P0189	1	n/a	n/a	n/a	CSF leak post Foramen Magnum Decompression	n/a	n/a	n/a	WBC and platelet elevated at D1, clinical diagnosis
P0190	2	n/a	n/a	n/a	URTI	n/a	n/a	n/a	WBC and platelet elevated at D2, clinical diagnosis
P0191	5	n/a	n/a	n/a	URTI	n/a	n/a	n/a	FBC normal at D5, clinical diagnosis
P0192	7	n/a	n/a	n/a	URTI	n/a	n/a	n/a	FBC normal at D7, clinical diagnosis
P0193	5	n/a	n/a	n/a	Undifferentiated acute febrile illness	n/a	n/a	n/a	WBC normal, platelet elevated, NS1, IgM, IgG negative
P0194	4	n/a	n/a	n/a	Undifferentiated acute febrile illness	n/a	n/a	n/a	FBC normal at D4, clinically suggestive
P0195	2	n/a	n/a	n/a	Excluded	n/a	n/a	n/a	Call no Action
P0196	5	n/a	n/a	n/a	Tonsillitis	n/a	n/a	n/a	FBC normal at D5, clinical diagnosis
P0198	1	n/a	n/a	n/a	Undifferentiated acute febrile illness	n/a	n/a	n/a	No blood taken, clinical diagnosis
P0199	5	n/a	n/a	n/a	URTI	n/a	n/a	n/a	FBC normal at D5, Chest X-ray normal.
P0200	2	n/a	n/a	n/a	AGE	n/a	n/a	n/a	FBC normal at D2, clinical diagnosis
P0201	1	n/a	n/a	n/a	UTI	n/a	n/a	n/a	WBC elevated, UFEME positive
P0202	5	n/a	n/a	n/a	URTI	n/a	n/a	n/a	FBC normal at D5, clinically suggestive
P0203	4	n/a	n/a	n/a	Acute pharyngitis	n/a	n/a	n/a	FBC normal at D4, clinically suggestive
P0204	4	n/a	n/a	n/a	Undifferentiated acute febrile illness	n/a	n/a	n/a	FBC normal at D4, clinically suggestive
P0205	4	n/a	n/a	n/a	Undifferentiated acute febrile illness	n/a	n/a	n/a	FBC normal at D4, clinically suggestive
P0206	3	n/a	n/a	n/a	AEBA secondary to URTI	n/a	n/a	n/a	WBC elevated, UFEME suggestive
P0208	3	n/a	n/a	n/a	Post tonsillectomy D3	n/a	n/a	n/a	WBC elevated, clinically suggestive
P0209	5	n/a	n/a	n/a	Acute pharyngitis	n/a	n/a	n/a	FBC normal, clinically suggestive
P0210	1	n/a	n/a	n/a	AGE	n/a	n/a	n/a	No blood taken, vomiting and diarrhea at D1, clinically suggestive
P0212	14	n/a	n/a	n/a	Excluded	n/a	n/a	n/a	Not enough data (MA assessment only)
P0214	3	n/a	n/a	n/a	URTI	n/a	n/a	n/a	No blood taken, clinically suggestive
P0215	2	n/a	n/a	n/a	Undifferentiated acute febrile illness	n/a	n/a	n/a	No blood taken, clinically suggestive
P0216	2	n/a	n/a	n/a	UTI	n/a	n/a	n/a	FBC normal, UFEME suggestive
P0217	5	n/a	n/a	n/a	URTI	n/a	n/a	n/a	FBC normal, clinically suggestive
P0218	2	n/a	n/a	n/a	Undifferentiated acute febrile illness	n/a	n/a	n/a	FBC normal, clinically suggestive
P0219	5	n/a	n/a	n/a	URTI	n/a	n/a	n/a	WBC elevated, platelet normal
P0220	14	n/a	n/a	n/a	URTI	n/a	n/a	n/a	No blood taken, fever too long for dengue. Symptoms suggestive of URTI
P0221	1	n/a	n/a	n/a	AGE	n/a	n/a	n/a	FBC normal, UFEME negative
P0222	2	n/a	n/a	n/a	URTI	n/a	n/a	n/a	FBC normal, clinically suggestive
P0228	2	n/a	n/a	n/a	URTI	n/a	n/a	n/a	FBC normal, clinically suggestive
P0230	3	n/a	n/a	n/a	URTI	n/a	n/a	n/a	No blood taken, clinically suggestive
P0235	3	n/a	n/a	n/a	Undifferentiated acute febrile illness	n/a	n/a	n/a	Pregnant at 2/52, HgB low, WBC and platelets normal, UFEME normal
P0236	4	n/a	n/a	n/a	URTI	n/a	n/a	n/a	FBC normal, clinically suggestive
P0237	1	n/a	n/a	n/a	Acute Appendicitis	n/a	n/a	n/a	WBC elevated, clinically suggestive
P0238	2	n/a	n/a	n/a	Undifferentiated acute febrile illness	n/a	n/a	n/a	WBC elevated, UFEME negative, clinical diagnosis
P0239	2	n/a	n/a	n/a	URTI	n/a	n/a	n/a	FBC normal, clinically suggestive
P0240	2	n/a	n/a	n/a	AGE	n/a	n/a	n/a	WBC elevated, clinically suggestive
